# Supplementary material for: Individual Differences in Scotopic Visual Acuity and Contrast Sensitivity: Genetic and Non-Genetic Influences
Source: PLoS One. 2016 Feb 17;11(2):e0148192. doi: 10.1371/journal.pone.0148192 (PMC4757445; doi:10.1371/journal.pone.0148192)
Supplement: S1 File — Phenotypic and covariate information for the samples included in this study. (XLSX) [file pone.0148192.s003.xlsx]

## Sheet: FinalData
subjectID	Photopic VA1	Photopic VA2	Photopic VA	Photopic CS1	Photopic CS2	Photopic CS	Task Duration - Photopic VA	Task Duration - Photopic CS	Scotopic VA1	Scotopic VA2	Scotopic VA	Scotopic CS1	Scotopic CS2	Scotopic CS	Dark Adaptometer	Task Duration - Scotopic VA	Task Duration - Scotopic CS	Fatigue	EIGENSTRAT1	EIGENSTRAT2	bdiscore	Time of day	CIRENS	Color vision abnormality	Intelligence (pc1)	Age	Ethnicity	Education	Current student?	Sex	Astigmatism?	Laser eye surgery	Eyeused	Eye color classification	DA included in final analysis
1	-0.181844	-0.181844	-0.181844	2.26718	2.21035	2.23876	4.7165	4.99639	1.14206	1.03058	1.08632	0.874656	0.710086	0.792371	-4.3061	4.99483	4.84076	2	-0.0109	0.0034		13:27:15	1	0	-2.60015	24	C	16	0	1	0	0	R		1
2	-0.181844	-0.181844	-0.181844	2.17024	2.24384	2.20704	4.48028	4.83433	1.21538	1.28735	1.25137	0.717419	0.653213	0.685316	-5.39613	4.72544	4.70988	2	-0.0181	0.0101	3	15:43:38	-1	0	1.1862	26	C	19	1	1	0	0	R		1
3	-0.181844	-0.181844	-0.181844	2.19792	2.24994	2.22393	4.68974	4.99264	1.14026		1.14026	0.897432	0.799373	0.848402	-4.70974	4.52764	4.52622	1	-0.0161	-0.0158	2	11:01:45	0	0	2.40195	24	C	20	1	1	0	0	R		1
4	-0.181844	-0.181844	-0.181844	2.24536	2.24536	2.24536	4.72434	5.01259	1.13312	1.00789	1.07051	0.79248	0.717419	0.754949	-4.36231	5.00929	4.90486	2			8	13:47:24	1	0	-0.365822	21	SA	16	1	0	1	0	R		1
5	-0.139879	-0.00860017	-0.0742396	2.24841	2.12888	2.18864	4.63714	4.65898	1.00789	1.11862	1.06325	0.60168	0.787505	0.694593	-5.34486	4.57158	4.55285	2			6	11:17:17	1	0	-1.72403	24	EA	18	1	0	0	0	R		1
6	-0.11059	-0.0530784	-0.0818341	2.00738	2.03168	2.01953	4.70623	5.00728	1.19586	1.16431	1.18008	0.717419	0.7966	0.75701	-5.37537	4.88986	4.95927	3	-0.0089	0.0065	17	12:46:21	0	0	-3.41346	28	C	14	0	0	0	0	R		1
7	-0.117271	-0.075547	-0.0964091	1.99616	2.0326	2.01438	4.86458	4.93985	1.12726	1.21183	1.16955	0.816458	0.817918	0.817188	-5.40745	4.86033	4.81635	3			1	10:36:26	0	0	0.190621	26	AA	16	0	1	1	0	R		1
8	-0.120574	-0.0530784	-0.0868262	2.24841	2.17024	2.20933	4.79501	4.93472	1.09151	1.04721	1.06936	0.740363	0.991713	0.866038	-5.17134	4.90373	4.95686	0	-0.0235	0.0158		12:14:59	0	0	-2.66051	31	C	16	0	0	0	0	R		1
9	-0.181844	-0.181844	-0.181844	1.99872	2.07549	2.0371	4.66177	4.80461	1.19179	1.18111	1.18645	0.669007	0.559308	0.614157	-5.39722	4.74366	4.91054	1	-0.0086	0.004		14:13:34	-2	0	1.52882	20	C	14	1	0	0	0	R		1
10	-0.181844	-0.181844	-0.181844	2.2246	2.25613	2.24036	4.41956	4.61859	1.11577		1.11577	1.03551		1.03551	-5.22403	4.67707	4.6267	3	-0.0076	-0.0367	1	15:28:05	1	0	1.03529	23	C	16	0	1	0	0	L		1
11	-0.158362	-0.0334238	-0.0958931	2.04009	1.99446	2.01727	4.66409	4.90505	0.91364	1.00436	0.959002	0.870148	0.767402	0.818775	-5.14732	5.04909	5.00096	1	-0.009	0.0033		10:57:48	-1	0	2.18016	35	C	16	0	0	0	0	R		1
12	-0.130334	-0.0827854	-0.10656	2.22171	2.16769	2.1947	4.67501	4.929	1.41908		1.41908	0.669007		0.669007	-2.92065	5.29752	5.41378	2	-0.0113	0.0031		14:35:59	0	0	-0.6534	32	C	20	0	0	0	0	R		1
13	-0.181844	0.093665	-0.0440893	2.39881	1.98439	2.1916	4.73906	4.7579	0.958607	1.09909	1.02885	0.859651	0.865693	0.862672	-5.38616	4.75844	4.67533	3			2	13:14:39	2	0	2.10846	18	Other	12	1	0	0	0	R		1
14	-0.181844	-0.0863598	-0.134102	2.16516	2.05841	2.11179	4.90414	5.00484	1.08725		1.08725	0.604348		0.604348	-5.17761	5.22706	5.22112	1				12:48:41	0	0	-2.9095	38	AA	13	0	0	0	0	R		1
15	-0.0413927	0.0814455	0.0200264	2.2034	2.272	2.2377	4.68517	4.78509	1.18509		1.18509	0.536707	0.754451	0.645579	-5.05191	4.50907	4.58077	3			12	15:41:56	0	0	-3.22613	21	SA	17	1	0	0	0	R		1
16	-0.181844	-0.170262	-0.176053	2.03446	2.06436	2.04941	4.47223	4.5909	1.31876	1.23508	1.27692	0.629348	0.740363	0.684855	-5.12862	4.48692	4.53315	2			9	13:52:39	-2	0	0.0414618	25	SA	16	1	1	0	0	R		1
17	-0.181844	-0.181844	-0.181844	2.29184	2.0326	2.16222	4.71198	4.96069	1.06098	1.15677	1.10887	0.92037	0.807343	0.863856	-5.1945	4.67689	4.85657	2	-0.009	-0.0082		14:14:12	-1	0	0.309859	28	C	16	0	0	0	0	R		1
18	-0.130334	-0.146128	-0.138231	2.23783	2.26558	2.25171	4.45136	4.64786	1.3363	1.18977	1.26303	0.741153	0.724906	0.733029	-5.2123	4.50028	4.56917	1			9	15:34:34	-1	0	-0.742217	23	EA	16	1	0	0	0	R		1
19	-0.181844	-0.181844	-0.181844	2.07754	2.0326	2.05507	4.71723	4.83818	1.19111	1.13194	1.16153	0.792935	0.519695	0.656315	-4.59505	4.9613	5.08768	1			1	13:08:43	-1	0	-1.05895	25	AA	16	0	0	0	0	R		1
20	-0.181844	-0.181844	-0.181844	2.04293	2.00044	2.02169	4.60463	4.77406	1.10513	1.14935	1.12724	0.862935	0.801699	0.832317	-5.37469	4.69857	4.72008	2	-0.0033	-0.0065	2	12:45:19	2	0	4.64607	26	C	19	1	1	1	0	R		1
21	0.0609802	-0.139879	-0.0394494	1.99023	2.24233	2.11628	4.34424	4.40024	1.61798	1.58503	1.6015	0.0184834	0.157785	0.0881342	-5.24693	4.42591	4.562	3			2	13:29:28	2	0	0.558848	23	EA	16	1	0	1	0	R		1
22	0.0241089	-0.0413927	-0.00864191	2.04483	2.06038	2.05261	4.78648	5.05076	1.38722	1.22113	1.30417	0.519695	0.573655	0.546675	-5.0013	4.71405	4.72213	2				09:29:41	1	1	-2.34751	40	SA	18	0	1	1	0	R		1
23	-0.155336	-0.00860017	-0.0819681	2.16897	2.14785	2.15841	4.59749	4.9397	1.32606	1.39254	1.3593	0.662603	0.662603	0.662603	-4.8138	4.63888	4.76299	2	0.0622	-0.0335		10:54:00	-2	0	0.615846	25	Other	16	0	1	0	0	R		1
24	-0.064458	-0.0569049	-0.0606814	2.00217	1.84296	1.92256	4.70621	4.83005	1.34969	1.20273	1.27621	0.653213	0.532369	0.592791	-5.1576	4.68654	4.6715	3			5	10:07:52	-1	0	-0.730134	21	SA	16	1	0	0	0	R		1
25	0.103474	-0.0128372	0.0453183	1.90236	2.03353	1.96794	4.73933	4.96457	1.33819	1.52724	1.43272	0.559308	0.593802	0.576555	-5.26122	4.52184	4.61018	1				09:47:08	0	0	-4.48041	25	AA	13	0	1	0	0	R		1
26	-0.181844	-0.181844	-0.181844	2.26558	2.21741	2.2415	4.52888	4.7913	1.12436	1.07417	1.09927	0.90966	0.744732	0.827196	-1.32453	4.63207	4.63034	3			0	17:28:26	0	0	0.951004	21	C	15	1	0	0	0	R	Group1	0
27	-0.143015	-0.176091	-0.159553	2.14543	2.12541	2.13542	4.50419	4.69367	1.3536	1.40121	1.3774	0.653213	0.692387	0.6728	-1.32453	4.5129	4.53587	3			2	11:18:09	2	0	0.148962	18	Other	12	1	0	0	0	R	Group3	0
28	-0.181844	-0.181844	-0.181844	2.24994	2.1019	2.17592	4.82615	4.9141	1.02687	0.982967	1.00492	0.994022	0.891461	0.942742	-1.32453	4.78094	4.90109	3			2	13:05:54	1	0	5.25632	19	C	12	1	0	1	0	R	Group2	0
29	-0.181844	-0.181844	-0.181844	2.25148	2.24083	2.24615	4.82625	5.14564	1.31158	1.18509	1.24833	0.578579	0.54556	0.56207	-1.32453	4.75318	4.7786	3			2	17:43:25	1	0	0.382445	19	AA	13	1	0	0	0	R	Group3	0
30	-0.143015	-0.181844	-0.162429	2.24994	2.27038	2.26016	4.6234	4.68359	1.25181	1.11862	1.18521	0.225835	0.745132	0.485483	-1.32453	4.5392	4.62811	1			3	10:54:55	2	0	2.36995	21	C	15	1	0	0	0	R	Group1	0
31	0.00568285	-0.0211893	-0.00775323	1.89489	2.02707	1.96098	4.53406	4.64713	1.33536	1.52288	1.42912	0.41218	0.214566	0.313373	-1.32453	4.57936	4.59891	2			3	15:19:28	0	0	1.40531	19	EA	13	1	0	0	0	R	Group3	0
32	-0.0128372	0.151195	0.069179	2.18717	2.05546	2.12131	4.66146	4.78904	1.1512	1.08092	1.11606	0.64709	0.656315	0.651702	-1.32453	4.7921	4.82871	3			3	10:58:18	0	0	-2.08964	29	Other	14	0	0	0	0	R	Group3	0
33	-0.181844	-0.181844	-0.181844	2.1639	2.14906	2.15648	4.7449	4.74436	1.03058	0.950782	0.990683	0.999464	0.840529	0.919996	-1.32453	4.69063	4.77409	0			4	13:29:40	-1	0	-1.9845	23	C	16	0	0	0	0	R	Group3	0
34	-0.127105	-0.149219	-0.138162	2.15395	1.98772	2.07084	4.58297	4.63677	1.33068	1.36856	1.34962	0.811154	0.736436	0.773795	-1.32453	4.69306	4.688	2			4	15:32:35	0	0	4.66988	20	EA	13	1	0	1	0	R	Group3	0
35	-0.181844	-0.181844	-0.181844	2.29184	2.2319	2.26187	4.64124	4.69918	0.9914		0.9914	0.746334		0.746334	-1.32453	5.04009	5.06871	1			7	13:08:35	1	0	-0.651846	19	EA	14	1	0	0	0	R	Group3	0
36	0.034328	-0.0863598	-0.0260159	1.99531		1.99531	4.73979	4.76749	1.1831	1.24336	1.21323	0.678837	0.788405	0.733621	-1.32453	4.91113	4.88429	2			8	10:37:08	1	0	1.45031	18	EA	12	1	0	0	0	R	Group3	0
37	-0.103804	0.0190881	-0.0423578	2.17409	1.9388	2.05644	4.62629	4.82136	1.05651	1.1986	1.12755	0.759826	0.46645	0.613138	-1.32453	4.81484	4.73813	3			8	13:03:52	1	0	1.76497	20	AA	14	1	0	0	0	R	Group3	0
38	-0.178977	-0.0827854	-0.130881	2.16014	2.28512	2.22263	4.45561	4.61485	1.32975	1.57187	1.45081	0.488173	0.278882	0.383527	-1.32453	4.53165	4.54814	2			10	15:41:55	1	0	1.54231	19	C	12	1	1	0	0	R	Group3	0
39	-0.181844	-0.181844	-0.181844	2.22027	2.14303	2.18165	4.75296	4.79989	1.08991	1.18111	1.13551	0.914663	0.893838	0.904251	-1.32453	4.78486	4.77323	2			12	10:51:28	0	0	0.577477	23	C	15	1	0	1	0	R	Group1	0
40	-0.0413927	-0.075547	-0.0584698	2.04293	1.99701	2.01997	4.62368	4.90457	0.910095	1.00745	0.958771	1.01872	1.14996	1.08434	-5.40745	4.843	4.90086	3	-0.0291	0.0038		12:37:35	0	0	1.92454	23	C	16	0	1	0	0	R		1
41	-0.164353	0	-0.0821764	2.18717	2.1639	2.17553	4.58244	4.56258	1.22768	1.29073	1.2592	0.751997	0.513541	0.632769	-5.30335	4.61572	4.54758	2	-0.024	-0.0251	1	13:07:34	1	0	-0.0552834	27	C	16	1	0	0	0	R	Group1	1
42	-0.0681859		-0.0681859	2.29015		2.29015	4.39461	4.66016	1.08619	1.07212	1.07915	0.79157	0.692387	0.741978	-5.34422	4.91803	4.9594	2	-0.0211	0.0132		12:23:18	0	0	-0.666223	21	C	15	1	1	0	0	R		1
43	-0.181844	-0.181844	-0.181844	2.29524	2.29354	2.29439	4.71222	4.88033	1.11862	1.22988	1.17425	0.795221	0.801699	0.79846	-4.78252	4.71345	4.78851	3	-0.02	-0.0017	13	15:36:36	2	0	0.442382	22	C	16	0	1	0	0	R		1
44	-0.181844	-0.181844	-0.181844	2.23783	2.21599	2.22691	4.53818	4.88291	1.29414	1.41567	1.3549	0.609747	0.462974	0.53636	-4.99097	4.54882	4.57337	2	-0.0199	0.0008	3	13:59:31	2	0	0.350753	21	C	14	1	1	0	0	R	Group2	1
45	0.0195421	0.142065	0.0808034	2.0354	1.9563	1.99585	4.42841	4.6097	1.35754	1.45223	1.40488	0.623632	0.561656	0.592644	-4.90078	4.37525	4.42864	3	-0.0198	0.0326	4	13:01:36	0	0	3.66581	21	C	16	1	0	1	0	R		1
46	-0.181844	-0.181844	-0.181844	2.26399	2.24536	2.25468	4.4454	4.5801	1.28067	1.34775	1.31421	0.76868	0.644069	0.706375	-5.29243	4.35843	4.43541	3	-0.0192	0.0063	2	10:42:21	-1	0	0.198887	21	C	16	1	0	0	0	R		1
47	-0.181844	-0.181844	-0.181844	2.26558	2.19117	2.22837	4.67032	4.89407	1.14026		1.14026	0.742342	0.746334	0.744338	-4.53264	4.79637	4.78315	3	-0.0187	-0.0045	2	11:23:37	1	0	1.14441	22	C	16	0	0	0	0	R		1
48	-0.181844	-0.181844	-0.181844	2.07344	1.99872	2.03608	4.68713	4.98719	1.20691	1.14752	1.17721	0.629348	0.576108	0.602728	-4.82266	4.75669	4.75513	3	-0.0183	0.0207	5	11:35:40	1	0	-0.0993595	24	C	16	0	0	1	0	R		1
49	-0.181844	0.0254883	-0.0781776	2.0354	2.05157	2.04348	4.75006	4.89781	1.03953	1.04144	1.04048	1.14655	0.907183	1.02687	-5.41756	4.928	5.02499	3	-0.0179	-0.0223	3	13:26:18	0	0	1.47873	20	C	15	1	0	1	0	R		1
50	-0.181844	-0.181844	-0.181844	2.23043	2.26399	2.24721	4.61254	4.81818	1.67366	1.30627	1.48997	0.604348	0.556976	0.580662	-4.71723	4.49107	4.54336	2	-0.0174	-0.0045	1	10:49:16	0	0	0.905488	27	C	13	1	0	1	0	R	Group2	1
51	-0.181844	-0.164353	-0.173098	2.25303	2.24994	2.25149	4.56746	4.79566	1.24109		1.24109	0.623632	0.61801	0.620821	-4.45821	4.64648	4.68539	3	-0.0173	0.0169	3	12:57:41	1	0	-1.37251	29	C	20	0	1	0	0	R		1
52	-0.181844	-0.181844	-0.181844	2.1885	2.23933	2.21391	4.71918	4.8198	1.1463	1.10292	1.12461	0.740363	0.793848	0.767105	-5.1347	4.83658	4.91141	1	-0.0171	-0.0006	4	14:35:35	2	0	-3.3299	29	Other	19	1	0	1	0	R		1
53	-0.181844	-0.181844	-0.181844	2.26558	2.23043	2.248	4.43338	4.85094	1.11464	1.02965	1.07215	0.917189	0.981112	0.949151	-5.37537	4.51542	4.6332	3	-0.0166	-0.0041	3	10:55:15	1	0	1.27629	20	C	16	1	0	0	0	R		1
54	-0.181844	-0.181844	-0.181844	2.17797	2.25613	2.21705	4.5613	4.76279	0.860121	1.10458	0.982349	0.846269	0.97298	0.909625	-5.42829	4.82029	4.77131	2	-0.0158	0.0059	15	12:47:21	0	0	2.22439	23	C	17	1	1	0	0	R		1
55	-0.123852	-0.045323	-0.0845873	1.92703	2.1019	2.01446	4.64554	4.72065	1.10791	0.982967	1.04544	0.659445	0.724906	0.692175	-5.4389	4.57883	4.62262	2	-0.0154	0.0251	0	10:36:22	0	0	2.13686	19	C	13	1	0	0	0	R		1
56	-0.158362	-0.075547	-0.116955	2.04483	2.0922	2.06852	4.81931	4.86112	1.42481	1.46092	1.44287	0.289873	0.410725	0.350299	-4.90822	4.59186	4.64841	2	-0.0154	0.0034	0	15:28:39	-1	0	0.449082	28	C	16	0	0	0	1	R		1
57	-0.181844	-0.0530784	-0.117461	2.24083	2.00303	2.12193	4.66988	4.90891	1.21968	1.10513	1.16241	0.859651	0.92165	0.89065	-4.89642	4.53046	4.66814	2	-0.0154	0.0018	1	15:34:49	1	0	0.780398	23	C	16	0	1	0	0	R	Group1	1
58	-0.0293838	0.0273344	-0.00102468	2.02161	2.02252	2.02207	4.52457	4.83484	0.974694	0.946922	0.960808	1.04156	0.808767	0.925163	-5.26761	4.78082	4.79684	1	-0.0153	0.0022		14:26:11	0	0	-2.41981	27	C	18	0	1	0	0	R		1
59	-0.075547	-0.181844	-0.128695	1.98273	1.96414	1.97344	4.87229	5.06282	0.946922		0.946922	1.05305		1.05305	-5.1234	5.22747	5.18727	1	-0.015	0.0042	1	15:31:44	-2	0	-0.876333	23	C	18	1	1	0	0	R		1
60	-0.0293838	-0.09691	-0.0631469	2.22315		2.22315	4.62012	5.08466	1.31695	1.3439	1.33043	0.559308	0.685547	0.622428	-5.17696	4.66287	4.73089	3	-0.015	-0.0089	2	13:24:20	2	0	0.241858	20	C	14	1	1	0	0	R		1
61	-0.181844	-0.181844	-0.181844	2.07039	1.96812	2.01925	4.55452	4.53676	1.23508	1.15927	1.19717	0.749559	0.724906	0.737232	-5.34486	4.61064	4.71384	3	-0.015	0.0081	3	13:24:06	-1	0	3.91521	21	C	15	1	1	0	0	L	Group1	1
62	-0.181844	-0.181844	-0.181844	2.26241	2.26399	2.2632	4.50415	4.76482	1.25337	1.35556	1.30446	0.61801	0.656315	0.637162	-4.93009	4.5042	4.62497	3	-0.0145	-0.0122		11:02:39	1	0	2.48028	20	C	14	1	0	0	0	R	Group1	1
63	-0.178977	-0.0293838	-0.10418	2.03168	2.14303	2.08735	4.64251	4.69197	1.19997		1.19997	0.713734	0.764859	0.739297	-4.55264	4.60082	4.72878	2	-0.014	-0.0036	5	15:39:02	1	0	2.13548	26	C	20	1	0	0	0	R		1
64	-0.181844	-0.181844	-0.181844	2.19386	1.98026	2.08706	4.60661	4.76254	1.06854	1.06854	1.06854	0.669007	0.644069	0.656538	-5.36586	4.5809	4.6051	3	-0.0137	0.0206	2	13:38:49	2	0	0.436178	21	C	15	1	1	0	0	R		1
65	-0.181844	-0.181844	-0.181844	2.19251	2.28015	2.23633	4.39186	4.71806	1.27165	1.30016	1.2859	0.682176	0.66579	0.673983	-4.11596	4.55895	4.51085	1	-0.0136	-0.0064	0	15:38:21	0	0	0.221063	20	C	16	1	0	0	0	R		1
66	-0.146128	-0.181844	-0.163986	2.27851	2.19929	2.2389	4.67156	4.73054	1.10902	1.09583	1.10242	0.866802	0.870148	0.868475	-5.20808	4.69719	4.8041	2	-0.0128	0.0009	1	13:02:20	1	0	-1.2465	24	C	17	1	0	0	0	R	Group1	1
67	-0.181844	-0.161368	-0.171606	2.1885	2.22171	2.2051	4.64424	4.87415	1.32331	1.29843	1.31087	0.662603	0.662603	0.662603	-5.3019	4.43478	4.45924	4	-0.0127	-0.0143	0	15:35:09	3	0	0.119349	21	C	15	1	0	0	0	R	Group3	1
68	-0.181844	0.0245682	-0.0786377	2.25613	2.04103	2.14858	4.69445	4.81472	1.02687	1.15428	1.09058	0.922934	0.780387	0.851661	-5.41718	4.54716	4.62903	1	-0.0125	0.0127	1	15:46:55	2	0	-0.322237	27	C	16	1	1	0	0	R	Group2	1
69	-0.181844	-0.181844	-0.181844	2.24841	2.24083	2.24462	4.64802	4.99369	1.10513	1.22113	1.16313	1.00261	0.941374	0.971991	-5.36586	4.79829	4.97287	3	-0.0125	0.0025	8	10:31:57	0	0	-2.09262	27	C	20	0	0	1	0	R	Group3	1
70	-0.0934217	-0.0569049	-0.0751633	1.99446	1.96573	1.98009	4.68388	4.68079	0.954677	1.02965	0.992165	0.950934	0.782597	0.866766	-5.33442	4.88967	5.02894	3	-0.0122	0.003		09:14:09	2	0	1.99884	21	C	14	1	0	1	0	R		1
71	-0.181844	-0.173186	-0.177515	2.24536	2.17409	2.20972	4.67078	4.92713	1.12494		1.12494	0.764859		0.764859	-5.38405	5.03667	5.09717	2	-0.0121	0.0018	2	13:04:56	1	0	1.67558	19	C	13	1	0	0	0	R		1
72	0.0319843	-0.0606978	-0.0143568	2.19792	2.06137	2.12965	4.79388	5.02544	1.22548	1.1986	1.21204	0.808292	0.743934	0.776113	-5.29016	5.00237	4.93653	0	-0.0113	-0.0007	0	12:26:41	-1	0	0.733503	23	C	16	0	1	0	0	L	Group2	1
73	-0.181844	-0.181844	-0.181844	2.2246	2.22027	2.22243	4.54546	4.90969	1.48017	1.52143	1.5008	0.284318	0.319585	0.301952	-5.17827	4.58159	4.57657	3	-0.0112	0.0049		12:39:23	3	0	3.14254	19	C	13	1	0	0	0	R	Group2	1
74	-0.0374265	0.0680339	0.0153037	2.03446	2.03633	2.0354	4.80003	4.76309	1.2636	1.10458	1.18409	0.728708	1.05036	0.889537	-5.1986	4.78411	4.93438	2	-0.011	0.0171	5	10:49:56	1	0	1.53729	23	C	15	1	1	0	0	R		1
75	-0.0253059	-0.10721	-0.0662579	2.16265	2.02525	2.09395	4.66316	4.82735	1.19044	1.12148	1.15596	0.910905	0.794305	0.852605	-5.32361	4.87682	4.90629	3	-0.0107	0.0064	9	10:34:40	-2	0	1.03117	18	C	13	1	0	0	0	R		1
76	-0.181844	-0.181844	-0.181844	2.15395	2.22027	2.18711	4.57659	4.74023	1.02919	0.946922	0.988055	0.987894	1.03465	1.01127	-5.41492	4.97183	5.06931	1	-0.0105	0.0204		09:07:46	0	0	4.68636	18	C	12	1	0	0	0	R	Group3	1
77	-0.181844	-0.181844	-0.181844	2.20065	2.1312	2.16593	4.49494	4.65311	1.04624	1.00043	1.02334	0.794305	0.77082	0.782563	-5.33317	4.51926	4.56317	3	-0.0105	0.0118	1	15:54:13	1	0	1.43406	18	C	12	1	0	0	0	R		1
78	-0.0606978	0.0190881	-0.0208049	2.03353	2.00303	2.01828	4.47837	4.52288	1.27654	1.27491	1.27572	0.543324	0.60168	0.572502	-5.30248	4.37574	4.42512	3	-0.0103	-0.0092	0	10:56:43	-1	0	0.985104	19	C	13	1	0	0	0	R		1
79	-0.181844	-0.181844	-0.181844	2.11294	2.02799	2.07046	4.56994	4.72523	1.26922	1.15552	1.21237	0.79614	0.85802	0.82708	-5.36586	4.63151	4.75626	3	-0.01	-0.0004	2	10:40:50	1	0	0.863137	25	C	16	1	1	0	0	R	Group2	1
80	-0.0934217	-0.181844	-0.137633	2.24994	2.24994	2.24994	4.60777	4.83945	1.09474	1.04915	1.07195	0.930729	1.0304	0.980562	-5.3019	4.63735	4.7456	3	-0.0098	0.0178		10:06:29	1	0	3.97807	19	C	15	1	0	1	0	R		1
81	-0.178977	-0.181844	-0.18041	2.28015	2.2034	2.24178	4.79083	5.01668	1.23136	1.24949	1.24043	0.75775	0.789758	0.773754	-5.3404	4.97376	5.10278	3	-0.0097	0.0313	0	13:09:50	1	0	-0.225014	38	C	20	0	1	1	0	R		1
82	-0.0569049	0.069051	0.00607306	1.99616	2.15518	2.07567	4.77084	4.86506	1.2321	1.19111	1.21161	0.523865	0.883836	0.70385	-4.95664	4.55074	4.58056	2	-0.0097	0.0032	2	15:39:51	-2	0	0.536755	25	C	19	1	0	1	0	R	Group2	1
83	-0.181844	-0.181844	-0.181844	2.1589	1.99701	2.07796	4.79211	5.18708	1.1152		1.1152	0.838978		0.838978	-5.31217	4.90264	4.95372	3	-0.0094	0.0078	6	15:43:14	1	0	0.427687	26	C	20	0	1	1	0	R		1
84	-0.10721	-0.0334238	-0.0703169	2.01355	1.99361	2.00358	4.79345	4.71413	1.08249	1.11295	1.09772	0.795221	0.650138	0.72268	-5.30335	4.91639	4.94453	2	-0.0093	0.0265		10:37:27	-1	0	3.50943	18	C	12	1	0	0	0	R	Group3	1
85	-0.181844	-0.139879	-0.160861	2.25926	2.25303	2.25614	4.62533	4.81575	1.12494		1.12494	0.815488		0.815488	-5.36586	4.79902	4.71065	3	-0.0091	0.0026	2	13:01:20	1	0	-1.42149	19	C	16	1	0	0	0	R		1
86	-0.181844	-0.0827854	-0.132314	2.1589	2.07344	2.11617	4.64706	4.83208	1.24872		1.24872	0.903497	0.810197	0.856847	-5.02212	4.5533	4.72899	2	-0.0087	0.0144	3	13:28:41	1	1	-2.84054	24	Other	16	1	1	0	0	R	Group3	1
87	-0.181844	-0.181844	-0.181844	2.25303	2.27038	2.26171	4.35375	4.58375	1.45469	1.5986	1.52665	0.388372	0.556976	0.472674	-3.90688	4.32341	4.42511	4	-0.0079	-0.0051		12:42:20	2	0	0.547052	19	C	12	1	1	1	0	R		1
88	-0.181844	-0.181844	-0.181844	2.01178	2.17927	2.09553	4.37116	4.61612	0.962574		0.962574	0.778191	0.77125	0.77472	-5.28095	4.72242	4.81766	3	-0.0078	-0.0069	0	15:26:31	2	0	5.89683	18	C	12	1	1	0	0	R		1
89	-0.181844	-0.181844	-0.181844	2.24083	2.41877	2.3298	4.68419	4.79346	1.35458	1.22915	1.29186	0.517631	0.721143	0.619387	-4.52832	4.62408	4.69817	3	-0.0076	-0.0025		10:24:30	0	0	-3.03624	32	C	17	0	0	0	0	R		1
90	-0.181844	-0.181844	-0.181844	1.84177	1.91699	1.87938	5.27661	5.32095	1.10073		1.10073	0.615233		0.615233	-4.9431	5.3693	5.32193	3	-0.0065	0.0002	3	13:35:16	2	0	-0.664606	38	C	19	1	0	1	0	R	Group1	1
91	-0.181844		-0.181844	2.24384	2.33262	2.28823	4.76269	4.83422	0.853872	0.876148	0.86501	1.12775	1.0433	1.08553	-5.24821	4.67769	4.74579	3	-0.0064	-0.0107	3	13:04:20	0	0	4.20317	22	C	15	1	0	0	0	R		1
92	0.079355	-0.0791812	8.68763e-05	1.99361	1.89691	1.94526	4.69873	4.70886	1.1296	1.24718	1.18839	0.68895	0.656315	0.672632	-6.37675	5.02024	4.86886	3	-0.0062	-0.0098		12:35:41	2	0	-0.396184	27	C	16	0	0	0	0	R		1
93	-0.181844	-0.181844	-0.181844	2.22605	2.11856	2.1723	4.48906	4.728	1.41005		1.41005	0.60168	0.452775	0.527228	-5.08337	4.56721	4.56313	2	-0.0057	0.0046	6	13:29:08	0	0	1.90756	22	C	16	1	0	0	0	R		1
94	-0.181844	-0.181844	-0.181844	2.19251	2.13472	2.16361	4.46175	4.72861	0.987163	0.950782	0.968972	0.89623	0.867914	0.882072	-5.11445	4.47852	4.56393	3	-0.0054	-0.0126		14:48:11	3	0	2.45878	23	C	18	1	1	1	0	R		1
95	-0.152288	-0.181844	-0.167066	2.14906	2.04771	2.09839	4.61368	4.87334	1.09044	1.41454	1.25249	0.891461	0.728708	0.810085	-3.8972	4.64679	4.74089	3	-0.005	0.0067	0	10:35:05	1	0	0.678485	21	C	14	1	1	0	0	R		1
96	-0.075547	-0.158362	-0.116955	2.07549	2.09327	2.08438	4.58157	4.70559	1.20412	1.16749	1.18581	0.791116	0.930729	0.860923	-5.28763	4.66852	4.71617	3	-0.0042	-0.0106		13:19:52	-1	0	0.494224	18	C	12	1	0	0	0	R	Group3	1
97	-0.181844	-0.164353	-0.173098	2.07141	2.14183	2.10662	4.66181	4.82707	1.01547	1.08672	1.05109	0.67553	0.682176	0.678853	-5.24084	4.67821	4.72051	3	-0.004	0.0024	7	13:04:25	0	0	-1.2364	22	C	16	1	0	0	0	R		1
98	-0.133539	-0.133539	-0.133539	2.24994	2.26558	2.25776	4.64182	4.86551	1.25493	1.22257	1.23875	0.68895	0.747137	0.718044	-5.28095	4.56222	4.66592	3	-0.0037	-0.0236	2	13:07:05	0	0	-0.482873	21	C	15	1	0	0	0	R	Group3	1
99	-0.181844	-0.181844	-0.181844	2.25148	2.12888	2.19018	4.77515	4.756	1.05799	1.06905	1.06352	0.805452	0.824807	0.81513	-5.45967	4.70262	4.71578	2	-0.0036	-0.0168	6	10:34:52	1	0	1.95117	24	Other	16	0	0	0	0	R	Group3	1
100	-0.181844	0.326058	0.0721072	2.24233	2.13945	2.19089	4.77773	4.93956	1.08938	1.05306	1.07122	0.706475	0.552362	0.629419	-4.66756	4.68004	4.72733	2	-0.0035	0.001		15:14:53	0	0	2.4586	30	C	18	0	0	0	0	R		1
101	-0.181844	-0.181844	-0.181844	2.26558	2.26241	2.26399	4.49422	4.8082	1.10568		1.10568	0.896831		0.896831	-4.99097	4.86543	4.88765	3	-0.0032	-0.014	1	13:17:17	3	0	1.5603	25	C	16	0	0	0	0	R		1
102	-0.181844	-0.181844	-0.181844	1.98108	1.84356	1.91232	4.75128	4.80934	0.928118	1.02	0.974057	0.962157	0.913406	0.937781	-5.35491	5.29504	5.19289	1	-0.0028	-0.007		11:11:09	-1	0	-2.95201	29	C	16	0	0	0	0	R		1
103	-0.146128	-0.075547	-0.110837	2.14064		2.14064	4.68411	4.94625	1.20761	1.05306	1.13033	0.887336	0.897432	0.892384	-5.27219	4.98417	4.93335	2	-0.0024	0.0023		15:56:51	1	0	-1.4015	23	Other	15	1	1	1	0	R		1
104	-0.0681859	-0.181844	-0.125015	2.20203	2.24841	2.22522	4.64729	4.76939	1.50585	1.45967	1.48276	0.320636	0.488173	0.404404	-5.13628	4.49942	4.50094	3	-0.0024	0.0001	13	13:21:49	-2	0	-2.04059	25	C	18	0	1	0	0	R	Group1	1
105	-0.181844	-0.181844	-0.181844	1.9486	1.88622	1.91741	4.44529	4.63349	1.42829	1.36552	1.39691	0.459536	0.32488	0.392208	-4.81304	4.59161	4.6554	2	-0.0015	-0.0143	5	14:21:13	2	0	4.94091	30	C	19	1	1	0	0	R	Group1	1
106	-0.064458		-0.064458	2.03633	2.01002	2.02317	4.59783	4.87037	1.35754	1.29243	1.32498	0.812112	0.632243	0.722177	-4.53264	4.62365	4.76222	3	0.0016	-0.001		11:01:10	1	0	-2.16572	29	C	16	0	0	0	0	R	Group3	1
107	-0.181844	-0.181844	-0.181844	2.00651	2.02616	2.01633	4.73274	5.1189	1.38934	1.24185	1.31559	0.728708	0.824311	0.776509	-5.39722	4.77963	4.80926	2	0.0018	0.0059		09:35:28	-2	0	0.509834	25	C	19	1	0	0	0	R		1
108	-0.181844	-0.181844	-0.181844	2.25926	2.34969	2.30448	4.72634	4.96118	1.15304	1.11634	1.13469	0.824807		0.824807	-5.42674	4.61765	4.69211	3	0.0029	0.0013	4	13:29:52	-1	0	1.79185	22	C	16	0	0	0	0	R		1
109	-0.181844	-0.181844	-0.181844	2.26083	2.37973	2.32028	4.6577	5.01434	0.856985		0.856985	0.892054		0.892054	-5.32422	5.59585	5.47523	3	0.0037	-0.127	2	10:59:48	-1	0	-2.34133	25	Other	17	1	1	0	0	R	Group2	1
110	-0.181844	-0.181844	-0.181844	2.24841	2.2034	2.22591	4.59254	4.70333	1.17198	1.24718	1.20958	0.499629	0.638105	0.568867	-5.32361	4.66059	4.62991	3	0.0042	0.0061	0	13:16:02	0	0	0.0714928	21	C	16	1	0	0	0	R		1
111	-0.181844	-0.181844	-0.181844	1.84836	2.07141	1.95988	4.59065	4.60989	1.15304	1.20691	1.17998	0.656315	0.713734	0.685024	-4.96886	4.57591	4.55186	3	0.005	-0.0159	7	12:55:50	1	0	2.28931	27	C	18	1	1	0	0	R		1
112	-0.181844	-0.181844	-0.181844	2.0109	2.14183	2.07636	4.46655	4.57086	1.17263	1.284	1.22831	0.68895	0.778629	0.73379	-4.6457	4.53275	4.45552	3	0.0058	-0.0748	2	15:54:45	2	0	0.677667	18	Hisp	12	1	0	0	0	R	Group2	1
113	-0.0863598	0.0282604	-0.0290497	2.67824	2.21599	2.44711	4.58952	4.80237	1.20343	1.18177	1.1926	0.824311	0.895631	0.859971	-5.27791	4.77563	4.79538	2	0.0098	-0.0079	1	15:53:08	2	0	2.81005	20	C	15	1	0	0	0	R		1
114	-0.181844	-0.181844	-0.181844	2.22896	2.05644	2.1427	4.6003	4.97165	1.28651	1.20135	1.24393	0.64709	0.662603	0.654847	-5.10568	4.51305	4.60375	3	0.0108	0.0045	5	12:59:41	-1	0	0.566463	19	C	13	1	1	0	0	R		1
115	-0.181844	-0.181844	-0.181844	2.21884	2.20756	2.2132	4.62199	4.91886	1.15927	1.22113	1.1902	0.596407	0.541104	0.568756	-4.05347	4.5751	4.51258	2	0.0109	-0.0145	0	16:00:00	2	0	-1.91884	21	C	15	1	0	0	0	R	Group2	1
116	-0.181844	-0.181844	-0.181844	2.23933	2.24083	2.24008	4.47194	4.71354	1.3363	1.29243	1.31436	0.788855	0.310313	0.549584	-5.29328	4.59612	4.61633	2	0.0113	-0.0791	3	15:31:33	0	0	3.21026	18	Other	12	1	1	0	0	R	Group3	1
117	-0.181844	-0.181844	-0.181844	2.20756	2.25303	2.23029	4.75042	5.04978	1.4698	1.37263	1.42122	0.543324	0.334681	0.439003	-5.20948	4.40007	4.45217	3	0.0116	0.0081	9	13:06:43	-1	0	-0.447932	20	C	16	1	1	0	0	R		1
118	-0.178977	-0.09691	-0.137943	2.21599	2.20895	2.21247	4.79872	4.95244	1.42946	1.39469	1.41208	0.141436	0.564021	0.352729	-5.05618	4.54671	4.60706	4	0.0117	0.0178	0	10:49:59	0	0	1.93697	30	C	20	0	0	0	0	R	Group3	1
119	0.0395292	-0.0827854	-0.0216281	2.06336	1.98688	2.02512	4.45542	4.57391	1.34104	1.32606	1.33355	0.656315	0.758579	0.707447	-5.20878	4.55506	4.56915	3	0.014	0.0043	0	10:44:34	-1	0	1.65552	27	C	17	0	1	1	0	R		1
120	-0.181844	-0.181844	-0.181844	2.06038	1.97374	2.01706	4.54236	4.53352	1.23882		1.23882	0.791116		0.791116	-5.19405	4.54408	4.56955	2	0.0146	-0.0044		09:10:49	1	0	2.92074	19	C	12	1	0	0	0	L		1
121	0.167491	-0.0899051	0.038793	1.85814	2.00651	1.93232	4.6128	4.77511	1.22475	1.11748	1.17111	0.717419	0.629348	0.673384	-4.94962	5.10215	5.04074	2	0.015	-0.0238		14:20:18	0	0	0.295828	23	C	17	1	0	1	0	R		1
122	-0.181844	-0.181844	-0.181844	2.21316	2.01533	2.11425	4.71673	4.8693	1.18776	1.10846	1.14811	0.54556	0.831826	0.688693	-5.22988	4.8383	4.75863	2	0.018	-0.0788	5	10:58:07	1	0	2.72738	19	SA	13	1	1	0	0	R		1
123	-0.0334238	-0.0170333	-0.0252285	2.36746	2.50652	2.43699	4.72662	4.98715	1.06349		1.06349	0.912154		0.912154	-4.64417	5.14781	5.09023	1	0.0214	0.0408	4	12:45:54	0	0	1.4969	24	C	16	0	1	0	0	R		1
124	-0.181844	-0.181844	-0.181844	2.02343	2.05742	2.04042	4.47127	4.84971	1.14874		1.14874	0.889688	0.873524	0.881606	-5.34486	4.73926	4.9239	3	0.0218	0.0233	6	15:36:39	1	0	0.523365	21	C	16	0	1	0	0	R		1
125	0.05061	0.115205	0.0829073	2.18983	2.23337	2.2116	4.41726	4.60431	1.49894	1.5784	1.53867	0.323812	0.396554	0.360183	-4.06235	4.36797	4.36114	3	0.0272	-0.0053	1	10:26:10	1	0	1.91859	23	C	16	0	1	0	0	R		1
126	-0.133539	-0.167317	-0.150428	1.86687	2.01355	1.94021	4.87324	5.08707	1.45469	1.42022	1.43745	0.511516	0.442907	0.477212	-5.29243	4.69228	4.81673	4	0.0281	-0.0071	4	16:11:12	4	0	1.03921	25	C	18	0	0	0	0	R		1
127	-0.181844	-0.0827854	-0.132314	2.22315	1.9563	2.08973	4.57009	4.55849	1.01457	1.19997	1.10727	0.973712	0.910905	0.942309	-5.47452	4.81688	4.85429	3	0.0283	0.0152	10	12:44:15	3	1	-0.195106	20	C	15	1	1	0	0	R	Group2	1
128	-0.181844	-0.0606978	-0.121271	2.272	2.02252	2.14726	4.77607	5.07554	1.17522	1.18376	1.17949	0.7029	0.609747	0.656324	-4.65463	5.12936	4.98382	3	0.06	-0.0065		16:01:26	1	0	-3.53171	40	C	14	0	1	0	0	R		1
129	-0.071882	-0.181844	-0.126863	2.10849	2.07961	2.09405	4.69798	4.82437	1.53018	1.3851	1.45764	0.482598	0.499629	0.491113	-5.01129	4.57124	4.62649	3	0.0636	0.0008	1	11:15:35	1	0	-0.699183	18	Other	12	1	0	0	0	R		1
130	0.115771	-0.0170333	0.0493689	1.98688	1.99192	1.9894	4.71754	4.79589	1.17393	1.19586	1.18489	0.745132	0.650138	0.697635	-5.11596	4.66439	4.64899	3	0.0705	0.0278		14:22:27	3	1	2.78197	19	C	12	1	1	0	0	R		1
131	-0.120574	-0.045323	-0.0829485	2.03821	2.25613	2.14717	4.64539	4.78712	1.35952	1.44009	1.39981	0.486303	0.52597	0.506137	-4.07379	4.93937	4.87071	3				14:05:05	2	0	0.982255	24	EA	19	1	1	0	0	R	Group3	1
132	-0.181844	-0.0827854	-0.132314	2.05841	2.04198	2.05019	4.77084	4.80526	1.08938	1.10846	1.09892	1.02368	0.892648	0.958163	-5.37641	4.66281	4.86582	1				14:20:24	-1	0	-2.10873	40	AA	15	0	0	0	0	R		1
133	-0.181844	-0.181844	-0.181844	2.0039	1.98191	1.9929	4.82552	4.89858	1.23582		1.23582	0.744732		0.744732	-5.11596	5.29067	5.0989	3				09:31:30	0	0	0.205473	31	AA	19	0	1	0	0	R		1
134	-0.136721	-0.0899051	-0.113313	2.11294	2.04483	2.07889	4.40865	4.50703	1.40894	1.32148	1.36521	0.528089	0.596407	0.562248	-4.99855	4.42544	4.43884	4				10:14:12	3	0	0.133913	22	AA	15	1	0	0	0	R		1
135	-0.176091	-0.133539	-0.154815	2.11518	1.94481	2.02999	4.61165	4.80372	1.21467	1.21112	1.2129	0.80451	0.717419	0.760965	-5.17718	4.74653	4.79207	1				09:39:55	-1	0	-0.0491804	23	C	16	0	0	1	0	R		1
136	-0.127105	-0.0863598	-0.106732	2.26878	2.06636	2.16757	4.8356	4.91319	1.07727	1.43297	1.25512	0.604348	0.457832	0.53109	-5.29328	4.71067	4.76889	1				13:21:53	1	0	-1.66202	23	Other	16	0	1	0	0	R	Group3	1
137	-0.146128	-0.181844	-0.163986	2.20478	2.18452	2.19465	4.78973	4.97534	1.14026	1.22185	1.18106	0.721143	0.581068	0.651106	-5.42829	4.67746	4.66831	2				11:31:10	-1	0	0.398417	28	Other	16	0	0	1	0	R	Group3	1
138	-0.146128	-0.181844	-0.163986	2.20478	2.25926	2.23202	4.47947	4.68417	1.46597		1.46597	0.203167		0.203167	-4.45971	4.45222	4.48903	3				15:24:31	2	0	1.14155	20	Other	16	1	0	0	0	R		1
139	-0.181844	-0.181844	-0.181844	2.17024	2.24994	2.21009	4.57861	4.71997	1.1107	1.13194	1.12132	0.88152	0.710086	0.795803	-5.26122	4.59202	4.68519	1				12:29:59	2	0	0.709721	18	EA	13	0	0	1	0	R		1
140	-0.0899051	0.0888424	-0.00053136	2.24994	1.98026	2.1151	4.62757	4.72249	1.32148	1.37469	1.34808	0.623632	0.728708	0.67617	-5.39254	4.54715	4.65113	3				12:55:19	-2	0	-2.13876	19	SA	13	1	0	0	0	R	Group3	1
141	-0.181844	-0.149219	-0.165531	2.03633		2.03633	4.87188	4.94214	1.09963	1.16431	1.13197	0.892648	0.853705	0.873176	-5.4389	4.90372	4.86725	3				15:57:40	-2	0	-1.11022	32	SA	20	0	0	0	0	R		1
142	-0.181844	-0.181844	-0.181844	2.26718	2.06938	2.16828	4.50354	4.6202	1.32331		1.32331	0.61801	0.586104	0.602057	-5.06399	4.60634	4.69119	3				14:45:08	1	0	2.97689	18	SA	13	1	1	0	1	L		1
143	-0.071882	0.076238	0.00217802	2.25926	1.98939	2.12433	4.78249	4.95669	0.958607	1.18575	1.07218	1.01058	0.781712	0.896145	-6.49485	4.8066	4.89646	2				12:50:59	1	0	1.84646	22	SA	16	0	0	1	0	R	Group3	1
144	-0.00432137	-0.130334	-0.0673276	2.12888	2.05254	2.09071	4.64362	4.91677	1.41567	1.42251	1.41909	0.538898	0.554661	0.546779	-5.45967	4.74781	4.82705	3				09:23:58	1	0	-2.49346	26	AA	13	0	0	0	0	R		1
145	-0.181844	-0.0413927	-0.111618	2.23634	2.22315	2.22974	4.49709	4.67522	1.3439	1.35853	1.35121	0.721143	0.568803	0.644973	-5.14569	4.68647	4.74953	1			0	10:57:16	1	0	0.0437208	21	C	15	1	1	1	0	R	Group2	1
146	0.00966114	-0.064458	-0.0273984	2.25303	2.23485	2.24394	4.80994	4.86955	1.59007	1.47756	1.53381	0.493848	0.264932	0.37939	-4.73463	4.42339	4.44521	1			0	12:51:47	2	0	-0.973117	28	Other	20	1	0	0	0	R		1
147	-0.181844	-0.181844	-0.181844	2.31087	2.21599	2.26343	4.60679	5.06093	1.39254	1.35458	1.37356	0.477121	0.534531	0.505826	-5.05045	4.95622	4.89046	1			0	13:10:08	2	0	0.131673	26	AA	18	0	1	0	0	R		1
148	-0.181844	0.05061	-0.0656168	2.21599	2.10738	2.16169	4.90408	5.17807	1.26281	1.12668	1.19474	0.797061	0.669007	0.733034	-5.31366	4.74979	4.7793	1			0	15:00:03	-2	0	-0.517841	22	C	16	1	0	0	0	R	Group2	1
149	-0.181844	-0.173186	-0.177515	2.25769	2.25926	2.25847	4.63386	4.83847	1.2993		1.2993	0.758164		0.758164	-5.17892	4.66421	4.66535	1			0	15:43:14	0	0	-4.65474	21	AA	13	0	0	0	0	R	Group3	1
150	-0.0211893	-0.0681859	-0.0446876	2.03168	2.20065	2.11616	4.56934	4.75525	1.4318		1.4318	0.459536	0.308296	0.383916	-5.33442	4.44891	4.47781	1			0	15:47:33	1	0	-2.80877	25	Other	16	0	1	0	0	R		1
151	-0.064458	-0.0530784	-0.0587682	2.01712	1.82429	1.9207	4.67843	4.80524	1.13077	1.23433	1.18255	0.620809	0.635161	0.627985	-4.84904	4.87307	4.88847	2			0	15:15:54	0	0	-1.562	22	Other	16	0	0	0	0	R		1
152	-0.149219	-0.181844	-0.165531	2.24083	2.24083	2.24083	4.72573	4.91548	1.09583	1.12726	1.11154	0.868471	0.903497	0.885984	-5.37469	4.50696	4.6432	2			0	15:46:22	1	0	-1.3191	21	AA	15	1	0	0	0	R		1
153	-0.181844	-0.178977	-0.18041	2.1728	2.07242	2.12261	4.70511	4.82486	1.17522	1.266	1.22061	0.862385		0.862385	-5.2123	4.71237	4.69641	3			0	10:28:05	-1	0	-0.0532794	21	AA	12	1	1	0	0	R	Group3	1
154	-0.181844	-0.181844	-0.181844	2.36948	2.2034	2.28644	4.66116	4.86899	1.08938	0.966576	1.02798	0.851565	0.933363	0.892464	-5.10568	4.89873	4.91221	3			0	10:33:20	0	0	3.89903	22	Other	15	1	1	0	0	R	Group3	1
155	-0.123852	-0.0791812	-0.101516	1.98439	2.0506	2.01749	4.83545	4.78645	1.40894	1.44977	1.42935	0.507504	0.644069	0.575787	-5.29243	4.49747	4.59355	3			0	10:39:33	0	0	1.35204	18	EA	12	1	0	0	0	R	Group3	1
156	-0.0413927	-0.103804	-0.0725982	2.06837	1.96335	2.01586	4.48031	4.47825	1.54668	1.4389	1.49279	0.264085	0.490053	0.377069	-5.04032	4.40662	4.42662	3			0	10:52:00	0	0	1.1291	26	Other	17	1	0	1	0	R		1
157	-0.130334	0.0846002	-0.0228668	2.03168	2.04867	2.04017	4.90829	4.92491	1.09909	1.10513	1.10211	0.891461	0.79614	0.8438	-5.32239	4.82959	4.76321	3			0	10:56:02	1	0	0.699968	19	EA	12	1	0	0	0	L		1
158	-0.181844	-0.181844	-0.181844	2.6994	2.50652	2.60296	4.7216	4.97139	0.970616		0.970616	0.994022		0.994022	-4.95821	4.8632	4.76517	3			0	11:46:19	1	0	-1.75673	24	SA	16	1	0	0	0	R	Group3	1
159	-0.181844	-0.120574	-0.151209	2.20203	2.06237	2.1322	4.68344	4.73734	1.3019	1.36151	1.33171	0.554661	0.490053	0.522357	-5.38722	4.61657	4.58941	3			0	12:49:22	1	0	0.496138	19	C	13	1	0	0	0	R	Group2	1
160	-0.075547	-0.181844	-0.128695	2.24536	2.3091	2.27723	4.68985	4.72064	1.41908	1.34679	1.38293	0.459536	0.484445	0.471991	-4.56912	4.51253	4.60618	3			0	13:02:13	0	0	-3.67686	22	Hisp	15	1	0	0	0	R	Group3	1
161	-0.0128372	-0.117271	-0.0650543	2.14906	2.27038	2.20972	4.3953	4.48588	1.25571	1.39686	1.32628	0.46645	0.451108	0.458779	-5.1347	4.31342	4.33378	3			0	13:06:42	2	0	2.08491	19	EA	16	1	0	1	0	R		1
162	-0.181844	-0.181844	-0.181844	2.32525	2.07754	2.2014	4.76101	4.83778	1.48545	1.25885	1.37215	0.393801	0.196718	0.295259	-5.27138	4.47096	4.51622	3			0	13:08:22	1	0	-0.256258	21	SA	15	1	0	0	0	R	Group3	1
163	-0.181844	0.0231917	-0.079326	2.25458	1.98605	2.12031	4.75239	4.69923	1.38091	1.31515	1.34803	0.523865	0.66579	0.594827	-4.72011	4.59361	4.74261	3			0	13:17:39	1	0	-0.272325	20	SA	14	1	0	1	0	R	Group3	1
164	-0.045323	-0.113943	-0.0796332	1.98939	1.99276	1.99108	4.40134	4.74347	1.00305	1.14327	1.07316	0.61801	0.682176	0.650093	-5.40745	4.60905	4.48879	3			0	15:14:47	-1	0	2.50337	21	Other	15	1	0	0	0	R		1
165	-0.181844	-0.181844	-0.181844	1.96812	2.21599	2.09205	4.74131	4.88542	1.02136	1.25259	1.13698	0.810675	0.853169	0.831922	-5.24084	4.71056	4.76757	3			0	15:38:19	-1	0	-0.505399	24	SA	16	1	1	0	0	R		1
166	0	0.091515	0.0457575	2.21035	2.04483	2.12759	4.72038	4.93972	1.33819	1.31785	1.32802	0.475317	0.644069	0.559693	-5.21992	4.60336	4.56056	4			0	10:34:22	-1	0	-0.535523	20	Other	14	1	0	0	0	R	Group3	1
167	-0.181844	-0.181844	-0.181844	1.8694	1.89827	1.88384	4.64271	4.65628	1.39254	1.42946	1.411	0.257415	0.246947	0.252181	-5.09366	4.44373	4.48475	4			0	12:56:49	0	0	0.820546	20	EA	14	1	0	0	0	R	Group3	1
168	-0.181844	-0.181844	-0.181844	2.41877	2.53823	2.4785	4.56666	5.07618	1.04528		1.04528	0.777316	0.98562	0.881468	-5.22841	4.88345	4.81646	4			0	13:13:18	1	0	0.857356	22	Hisp	15	1	1	0	0	R	Group3	1
169	-0.181844	-0.181844	-0.181844	2.22315	2.20065	2.2119	4.4646	4.61245	1.34872	1.2161	1.28241	0.480762	0.604348	0.542555	-5.01924	4.46722	4.4087	4			0	13:16:59	0	0	-1.53632	24	SA	16	1	1	0	0	R	Group3	1
170	-0.0899051	-0.071882	-0.0808936	2.26083	2.02983	2.14533	4.76129	4.73184	1.28067	1.43652	1.35859	0.650138	0.534531	0.592334	-5.1347	4.62781	4.54868	1			1	15:51:23	-1	0	-2.0547	22	AA	15	1	0	0	0	R	Group3	1
171	-0.181844	-0.181844	-0.181844	2.24233	2.1639	2.20312	4.55661	4.73911	1.16178	1.00656	1.08417	0.752813	0.799837	0.776325	-5.2192	4.92264	4.87585	2			1	10:21:45	0	0	0.684698	21	EA	15	1	0	0	0	R		1
172	-0.0170333	0.0204516	0.00170914	1.82543	2.10408	1.96476	4.66684	4.85255	1.14086	1.15304	1.14695	0.699361	0.656315	0.677838	-5.28261	4.7374	4.70397	2			1	15:43:08	1	0	1.49835	19	SA	12	1	0	1	0	R		1
173	-0.0606978	-0.0253059	-0.0430019	2.14064	2.05254	2.09659	4.62924	4.82167	1.1261	1.16241	1.14425	0.83031	0.672253	0.751282	-5.40745	4.75604	4.73817	2			1	15:45:44	0	0	2.6504	22	C	16	0	1	1	0	R	Group1	1
174	-0.181844	-0.181844	-0.181844	2.11294	2.24994	2.18144	4.51721	4.67976	1.28316	1.26841	1.27579	0.724906	0.68895	0.706928	-5.07383	4.60766	4.5528	3			1	10:40:53	1	1	-2.39594	21	Hisp	15	1	1	0	0	R		1
175	-0.0827854	-0.10721	-0.0949977	1.84475	1.87515	1.85995	4.63404	4.73504	1.45593	1.55596	1.50594	0.159386	0.181366	0.170376	-4.64717	4.75216	4.69928	3			1	11:08:38	-1	0	-0.90636	21	AA	15	1	0	0	0	R	Group3	1
176	-0.0606978	-0.11059	-0.0856438	2.22605	2.14543	2.18574	4.45366	4.65512	1.39147	1.44009	1.41578	0.503542	0.632243	0.567892	-5.26122	4.36544	4.46897	3			1	11:18:29	1	0	1.95208	20	EA	15	1	1	0	0	R		1
177	-0.181844	-0.181844	-0.181844	2.25303	2.21599	2.23451	4.64731	4.99882	0.9914		0.9914	1.0867		1.0867	-5.33317	4.99921	5.13702	3			1	13:18:31	2	0	1.76974	24	C	18	1	1	0	0	L	Group3	1
178	0.00130484	0.159894	0.0805994	2.24841	2.04963	2.14902	4.81889	4.93031	1.4698	1.54516	1.50748	0.319585	0.170941	0.245263	-4.79102	4.50323	4.52485	3			1	15:44:59	-3	0	-0.31768	36	C	17	1	0	1	0	R	Group2	1
179	-0.181844	-0.181844	-0.181844	2.24536	2.25613	2.25075	4.64318	4.87428	0.995679	1.08831	1.04199	0.848908	0.615233	0.732071	-4.90693	4.75191	4.68147	3			1	15:45:46	2	0	0.936404	26	C	18	0	0	1	0	R	Group1	1
180	-0.176091	-0.167317	-0.171704	2.21175	2.23634	2.22405	4.61672	4.77713	1.53611	1.284	1.41005	0.484445		0.484445	-4.81229	4.40649	4.49112	4			1	15:38:34	2	0	-1.00128	18	EA	12	1	0	0	0	R	Group3	1
181	-0.139879	-0.103804	-0.121841	2.18584	2.07344	2.12964	4.66469	4.81574	1.1798	1.23508	1.20744	0.685547	0.764437	0.724992	-4.79246	4.79139	4.79624	1			2	10:39:56	-1	0	0.286534	24	Hisp	20	1	0	1	0	R		1
182	-0.0413927	-0.152288	-0.0968405	2.29695	2.23043	2.26369	4.57363	4.76863	1.22621	1.35458	1.2904	0.568803	0.54556	0.557182	-5.02965	4.45575	4.5127	2			2	12:59:36	1	0	-1.55343	29	Other	16	1	1	0	0	R	Group3	1
183	0.128427	0.0433514	0.0858892	1.76272	1.76075	1.76173	4.81924	4.82838	1.01682		1.01682	0.604348		0.604348	-5.37641	5.27928	5.35834	2			2	13:28:20	1	0	1.04179	18	Other	12	1	0	0	0	R	Group3	1
184	-0.181844	-0.181844	-0.181844	2.67412	2.24083	2.45748	5.06099	5.10103	1.3279		1.3279	0.168133	0.721143	0.444638	-5.36418	4.93631	4.91402	2			2	16:36:50	2	0	-3.84317	27	C	17	1	1	0	0	R	Group2	1
185	-0.181844	-0.181844	-0.181844	2.24994	2.26718	2.25856	4.58171	4.88078	0.966576		0.966576	0.754041	0.77125	0.762645	-5.45967	4.63049	4.7529	3			2	11:22:20	1	0	0.946216	24	AA	16	0	0	0	0	R		1
186	-0.181844	-0.173186	-0.177515	2.25303	2.08168	2.16735	4.54093	4.71654	1.24642		1.24642	0.632243	0.650138	0.64119	-4.56315	4.61738	4.54773	3			2	12:37:06	1	0	1.42509	18	EA	12	1	1	0	0	R		1
187	-0.181844	-0.181844	-0.181844	2.18452	2.26878	2.22665	4.66838	4.99829	1.09583	1.04144	1.06863	0.710086	0.736436	0.723261	-5.34422	4.82151	4.85449	3			2	13:10:46	-1	0	-2.72764	39	Other	14	0	0	0	0	R	Group3	1
188	-0.181844	-0.0530784	-0.117461	2.21035	2.25303	2.23169	4.53423	4.70001	1.44733	1.52288	1.48511	0.538898	0.505517	0.522207	-4.97021	4.57346	4.61085	3			2	13:13:56	1	0	-3.44613	24	EA	16	1	0	0	0	R	Group3	1
189	-0.181844	-0.181844	-0.181844	2.1197	2.1019	2.1108	4.59706	4.83255	1.30277	1.284	1.29338	0.391074	0.439688	0.415381	-5.27219	4.57808	4.59707	3			2	13:23:31	-1	0	-1.26254	23	EA	18	1	0	0	0	R		1
190	-0.181844	-0.181844	-0.181844	2.22315	2.20756	2.21535	4.5128	4.54786	1.11805	1.11295	1.1155	0.66579	0.717419	0.691605	-4.58464	4.59606	4.65265	3			2	13:54:34	1	0	1.93043	21	EA	15	1	0	0	0	R	Group3	1
191	-0.0374265	-0.0334238	-0.0354251	2.11294	2.01178	2.06236	4.67469	4.73071	1.14086	1.18977	1.16531	0.79021	0.826799	0.808505	-5.16749	4.56197	4.66799	3			2	15:25:07	1	0	1.58026	18	Other	12	1	1	0	0	R	Group3	1
192	-0.133539	-0.181844	-0.157691	2.24384	2.24384	2.24384	4.81969	4.95918	1.21183	1.13136	1.17159	0.682176	0.789758	0.735967	-5.50911	5.13983	5.01324	3			2	15:32:38	1	0	-1.79161	22	SA	17	1	1	0	0	R		1
193	-0.181844	-0.181844	-0.181844	2.15518	2.26718	2.21118	4.55227	4.73689	1.1463		1.1463	0.593802	0.662603	0.628202	-4.57106	4.58032	4.53428	3			2	15:52:55	2	0	-0.0410594	20	AA	16	1	1	0	0	R		1
194	-0.181844	-0.181844	-0.181844	2.25303	2.16516	2.20909	4.82848	4.75974	1.18709	1.18977	1.18843	0.706475	0.632243	0.669359	-5.16579	4.72516	4.79644	4			2	13:22:02	2	0	1.10824	20	AA	14	1	0	1	0	R	Group3	1
195	-0.181844	-0.181844	-0.181844	2.25769	2.24841	2.25305	4.57724	4.81747	1.31069	1.38934	1.35002	0.39794	0.464707	0.431323	-5.2513	4.66014	4.638	1			3	12:58:22	0	0	-0.247178	35	C	16	1	1	0	1	R	Group1	1
196	-0.146128	-0.181844	-0.163986	2.25458	2.17024	2.21241	4.65101	4.8599	0.958607		0.958607	0.859651	0.970791	0.915221	-5.34422	4.88858	5.02696	1			3	13:57:24	1	0	0.343508	21	Other	15	1	0	0	0	R		1
197	-0.181844	-0.181844	-0.181844	2.0506	2.16769	2.10915	4.66979	4.87242	1.14388	0.995679	1.06978	0.710086	0.724906	0.717496	-4.14719	4.74068	4.8167	2			3	11:59:16	1	0	-1.26484	20	Other	16	1	0	0	0	R		1
198	-0.181844	-0.181844	-0.181844	2.21458	2.5757	2.39514	4.71203	5.01143	1.23807	1.17914	1.20861	0.736436	0.713734	0.725085	-4.88628	4.91227	4.76361	2			3	15:45:26	-1	0	-4.45578	21	Hisp	16	1	1	0	0	R		1
199	-0.181844	-0.181844	-0.181844	2.26083	2.24083	2.25083	4.68385	4.78363	1.33819	1.15989	1.24904	0.632243	0.699361	0.665802	-5.21848	4.61828	4.66261	2			3	16:03:14	2	0	2.50527	22	EA	15	1	0	0	0	R	Group3	1
200	-0.117271	-0.103804	-0.110538	2.28015	2.12426	2.20221	4.64998	4.87165	1.0752	1.1986	1.1369	0.846269	0.747943	0.797106	-5.32361	4.59243	4.64203	3			3	10:28:15	3	0	1.00718	22	Other	15	1	0	0	0	R	Group3	1
201	-0.0334238	-0.123852	-0.0786377	2.33824		2.33824	4.46026	4.67683	1.451	1.3279	1.38945	0.543324	0.304308	0.423816	-4.89642	4.35276	4.43434	3			3	10:41:18	1	0	-2.27983	20	Hisp	14	0	1	0	0	R		1
202	-0.181844	-0.181844	-0.181844	2.2275	2.28181	2.25465	4.65531	4.96179	0.872895		0.872895	0.864036	0.954407	0.909221	-5.39722	5.00058	4.92717	3			3	13:12:52	0	0	-3.50794	23	Other	16	0	1	0	0	R		1
203	-0.0606978	-0.0374265	-0.0490622	2.26878	2.05841	2.16359	4.7665	5.04345	1.34775	1.36856	1.35815	0.604348	0.763174	0.683761	-4.97021	4.80632	4.80197	3			3	14:20:13	0	0	-1.15229	21	AA	16	1	1	0	0	R		1
204	-0.181844	0.00480371	-0.0885199	2.26083	2.28181	2.27132	4.75254	4.82509	1.11014	1.11577	1.11295	1.03124	0.788855	0.910049	-4.53185	4.80209	4.82771	3			3	16:58:12	1	1	-1.01341	32	EA	17	1	1	0	0	R	Group3	1
205	-0.09691	-0.181844	-0.139377	2.21741		2.21741	4.58632	5.08053	1.33724		1.33724	0.609747	0.635161	0.622454	-5.12649	4.55549	4.636	1			4	13:15:02	0	0	0.217712	21	AA	15	1	0	0	0	R		1
206	-0.181844	-0.181844	-0.181844	2.26083	2.26241	2.26162	4.73551	4.96486	1.11691	1.23284	1.17488	0.644069	0.98562	0.814845	-4.99012	4.78246	4.79471	2			4	11:04:06	1	0	-2.35388	36	AA	16	0	0	0	0	R		1
207	-0.181844	-0.181844	-0.181844	2.09541	2.21316	2.15429	4.75692	4.99118	1.15181	1.39903	1.27542	0.682176	0.60168	0.641928	-4.36593	4.62875	4.73437	3			4	11:15:15	1	0	0.639954	20	Other	13	1	1	0	0	R	Group3	1
208	-0.181844	-0.181844	-0.181844	2.21884	2.21599	2.21742	4.65203	4.81002	1.02457		1.02457	0.900453	0.835385	0.867919	-5.11596	4.82481	4.8526	3			4	11:32:05	1	0	-4.26185	28	AA	13	0	1	0	0	R	Group3	1
209	-0.181844	-0.0827854	-0.132314	2.10628	2.15273	2.1295	4.45654	4.77385	1.20761	1.33536	1.27148	0.822332	0.871832	0.847082	-5.28095	4.60718	4.64984	3			4	13:23:27	0	0	0.999674	20	EA	13	1	1	0	0	R		1
210	-0.181844	-0.181844	-0.181844	2.19251	2.26878	2.23064	4.68023	4.93247	1.24336		1.24336	0.721143	0.851565	0.786354	-4.93742	4.84532	4.94327	3			4	13:45:11	0	0	-2.11868	27	Hisp	16	0	0	0	0	R		1
211	-0.181844	-0.181844	-0.181844	2.25303	2.2275	2.24026	4.55529	4.74267	1.05159	1.10347	1.07753	0.717419	0.692387	0.704903	-4.3332	4.54653	4.61495	3			4	15:30:42	-2	0	0.918496	23	C	16	1	1	0	0	R	Group2	1
212	-0.181844	-0.181844	-0.181844	2.24536	2.28679	2.26608	4.71241	4.7792	1.18177		1.18177	0.769107	0.8263	0.797704	-5.28261	4.85311	4.81133	4			4	15:42:55	4	0	1.38533	22	Other	15	1	0	0	0	R	Group3	1
213	-0.00860017	-0.0530784	-0.0308393	2.01533	2.09327	2.0543	4.60637	5.037	1.24185	1.14388	1.19286	0.490053	0.784374	0.637214	-4.73385	4.84589	4.93653	1			5	15:28:22	-1	0	0.56868	23	SA	16	1	1	0	0	R		1
214	-0.181844	-0.0170333	-0.0994385	2.19117	2.25926	2.22521	4.61614	4.75046	1.27491	1.27327	1.27409	0.541104	0.669007	0.605055	-4.68818	4.53436	4.54366	2			5	10:51:32	1	0	-2.83891	32	C	19	0	0	0	0	R	Group2	1
215	-0.10721	-0.170262	-0.138736	2.23783	2.23043	2.23413	4.73225	4.88257	1.50307	1.39469	1.44888	0.196718	0.246947	0.221833	-3.9808	4.40986	4.51519	2			5	11:15:38	-1	0	-0.982882	25	SA	16	1	1	0	0	R	Group3	1
216	-0.0606978	0	-0.0303489	2.15395	2.14183	2.14789	4.62401	4.69817	1.33819	1.41908	1.37863	0.388372	0.568803	0.478588	-4.49098	4.70467	4.63355	2			5	13:04:05	0	0	1.272	21	C	14	1	1	0	0	R	Group3	1
217	0.00436481	-0.0170333	-0.00633427	2.25458	2.12772	2.19115	4.70841	4.73335	1.13253		1.13253	0.820855		0.820855	-5.29016	4.64027	4.66686	2			5	13:25:25	0	0	3.98285	21	SA	15	1	0	0	0	R	Group3	1
218	-0.181844	-0.181844	-0.181844	2.25613	2.19117	2.22365	4.6794	4.88979	0.90309		0.90309	1.00817		1.00817	-5.19928	4.89979	5.07323	2			5	15:29:16	0	0	-0.638267	19	C	13	1	1	0	0	R	Group1	1
219	0.0241089	-0.064458	-0.0201746	2.00826	2.16139	2.08483	4.58201	4.67928	1.51999	1.41341	1.4667	0.418076	0.612479	0.515278	-5.07469	4.53746	4.57527	2			5	15:32:57	1	0	3.25869	20	EA	14	1	0	0	0	R	Group3	1
220	-0.071882	-0.100371	-0.0861263	2.22027	2.3198	2.27004	4.53237	4.62507	1.51004	1.29757	1.40381	0.547812	0.552362	0.550087	-5.07469	4.56111	4.54477	2			5	15:36:34	2	0	0.258531	18	EA	13	1	0	1	0	R	Group3	1
221	-0.123852	-0.181844	-0.152848	2.07344	2.2319	2.15267	4.71815	4.85903	1.19586		1.19586	0.632243	0.838463	0.735353	-5.03261	4.67087	4.77498	2			5	15:46:53	2	0	3.07167	19	EA	16	1	1	0	0	R		1
222	-0.181844	-0.181844	-0.181844	2.13826	2.13708	2.13767	4.54544	4.73823	1.23062	1.34199	1.28631	0.629348	0.456137	0.542743	-5.1986	4.60435	4.48842	4			5	13:13:23	0	0	0.0915101	23	EA	17	1	1	0	0	R	Group3	1
223	0.0619809	-0.0253059	0.0183375	2.1312	2.24233	2.18677	4.59861	4.60399	1.20135	1.16749	1.18442	0.695857	0.672253	0.684055	-5.29016	4.61879	4.57588	2			6	10:45:33	0	0	2.01084	24	EA	17	1	0	0	0	R	Group3	1
224	-0.0374265	0.0920515	0.0273125	1.96178	1.93509	1.94843	4.72663	4.78637	1.24795	1.32148	1.28472	0.699361	0.482598	0.59098	-5.20948	4.57069	4.55912	2			6	15:38:34	1	0	1.36843	20	EA	12	1	0	0	0	R	Group3	1
225	-0.152288	-0.181844	-0.167066	2.24083	2.24083	2.24083	4.57993	4.7816	1.01863	1.1152	1.06692	0.875223	0.795221	0.835222	-5.38475	4.65925	4.68062	3			6	12:59:02	-1	0	2.61699	21	C	15	1	0	0	0	R		1
226	-0.181844	-0.181844	-0.181844	2.25769	2.39235	2.32502	4.75466	5.02709	0.978811	1.05404	1.01642	0.765705	0.998682	0.882194	-5.29328	4.86973	4.91906	3			6	13:09:02	4	0	4.04595	19	Other	12	1	1	0	0	R		1
227	-0.170262	-0.181844	-0.176053	2.41425	2.26399	2.33912	4.60044	4.79646	1.28819		1.28819	0.568803	0.669007	0.618905	-4.93892	4.50247	4.50312	3			6	14:31:42	2	0	2.54135	20	AA	14	1	0	0	0	R		1
228	-0.181844	-0.181844	-0.181844	2.21458	2.26718	2.24088	4.54114	5.10919	1.1296	1.20691	1.16825	1.0926	0.923577	1.00809	-5.29243	4.6771	4.84374	3			6	15:39:29	1	0	-1.79064	33	C	18	0	0	0	0	R		1
229	-0.0413927	-0.139879	-0.0906359	2.22027	2.19386	2.20706	4.5758	4.84587	1.18842		1.18842	0.672253	0.421069	0.546661	-5.03261	4.46543	4.41061	3			6	15:46:06	0	0	-2.26534	19	C	12	1	1	0	0	R		1
230	-0.075547	-0.0334238	-0.0544854	2.21175	2.22896	2.22036	4.59307	4.79325	1.41908	1.30715	1.36311	0.51558	0.468203	0.491891	-5.13886	4.45525	4.49784	3			6	16:41:40	1	0	-0.374925	21	C	15	1	0	0	0	R	Group3	1
231	-0.143015	-0.181844	-0.162429	2.07754	2.04771	2.06262	4.6905	4.83527	1.12378	1.20761	1.1657	0.632243	0.728708	0.680475	-5.39577	4.63906	4.63102	2			7	15:48:07	2	0	1.29487	21	EA	16	1	0	1	0	R		1
232	-0.181844	-0.181844	-0.181844	2.04483	1.91841	1.98162	4.47571	4.8711	1.11748	1.10292	1.1102	0.459536	0.615233	0.537385	-5.17522	4.89129	4.75748	3			7	13:08:54	1	0	2.57953	19	EA	14	1	1	0	0	R	Group3	1
233	-0.133539	-0.181844	-0.157691	2.24994	2.26083	2.25539	4.57562	4.82741	1.49349	1.47237	1.48293	0.653213	0.392434	0.522823	-4.55606	4.49458	4.53373	4			7	13:14:10	0	0	1.88576	21	Hisp	15	1	0	1	0	R		1
234	0.048177	0.0599818	0.0540794	1.84415	1.87708	1.86062	4.54875	4.66018	1.30715	1.19654	1.25185	0.505517	0.541104	0.52331	-4.49174	4.5374	4.58609	1			8	15:57:59	1	0	-1.33421	26	AA	13	0	0	0	0	R	Group3	1
235	-0.0128372	-0.071882	-0.0423596	2.23337	2.05546	2.14442	4.86003	4.96638	0.982967	1.07624	1.0296	0.970791	0.815973	0.893382	-5.17827	4.92906	4.92586	2			10	13:01:49	0	0	1.37514	22	Other	15	1	0	1	0	R	Group3	1
236	-0.181844	0.0241089	-0.0788674	2.22605	2.01801	2.12203	4.9896	4.87293	1.27984	1.08407	1.18196	0.88152	0.778191	0.829856	-5.42829	4.62204	4.72124	3			10	11:03:00	1	0	-1.88508	27	AA	16	0	0	1	0	R	Group3	1
237	-0.181844	-0.0899051	-0.135874	2.29015	2.24994	2.27005	4.55861	4.78221	1.20273	1.19044	1.19659	0.903497	0.864036	0.883766	-4.91757	4.65054	4.70681	2			11	12:07:25	1	0	-3.6702	27	SA	16	1	1	0	1	R	Group3	1
238	-0.181844	-0.181844	-0.181844	2.6994	2.26558	2.48249	4.48682	4.9693	1.39147	1.29499	1.34323	0.503542	0.692387	0.597964	-5.1461	4.46176	4.50171	2			12	10:59:15	1	0	-2.31805	25	SA	17	1	1	0	0	R		1
239	-0.181844	-0.181844	-0.181844	2.25303	2.21035	2.23169	4.69043	5.02605	1.36957	1.52578	1.44768	0.383045		0.383045	-5.1463	4.49174	4.58062	2			12	15:32:34	1	0	3.64824	21	C	15	1	0	1	0	R	Group3	1
240	-0.181844	-0.181844	-0.181844	2.19792	2.20203	2.19997	4.49356	4.64435	1.10958	1.22915	1.16936	0.790663	0.743934	0.767298	-5.10036	4.5552	4.59341	3			12	11:08:12	1	0	2.37596	20	Other	15	1	1	0	0	R		1
241	-0.181844	-0.181844	-0.181844	2.07242	2.20756	2.13999	4.53503	4.70101	1.11691	1.22257	1.16974	0.732551	0.764437	0.748494	-5.30335	4.60505	4.68186	3			13	10:57:48	1	0	1.39354	19	EA	13	1	1	0	0	R		1
242	-0.152288	-0.064458	-0.108373	2.20203	2.08691	2.14447	4.56926	4.91164	1.34199	1.50307	1.42253	0.672253	0.626478	0.649366	-5.25964	4.67972	4.69574	2			14	10:30:58	1	0	0.40351	20	SA	13	1	1	0	0	R	Group3	1
243	-0.181844	-0.181844	-0.181844	2.25613	2.24536	2.25075	4.52737	4.91601	1.18111	1.17783	1.17947	0.692387	0.75159	0.721988	-4.81304	4.81601	4.88126	2			17	16:07:50	1	0	-3.096	18	AA	16	0	0	0	0	R		1
244	-0.143015	-0.049218	-0.0961164	2.15642	2.08796	2.12219	4.71467	4.81952	1.59688		1.59688	0.34485	0.284318	0.314584	-4.88628	4.50218	4.60512	1			19	11:03:25	0	0	-2.91161	27	EA	19	1	0	0	0	R	Group3	1
245	-0.123852	-0.181844	-0.152848	2.25926	2.56922	2.41424	4.75947	5.08585	1.36856	1.42946	1.39901	0.650138	0.620809	0.635474	-5.32239	4.60627	4.6587	3			19	16:14:01	1	0	0.947735	23	SA	16	1	0	0	1	R		1
246	-0.181844	0.00261362	-0.089615	2.19521	2.03915	2.11718	4.77184	4.84714	1.04096	1.22915	1.13505	0.749964	0.906566	0.828265	-5.26122	4.88502	4.7784	2			22	15:09:41	2	0	-0.0038354	23	AA	13	0	0	0	0	R	Group3	1
247	-0.181844	-0.181844	-0.181844	2.22896	2.19251	2.21074	4.95508	4.98433	1.00745	1.04964	1.02854	0.910282	0.812112	0.861197	-5.32422	4.95225	4.93559	3			23	13:03:06	0	0	-0.582228	26	C	18	0	0	0	0	R	Group1	1
248	-0.181844	-0.161368	-0.171606	2.21884	2.20617	2.2125	4.53206	4.58188	1.35458	1.4045	1.37954	0.64709	0.685547	0.666319	-4.91317	4.53358	4.59983	3			24	15:45:06	1	0	1.19347	18	AA	16	1	0	0	0	R		1
249	-0.181844	-0.181844	-0.181844	2.04198	1.95864	2.00031	4.71396	4.82598	1.15927	1.14206	1.15067	0.778191	0.834364	0.806278		5.00633	4.92786	2	-0.0148	0.0107		13:52:13	-2	0	1.10232	20	C	14	1	0	1	0	R
250	-0.181844	-0.181844	-0.181844	2.18058	2.05644	2.11851	4.62186	4.86202	0.974694		0.974694	1.05484	1.0612	1.05802		5.20022	5.32221	2	-0.0079	0.0031		14:38:29	2	0	0.97288	23	C	16	0	1	0	0	R
251	-0.181844	-0.181844	-0.181844	2.07754	2.31442	2.19598	4.53212	4.75112	1.03953	0.910095	0.974812	0.914034	0.847323	0.880678		4.7756	4.73502	3	0.0573	0.0099	1	13:33:13	1	0	2.33339	19	C	16	1	0	0	0	R
252	0.110138	0.0798767	0.0950075	2.03353	2.02616	2.02985	4.97551	5.30142	1.8962	1.6216	1.7589	0.0604525	0.0952239	0.0778382		4.66452	4.66975	3				12:50:07	0	1	-5.30589	26	Other	14	0	0	0	0	R	Group3
253	-0.120574	0.00348833	-0.0585428	1.95553	2.02799	1.99176	4.72444	4.71731	1.47756	1.43652	1.45704	0.257415	0.586104	0.421759		4.58173	4.56979	0			0	12:37:25	1	0	-7.36108	18	AA	12	0	1	0	0	R	Group3
254	-0.130334	-0.0827854	-0.10656	2.02983	1.99872	2.01428	4.73743	5.05869	1.27984		1.27984	0.776443		0.776443		5.16194	5.26792	0			0	15:53:45	-1	0	-0.136936	30	C	16	1	0	0	0	R	Group1
255	-0.100371		-0.100371	1.97374		1.97374	4.70292	4.79425	1.29414	1.39577	1.34496	0.519695	0.433352	0.476524		4.43106	4.45972	1			0	09:53:42	1	0	-3.63429	23	SA	16	1	1	0	0	R	Group3
256	0.201349	-0.064458	0.0684457	2.08064	2.20895	2.1448	4.82069	5.10885	0.982967	0.987163	0.985065	0.713734	0.948866	0.8313		4.88291	4.88411	1			0	10:29:35	-1	0	-0.754545	24	SA	16	1	1	0	0	R
257	-0.045323	-0.0899051	-0.067614	2.01266	2.23043	2.12155	4.45815	4.59667	0.962574	1.0048	0.983689	0.922291	0.92165	0.92197		4.6333	4.69706	1			0	10:53:00	0	0	1.24823	35	Other	20	0	1	0	0	R
258	-0.10721	-0.0293838	-0.0682969	2.00044	2.03075	2.0156	4.52748	4.55246	1.16813	1.17263	1.17038	0.530222	0.724906	0.627564		4.40239	4.55603	1			0	11:02:54	1	0	2.77187	21	EA	15	1	0	0	0	R	Group3
259	-0.181844	-0.103804	-0.142824	2.00217	1.99872	2.00044	4.57427	4.66088	1.07007	1.266	1.16804	0.638105	0.785713	0.711909		4.46467	4.52149	1			0	11:18:29	1	0	-0.363272	24	C	16	0	0	0	0	R	Group1
260	-0.130334	0.117475	-0.00642915	2.22896	1.84655	2.03776	4.48249	4.57784	1.15058	1.18509	1.16783	0.80404	0.721143	0.762592		4.46005	4.52635	1			0	11:19:54	2	0	-1.38175	19	Hisp	14	1	1	0	0	R	Group3
261	-0.181844	-0.11059	-0.146217	2.07141	1.97944	2.02542	4.66775	4.72101	1.50031	1.58004	1.54018	0.305299	0.459536	0.382418		4.52044	4.54589	1			0	11:33:24	1	0	2.68121	21	C	15	1	0	0	0	R	Group2
262	-0.0791812	-0.181844	-0.130512	2.21035	2.20756	2.20895	4.70846	4.90144	1.03058	1.11407	1.07233	0.872395	0.710086	0.791241		4.89009	4.87116	1			0	12:20:28	0	0	0.524809	24	C	16	1	1	0	0	R	Group3
263	-0.139879	-0.11059	-0.125234	2.29354	2.10628	2.19991	4.65107	5.07738	1.37675	1.45717	1.41696	0.51558	0.623632	0.569606		4.76229	4.74043	1			0	13:15:56	3	0	0.726353	18	AA	14	1	1	0	0	R	Group3
264	-0.181844	-0.164353	-0.173098	2.06636	2.02799	2.04718	4.68243	4.6232	1.27737	1.46218	1.36977	0.578579	0.75941	0.668995		4.51726	4.49257	1			0	13:22:14	0	0	0.27435	21	C	15	1	1	0	0	R	Group1
265	-0.0791812	-0.120574	-0.0998776	2.01533	2.00217	2.00875	4.68502	4.90975	1.266	1.27572	1.27086	0.519695	0.710086	0.614891		5.1541	5.20039	1			0	14:52:25	0	0	2.78877	20	C	14	1	1	0	0	R	Group2
266	-0.133539	0.115205	-0.00916714	2.23485	2.02799	2.13142	4.6865	4.8026	1.19179		1.19179	0.615233	0.822332	0.718783		4.70921	4.65566	1			0	16:20:20	-1	0	-0.457464	20	C	13	1	1	1	0	R
267	0.0746879	0.0599818	0.0673349	2.03915	2.06038	2.04976	4.78095	4.87757	1.22113	1.21753	1.21933	0.864587	0.892054	0.878321		4.64024	4.75081	2			0	11:07:57	2	0	-0.467043	32	Hisp	18	0	1	0	0	R	Group3
268	-0.181844	-0.181844	-0.181844	2.2034	2.24083	2.22211	4.82098	4.86458	1.13906	1.12436	1.13171	0.868471	0.901668	0.885069		4.92477	4.96198	2			0	11:14:21	1	0	-0.441438	21	Hisp	15	1	0	0	0	R	Group2
269	-0.120574	0.0381045	-0.0412347	2.05546	2.14664	2.10105	4.68133	4.82942	1.25414	1.13136	1.19275	0.468203	0.615233	0.541718		5.04571	5.07323	2			0	12:26:41	-1	0	1.91875	23	Other	16	0	0	0	0	R	Group3
270	-0.178977	-0.181844	-0.18041	2.03633	2.1163	2.07632	4.75972	4.94606	1.20971	1.25727	1.23349	1.00578	1.00261	1.00419		4.72247	4.85207	2			0	12:47:56	1	0	2.39087	20	EA	14	1	1	0	0	R	Group3
271	0.108463	0.0604807	0.0844716	1.99446	2.04388	2.01917	4.70915	4.86498	1.2652	1.34679	1.30599	0.482598	0.593802	0.5382		4.76445	4.88599	2			0	12:53:01	0	0	-0.0238624	21	C	15	1	0	0	0	R	Group1
272	-0.0899051	0.122053	0.016074	2.24841	2.16897	2.20869	4.56399	4.74077	1.27654		1.27654	0.929419	0.64709	0.788255		4.53541	4.60342	2			0	13:21:24	2	0	-2.77751	20	EA	14	1	0	0	0	R	Group3
273	-0.181844	-0.139879	-0.160861	2.12541	1.98522	2.05532	4.50612	4.54792	1.61979	1.65365	1.63672	0.236912	0.0620533	0.149483		4.3164	4.31537	2			0	13:24:18	0	0	1.94833	22	EA	15	1	0	1	0	R	Group3
274	-0.164353	-0.181844	-0.173098	2.12197	2.02071	2.07134	5.22664	5.23893	1.02091	1	1.01045	0.626478	0.7029	0.664689		4.99265	4.93793	2			0	13:27:48	1	0	-0.347687	19	C	13	1	0	0	0	R	Group3
275	0.0371573	-0.071882	-0.0173623	2.05546	2.03633	2.0459	4.32512	4.44002	1.51004	1.61083	1.56044	0.370146	0.559308	0.464727		4.44016	4.49915	2			0	14:16:54	0	0	1.53055	20	EA	14	1	1	0	0	R	Group3
276	-0.130334	-0.181844	-0.156089	2.01533	2.22171	2.11852	4.51219	4.75044	1.36452		1.36452	0.552362	0.511516	0.531939		4.72919	4.64349	2			0	14:21:57	2	0	2.0562	22	C	15	1	1	0	0	R	Group2
277	-0.173186	0.0594835	-0.0568514	2.16516	2.23337	2.19927	4.62476	4.61251	1.25727	1.27491	1.26609	0.724906	0.626478	0.675692		4.67794	4.69812	2			0	14:49:30	0	0	-0.469117	20	C	14	1	0	0	0	R	Group3
278	0.0227338	-0.152288	-0.0647773	2.04483	1.93509	1.98996	4.6695	4.79228	1.26043	1.22768	1.24405	0.60168	0.766553	0.684116		4.74286	4.75463	2			0	14:53:48	-1	0	0.532497	21	C	15	1	0	0	0	R	Group1
279	-0.181844	-0.181844	-0.181844	2.05742	2.01266	2.03504	4.71382	5.01728	1.04144	0.939302	0.990369	0.978877	0.984865	0.981871		4.78357	4.87129	2			0	15:32:08	2	0	3.2085	21	EA	15	1	0	0	0	L	Group3
280	-0.045323	-0.181844	-0.113583	2.17152	2.14543	2.15848	4.42195	4.44874	1.18642		1.18642	0.754041	0.747943	0.750992		4.52554	4.47343	2			0	16:12:55	2	0	1.2764	38	AA	16	0	0	0	0	R	Group3
281	-0.0899051	-0.152288	-0.121097	2.22315	2.22315	2.22315	4.71252	4.97198	1.31876	1.23136	1.27506	0.786608	0.799837	0.793222		4.84477	4.98477	3			0	10:05:38	-1	0	2.604	22	Other	15	1	0	0	0	R	Group3
282	-0.181844	-0.181844	-0.181844	2.26718	2.18058	2.22388	4.74532	5.03453	1.2426	1.25026	1.24643	0.761078	0.736436	0.748757		4.78096	4.73768	3			0	10:14:42	1	0	2.55584	19	Other	12	1	1	0	1	R	Group3
283	-0.0791812	-0.0681859	-0.0736836	2.03446	2.1885	2.11148	4.64066	4.75932	1.21183	1.15181	1.18182	0.828801	0.717419	0.77311		4.42366	4.50759	3			0	10:37:28	2	0	-0.650505	31	Other	15	0	0	0	0	R	Group2
284	-0.0606978	0.00966114	-0.0255183	2.16516	2.04009	2.10263	4.55082	4.65961	1.12726	1.22841	1.17784	0.550079	0.823815	0.686947		4.50312	4.53567	3			0	10:46:19	0	0	0.953492	24	SA	16	1	0	0	0	R	Group3
285	-0.181844	-0.181844	-0.181844	2.30038	2.24083	2.27061	4.85252	4.85458	1.18509	1.13787	1.16148	1.01872	0.913406	0.966061		4.80335	4.90405	3			0	10:46:44	1	0	3.37542	19	C	12	1	0	0	0	L	Group1
286	-0.10721	-0.071882	-0.089546	2.23485	2.20617	2.22051	4.68582	4.80616	1.5157	1.26922	1.39246	0.383045	0.462974	0.423009		4.27857	4.35935	3			0	11:04:19	-1	0	0.931284	20	C	14	1	0	0	0	R	Group2
287	-0.181844	0.0565055	-0.0626691	2.28679	2.23783	2.26231	4.71652	4.94563	1.30803	1.03386	1.17095	0.566404	0.827299	0.696851		4.82111	4.76965	3			0	11:06:53	1	0	0.951914	24	C	17	1	0	0	0	R	Group1
288	-0.181844	-0.10721	-0.144527	2.0109	2.02983	2.02036	4.40946	4.55153	1.5391		1.5391	0.196718		0.196718		4.33023	4.3043	3			0	12:55:39	0	0	0.082821	22	C	15	1	1	0	0	R	Group1
289	-0.0863598	0.00921731	-0.0385713	1.99872	1.96732	1.98302	4.57496	4.94818	1.16052	1.16749	1.16401	0.692387	0.740758	0.716572		4.55027	4.68369	3			0	13:07:32	1	0	3.1078	20	EA	14	1	1	1	0	R	Group3
290	-0.181844	-0.181844	-0.181844	2.17024	1.97699	2.07361	4.74629	4.62854	0.987163	0.928118	0.95764	0.898637	0.848908	0.873773		4.80141	4.83401	3			0	13:09:55	0	0	0.238445	25	C	16	0	1	0	0	R	Group3
291	0.033389	-0.0606978	-0.0136544	2.13004	2.22896	2.1795	4.58285	4.78115	1.22768	1.10073	1.1642	0.848379	0.861837	0.855108		4.69438	4.73485	3			0	14:48:40	-1	0	0.649513	26	C	17	1	0	1	0	R	Group1
292	0.139063	-0.127105	0.00597929	2.2246	2.21458	2.21959	4.78294	4.84563	1.02965	0.995679	1.01267	0.724906	0.68895	0.706928		4.94521	4.97059	3			0	14:59:20	1	0	1.65685	25	C	18	1	0	0	0	R	Group2
293	0.0814455	0.0619809	0.0717132	2.25613	2.07141	2.16377	4.91274	5.02489	1.40671	1.2815	1.34411	0.499629	0.656315	0.577972		4.83805	4.84048	3			0	15:02:01	1	0	2.96963	26	C	19	1	0	1	0	R	Group2
294	-0.181844	-0.181844	-0.181844	2.12888	2.23043	2.17965	4.65255	4.7404	1.16685	1.22621	1.19653	0.717419	0.650138	0.683779		4.52594	4.60711	3			0	15:06:17	1	0	0.141849	20	EA	15	1	0	0	0	R	Group3
295	-0.0934217	-0.0934217	-0.0934217	2.14543	1.96652	2.05598	4.93119	4.9036	1.3279	1.36653	1.34722	0.672253	0.721143	0.696698		4.83397	4.76889	3			0	15:08:28	0	0	-1.50828	31	C	17	1	1	0	0	R	Group1
296	-0.117271	-0.181844	-0.149557	2.06938	1.98772	2.02855	4.66662	4.76457	1.30715	1.17849	1.24282	0.604348	0.586104	0.595226		4.73064	4.7346	3			0	15:09:19	1	0	-2.58637	21	C	14	1	0	0	0	R	Group3
297	-0.075547	-0.181844	-0.128695	2.25303	2.12541	2.18922	4.81866	4.82775	1.25259	1.27491	1.26375	0.781712	0.862935	0.822323		4.61162	4.62612	3			0	15:10:49	0	0	-0.0902307	24	C	16	1	0	1	0	R	Group3
298	0.131944	0.0520764	0.09201	2.07651	2.19386	2.13518	4.70575	4.86675	0.954677	1.04624	1.00046	0.877501	0.929419	0.90346		4.75322	4.73704	3			0	15:20:50	2	0	0.238246	19	C	13	1	1	0	0	R	Group2
299	-0.181844	-0.181844	-0.181844	1.93657	2.03821	1.98739	4.71196	4.8864	1.19518	1.28316	1.23917	0.54556	0.591216	0.568388		4.81732	4.76029	3			0	15:26:38	0	0	0.0566068	21	Other	15	1	0	0	0	R	Group3
300	-0.00860017	-0.00432137	-0.00646077	2.07446	2.00826	2.04136	4.69869	4.79429	1.27409	1.40782	1.34096	0.672253	0.7029	0.687577		4.84564	4.79758	3			0	15:28:42	1	0	-0.444396	18	C	12	1	0	0	0	R	Group1
301	0.0310503	0.133122	0.0820863	2.04009	1.99872	2.01941	4.61819	4.83459	1.37986	1.36552	1.37269	0.361456	0.629348	0.495402		4.54351	4.6102	3			0	15:30:44	1	0	-0.977399	19	Other	13	1	0	0	0	R	Group2
302	-0.103804	-0.181844	-0.142824	2.24083	2.19251	2.21667	4.62589	4.98274	0.9914	1.1296	1.0605	0.96645	0.944761	0.955606		4.7536	4.74864	3			0	15:31:18	0	0	-0.148042	23	C	15	1	1	0	0	R	Group3
303	0.0357404	-0.064458	-0.0143588	2.18584	2.1515	2.16867	4.72318	4.83046	1.4045		1.4045	0.294596	0.286157	0.290376		4.65776	4.69139	3			0	15:38:14	1	0	-1.0804	23	SA	16	1	0	0	1	R	Group3
304	-0.0334238	-0.181844	-0.107634	2.24536	2.20756	2.22646	4.75042	4.79393	1.25727	1.28735	1.27231	0.669007	0.756922	0.712965		4.66647	4.65411	3			0	15:38:56	2	0	2.75828	28	C	20	0	0	0	0	R	Group3
305	-0.0863598	-0.181844	-0.134102	2.05546	2.08902	2.07224	4.6937	4.88382	1.04001	0.970616	1.00531	0.837434	0.943403	0.890418		4.9759	5.00327	3			0	15:43:14	1	0	0.292885	18	AA	13	1	0	0	0	R	Group3
306	-0.181844	-0.181844	-0.181844	2.09649	2.24688	2.17168	4.54862	4.68814	1.48017	1.33255	1.40636	0.573655	0.425616	0.499636		4.46893	4.45557	3			0	15:59:46	2	0	-0.617295	18	EA	12	1	1	0	0	R	Group3
307	-0.10721	-0.0606978	-0.0839539	2.08586	2.26399	2.17492	4.67078	4.7645	1.47886	1.49214	1.4855	0.547812	0.360236	0.454024		4.51902	4.52636	3			0	16:24:12	0	0	2.08603	27	C	17	1	0	0	0	R	Group3
308	0.048177	-0.045323	0.00142699	2.00217	2.12541	2.06379	4.76263	5.09453	1.25337		1.25337	0.656315		0.656315		4.86668	4.77821	3			0	16:45:55	0	0	-0.274778	21	SA	16	1	1	0	0	R	Group3
309	-0.103804	-0.181844	-0.142824	2.22171	2.02433	2.12302	4.88468	4.99509	1.22695	1.2161	1.22152	0.821839	0.763595	0.792717		5.13718	5.10249	3			0	17:48:25	0	0	-0.639227	29	C	16	0	0	0	0	R	Group2
310	0.05061	0.0899095	0.0702597	2.0039	2.0506	2.02725	4.6508	4.92538	1.07366	1.17587	1.12477	0.824311		0.824311		5.06059	4.83422	4			0	13:09:54	1	0	-0.258655	21	Other	15	1	0	0	0	R	Group3
311	-0.0569049	-0.00432137	-0.0306131	2.02161	1.93955	1.98058	4.46584	4.67261	1.04383	1.18842	1.11613	0.758579	0.917823	0.838201		4.83336	4.79447	4			0	15:28:52	2	0	1.68493	19	EA	14	1	1	0	0	R	Group3
312	-0.181844	-0.127105	-0.154474	2.03727	1.98439	2.01083	4.58263	4.81472	1.37882	1.6073	1.49306	0.635161	0.222966	0.429064		4.52345	4.50396	0			1	11:20:56	0	0	-0.0006787	21	AA	15	1	1	0	0	R	Group3
313	-0.181844	-0.181844	-0.181844	2.03168	2.02525	2.02846	4.81449	4.86927	1.20761	1.01682	1.11222	0.32169	0.659445	0.490568		5.11658	4.97409	1			1	10:31:08	1	0	-2.62816	21	AA	15	1	0	0	0	R	Group3
314	-0.181844	-0.158362	-0.170103	2.19251	2.22896	2.21074	4.79039	4.97574	1.14327	1.20691	1.17509	0.756097	0.882676	0.819387		5.05228	4.9984	1			1	12:37:15	1	0	0.620678	20	C	14	1	0	0	0	R	Group2
315	-0.0293838	-0.130334	-0.0798588	2.21741	2.26083	2.23912	4.78089	5.07088	1.14752	1.1707	1.15911	0.505517	0.782597	0.644057		4.69219	4.66639	1			1	13:25:16	3	0	-1.16595	20	AA	14	1	0	0	0	R	Group3
316	-0.181844	-0.178977	-0.18041	2.21316	2.24841	2.23079	4.787	4.9416	1.33536	1.29585	1.3156	0.8505	0.775138	0.812819		4.83432	4.86508	1			1	15:27:19	0	0	1.13797	20	C	14	1	0	1	0	R	Group1
317	-0.181844	-0.133539	-0.157691	2.03446	2.25148	2.14297	4.88477	5.17349	1.00877	1.12263	1.0657	0.810675	0.855317	0.832996		4.84361	4.77963	1			1	17:30:37	3	0	-1.14093	24	C	18	1	1	0	0	R	Group2
318	0.00305075	-0.11059	-0.0537695	1.7515	2.08481	1.91815	4.7247	4.87976	1.2652	1.41005	1.33763	0.685547	0.883836	0.784692		4.79103	4.83671	2			1	10:00:30	1	0	-1.83079	19	Other	13	1	0	0	0	R	Group3
319	-0.071882	-0.103804	-0.0878429	2.04771	1.99872	2.02322	4.6395	4.64117	1.2321		1.2321	0.559308	0.517631	0.538469		4.51664	4.46882	2			1	11:29:24	0	0	0.763578	21	EA	15	1	0	1	0	R	Group3
320	-0.181844	-0.0791812	-0.130512	2.07039	2.12197	2.09618	4.60009	4.67957	1.54668	1.45223	1.49945	0.49769	0.447801	0.472745		4.43373	4.43866	2			1	12:03:54	1	0	0.258836	21	C	15	1	0	0	0	R	Group1
321	0.00612309	0.076238	0.0411806	2.01002	2.20478	2.1074	4.73637	4.88917	1.21681	1.22403	1.22042	0.68895	0.58865	0.6388		4.73333	4.79853	2			1	13:06:14	1	0	-4.34099	21	C	15	1	1	1	0	R	Group1
322	0.00612309	-0.0863598	-0.0401184	2.04771	1.95942	2.00356	4.61661	4.77876	1.22621	1.23882	1.23252	0.564021	0.607037	0.585529		4.56623	4.59029	2			1	14:14:37	0	0	0.311378	19	C	13	1	0	1	0	R	Group3
323	-0.130334	0.101824	-0.0142551	2.26399	2.20065	2.23232	4.75982	5.08564	1.35853		1.35853	0.623632	0.399333	0.511483		4.79342	4.77857	2			1	14:54:45	1	0	1.05926	23	C	16	0	0	0	0	R	Group2
324	0.033389	-0.0293838	0.00200262	2.17024	2.1885	2.17937	4.61419	4.83763	1.26841	1.23136	1.24989	0.746334	0.756509	0.751422		4.73196	4.67839	2			1	15:05:56	2	0	1.57788	23	SA	17	1	0	0	0	R	Group3
325	0.0409586	-0.071882	-0.0154617	2.25926	2.3575	2.30838	4.66589	4.80161	1.21325	1.10679	1.16002	0.678837	0.810197	0.744517		4.63852	4.69624	2			1	15:34:09	-2	0	0.822966	19	EA	13	1	0	0	0	R	Group3
326	-0.181844	-0.133539	-0.157691	2.13826	2.04483	2.09155	4.59049	4.7451	1.41229	1.33068	1.37149	0.728708	0.829807	0.779258		4.59035	4.69319	2			1	15:35:13	1	0	1.11522	27	C	16	0	0	0	0	R	Group1
327	-0.181844	-0.130334	-0.156089	2.03633	2.22896	2.13265	4.82753	4.86455	1.1152	1.19518	1.15519	0.767402	0.926812	0.847107		4.77308	4.84127	2			1	15:56:18	0	0	-2.02501	19	C	13	1	1	0	0	R	Group1
328	-0.181844	-0.181844	-0.181844	2.20895	2.24841	2.22868	4.64975	4.97828	1.2161	1.24033	1.22821	0.561656	0.824807	0.693232		4.78624	4.81246	2			1	17:24:59	-1	0	2.19699	26	C	19	1	0	1	0	R	Group1
329	0.0639892	-0.045323	0.00933311	2.02891	1.8694	1.94916	4.50837	4.67934	1.24718	1.07779	1.16249	0.710086	0.68895	0.699518		4.92032	4.77662	3			1	09:53:07	1	0	4.32979	20	EA	15	1	0	0	0	R	Group3
330	-0.181844	-0.181844	-0.181844	2.24994	2.25303	2.25149	4.82833	4.99581	1.34969	1.27901	1.31435	0.685547	0.669007	0.677277		4.86647	4.85604	3			1	10:59:43	0	0	1.19917	19	C	13	1	0	0	0	R	Group1
331	0.0856568	-0.00432137	0.0406677	2.19117	2.07446	2.13282	4.58746	4.64581	1.53313	1.59688	1.56501	0.131376	0.133726	0.132551		4.75114	4.52256	3			1	11:42:59	1	0	0.193745	18	SA	12	1	1	0	0	R	Group3
332	-0.146128	-0.133539	-0.139833	2.04675	2.03633	2.04154	4.63814	4.89327	1.29671	1.15181	1.22426	0.889099	0.780387	0.834743		4.71661	4.73181	3			1	12:21:18	2	0	2.27618	21	EA	15	1	1	0	0	L	Group3
333	0.101275	0.00921731	0.0552461	2.14303	2.04579	2.09441	4.74242	5.01171	1.01547	0.910095	0.962784	0.913406	0.829304	0.871355		5.08431	5.06153	3			1	12:49:46	-1	0	1.52305	21	C	15	1	0	0	0	R	Group2
334	-0.181844	-0.0606978	-0.121271	2.08272	1.86373	1.97323	4.72443	4.68832	1.29243	1.74232	1.51738	0.00485744	0.44453	0.224694		4.7404	4.62395	3			1	13:34:46	2	0	-0.910036	30	EA	17	1	0	0	1	R	Group3
335	-0.113943	-0.181844	-0.147893	2.07961	2.02891	2.05426	4.71028	4.77062	1.11577		1.11577	0.736436	0.841566	0.789001		4.73755	4.74166	3			1	13:51:37	0	0	-2.25566	18	Other	12	1	0	0	0	R	Group3
336	0.0118872	0.0777937	0.0448404	2.20478	2.03075	2.11777	4.67317	4.87659	1.32148	1.27003	1.29575	0.736436	0.7029	0.719668		4.65543	4.64695	3			1	14:43:37	0	0	1.44915	26	C	18	0	0	1	0	R	Group1
337	-0.181844	-0.181844	-0.181844	2.13826	2.25926	2.19876	4.70671	4.96062	1.01637	0.982967	0.99967	0.827799	0.812593	0.820196		4.84413	4.90036	3			1	15:04:22	-2	0	1.79413	20	C	15	1	0	1	0	R	Group2
338	0.0310503	-0.0413927	-0.00517118	2.03633	2.04388	2.04011	4.70181	4.73886	1.27246	1.32514	1.2988	0.61801	0.58865	0.60333		4.67322	4.68779	3			1	15:13:09	0	0	-0.236693	18	EA	13	1	1	0	1	R	Group3
339	-0.113943		-0.113943	2.00217	1.96099	1.98158	4.7101	4.77763	1.42366	1.31876	1.37121	0.238429	0.37141	0.30492		4.59776	4.58162	3			1	15:28:18	2	0	0.944764	21	C	15	1	0	0	0	R	Group2
340	0.00921731	0.0371573	0.0231873	2.11518	2.16516	2.14017	4.71536	4.80511	1.17914	1.18977	1.18445	0.851565	0.573655	0.71261		4.81332	4.83957	3			1	15:28:43	-2	0	0.674553	22	C	15	1	0	1	0	R	Group1
341	-0.123852	-0.173186	-0.148519	2.2034	2.23485	2.21913	4.61337	4.98581	1.0013	1.07676	1.03903	0.929419	0.944761	0.93709		4.94697	4.99429	3			1	15:31:35	-1	0	-2.02138	25	C	17	1	0	0	0	R	Group1
342	-0.181844	-0.181844	-0.181844	2.1885	2.24536	2.21693	4.67412	4.85029	1.16494	1.18709	1.17602	0.80404	0.875792	0.839916		4.93998	4.94671	3			1	15:32:20	1	0	2.417	19	Other	14	1	0	1	0	R	Group3
343	-0.181844	-0.117271	-0.149557	2.0326	2.18584	2.10922	4.77418	4.88573	1.16813	1.21681	1.19247	0.629348	0.721143	0.675246		4.52988	4.53568	3			1	17:02:14	0	0	-0.178169	18	C	12	1	1	0	0	R	Group2
344	0.00436481	-0.0569049	-0.02627	2.08272	1.98439	2.03355	4.80055	4.87915	1.01863	1.09691	1.05777	0.783485	0.79614	0.789812		4.73083	4.73356	3			1	17:25:41	-1	0	1.60306	22	C	16	1	0	0	0	R	Group1
345	-0.181844	-0.181844	-0.181844	2.20895	2.25613	2.23254	4.78725	4.95988	1.12552	1.0381	1.08181	0.996345	1.09161	1.04398		4.62679	4.69788	3			1	17:36:01	2	0	1.39779	19	C	13	1	1	0	0	R	Group3
346	-0.0211893	0.0510982	0.0149545	2.07039	1.96972	2.02005	4.68878	4.65269	1.54363		1.54363	0.141436	0.0857866	0.113611		4.46678	4.44652	3			1	17:40:03	1	0	-0.94878	24	Hisp	16	0	0	1	0	R	Group3
347	-0.181844	-0.100371	-0.141107	1.98273	2.09541	2.03907	4.66479	4.87806	0.91364	1.14874	1.03119	0.775138	0.736436	0.755787		4.97571	4.94551	4			1	10:47:39	0	0	-3.04485	37	AA	14	0	0	1	0	R	Group3
348	-0.181844	-0.181844	-0.181844	2.00738	1.96335	1.98537	4.73364	4.82271	1.33442	1.37263	1.35353	0.67553	0.629348	0.652439		4.52687	4.61321	1			2	11:11:28	0	0	2.16134	24	C	18	1	0	0	0	R	Group1
349	0.159267	-0.0569049	0.051181	2.21884	2.24233	2.23059	4.66341	4.78678	1.11126	1.02411	1.06768	1.05215	0.980366	1.01626		4.8596	5.07313	1			2	12:32:09	0	0	0.821693	21	C	15	1	0	0	0	R	Group3
350	-0.181844	-0.181844	-0.181844	2.21035	2.23043	2.22039	4.81081	4.96107	1.00349	1.02733	1.01541	0.882098	0.954407	0.918252		4.85365	4.85589	1			2	12:35:32	0	0	-1.77713	22	Hisp	16	1	0	0	0	R	Group3
351	-0.176091		-0.176091	2.22027		2.22027	4.71001	5.03917	1.14388	1.06702	1.10545	0.843649		0.843649		4.768	4.71766	1			2	12:45:55	2	0	-1.14032	27	C	17	1	1	0	0	R	Group3
352	-0.071882	-0.139879	-0.105881	2.21316	2.07651	2.14484	4.75826	5.07394	0.970616	0.943095	0.956856	0.934687	1.00103	0.96786		5.10474	5.14314	1			2	12:57:14	0	0	2.49054	21	C	17	1	0	0	0	R	Group2
353	-0.0827854	-0.178977	-0.130881	1.99701	2.06636	2.03169	4.62578	4.61186	1.34775	1.36957	1.35866	0.559308	0.550079	0.554694		4.67279	4.70043	1			2	14:48:47	-1	0	0.438314	22	EA	16	0	0	1	0	R	Group3
354	0.0241089	-0.049218	-0.0125546	2.18584	2.07344	2.12964	4.82998	5.14455	1.48017	1.52433	1.50225	0.277095	0.307293	0.292194		4.38285	4.39764	1			2	15:00:29	0	0	0.406954	24	SA	16	1	1	0	0	R	Group2
355	0.0639892	-0.0293838	0.0173027	2.03727	2.06737	2.05232	4.82892	4.8541	1.24336	1.28904	1.2662	0.67553	0.593802	0.634666		4.682	4.79716	1			2	15:52:07	2	0	0.897938	29	C	18	1	0	1	0	R	Group1
356	0.173277	-0.0791812	0.0470481	2.20617	2.21599	2.21108	4.68192	4.91689	1.10347	1.18509	1.14428	0.741945	0.769107	0.755526		4.83401	4.86905	2			2	09:52:21	1	0	0.176607	20	Other	14	1	0	0	0	R	Group3
357	-0.075547	-0.00860017	-0.0420736	2.00477	2.02799	2.01638	4.82913	5.02491	1.14267	1.16368	1.15317	0.811633	0.798909	0.805271		4.7189	4.82109	2			2	10:30:47	1	0	0.0326769	19	C	13	1	0	0	0	R	Group3
358	-0.181844	-0.181844	-0.181844	2.25458	1.99446	2.12452	4.57635	4.63918	1.29243		1.29243	0.7029	0.347162	0.525031		4.50037	4.56101	2			2	10:57:20	-1	0	-0.337897	22	EA	15	1	0	0	1	R	Group3
359	-0.181844	-0.181844	-0.181844	2.25303	2.23043	2.24173	4.67874	4.82577	0.974694		0.974694	1.01789	0.943403	0.980648		4.72733	4.67185	2			2	11:40:18	-1	0	-0.597757	18	SA	12	1	0	0	0	R	Group3
360	-0.152288	-0.00432137	-0.0783049	2.08902	2.22315	2.15608	4.69909	4.73566	1.20273		1.20273	0.990181	0.801233	0.895707		4.65896	4.63675	2			2	14:26:07	0	0	1.49773	22	C	15	1	0	0	0	R	Group2
361	-0.181844	0.0428718	-0.0694859	2.27524	2.0354	2.15532	4.76856	4.81543	1.18642	1.06956	1.12799	0.80404	0.751183	0.777611		4.80721	4.86954	2			2	15:00:31	-1	0	3.60978	18	SA	12	1	0	0	0	R	Group3
362	0.0371573	0.0277972	0.0324772	2.22315	2.05546	2.13931	4.54486	4.66263	1.28819	1.4045	1.34635	0.659445	0.766977	0.713211		4.67197	4.60861	2			2	15:14:25	1	0	0.543084	21	EA	15	1	0	1	0	R	Group3
363	-0.173186	-0.11059	-0.141888	2.0922	2.26558	2.17889	4.77083	4.87836	1.36051	1.32698	1.34375	0.682176	0.607037	0.644606		4.75994	4.81732	2			2	15:30:20	1	0	1.94933	23	C	16	1	0	0	0	R	Group1
364	-0.0293838	-0.0606978	-0.0450408	2.02799	1.99958	2.01379	4.53275	4.65623	0.974694	0.931814	0.953254	1.13319	0.996345	1.06477		4.80972	4.68571	2			2	16:44:24	1	0	-2.61663	34	C	14	0	1	0	0	R	Group2
365	0.000869459	-0.00432137	-0.00172596	2.17538	2.02161	2.0985	4.5883	4.71632	1.2993	1.27246	1.28588	0.656315	0.52597	0.591142		4.52397	4.45432	2			2	17:26:54	2	0	1.91868	21	C	15	1	1	0	0	R	Group3
366	-0.100371	0.076756	-0.0118073	2.07039	2.10518	2.08779	4.65696	4.81158	1.01592	0.987163	1.00154	1.04418	0.819873	0.932027		4.84177	4.8872	2			2	17:28:32	-1	0	1.57531	20	EA	12	1	0	1	0	R	Group3
367	-0.181844	-0.181844	-0.181844	2.17024	2.03633	2.10328	4.78716	5.08952	1.08145	1.16941	1.12543	0.843649	0.745532	0.794591		4.94905	4.95976	3			2	10:49:13	-1	0	0.0588326	20	EA	15	1	1	0	0	R	Group3
368	-0.181844	-0.0681859	-0.125015	2.25926	2.19656	2.22791	4.67236	4.80607	1.10791	1.16813	1.13802	0.854241	0.923577	0.888909		4.69887	4.74184	3			2	11:00:02	-1	0	1.05907	22	C	17	1	0	0	0	R	Group1
369	0.0195421	-0.0934217	-0.0369398	2.20617	2.25926	2.23271	4.88315	4.84448	1.28483	1.35164	1.31824	0.685547	0.66579	0.675669		4.64972	4.64343	3			2	11:43:21	0	0	1.22879	21	Other	15	1	0	0	0	R	Group2
370	-0.0211893	-0.0899051	-0.0555472	1.96972	2.0039	1.98681	4.67354	4.824	1.0575	1.08092	1.06921	0.9407	1.00578	0.973239		4.80139	4.7025	3			2	13:07:59	0	0	1.49806	21	Other	15	1	1	1	0	R	Group3
371	0.109579	0.0357404	0.0726597	2.03915	1.96335	2.00125	4.74503	4.96715	1.2233	1.284	1.25365	0.781712	0.717419	0.749565		4.72839	4.75842	3			2	13:13:27	1	0	-1.87444	26	AA	16	1	0	0	0	R	Group3
372	0.0395292	-0.164353	-0.0624118	1.98688	2.07651	2.0317	4.72163	5.04066	1.43533	1.35164	1.39349	0.468203	0.46125	0.464727		4.8792	4.95055	3			2	13:17:57	1	0	-0.552885	19	EA	13	1	0	0	0	R	Group3
373	-0.181844	-0.181844	-0.181844	2.03075	2.13354	2.08215	4.66359	4.78012	1.36051		1.36051	0.559308	0.478936	0.519122		4.6523	4.65676	3			2	14:01:23	1	0	0.910835	30	C	18	0	1	0	0	R	Group3
374	0.0814455	-0.0334238	0.0240109	2.09008	2.00217	2.04612	4.56879	4.66345	1.30627		1.30627	0.840011	0.7966	0.818305		4.71168	4.69371	3			2	14:46:06	1	0	-2.5414	30	C	16	1	1	0	0	R	Group1
375	-0.0170333	-0.071882	-0.0444577	1.99446	2.19792	2.09619	4.87262	5.0883	1.08672		1.08672	0.872959		0.872959		5.26374	5.20601	3			2	14:49:23	1	0	-0.376592	21	C	15	1	1	1	0	R	Group3
376	-0.149219	-0.181844	-0.165531	2.02071	2.07754	2.04913	4.89783	4.88628	1.14691	1.15864	1.15278	0.822826	0.960028	0.891427		4.88495	4.7744	3			2	15:00:48	1	0	-0.116853	24	Other	16	1	1	0	0	R	Group3
377	-0.161368	-0.136721	-0.149044	2.24384	1.99872	2.12128	4.63666	4.92557	1.3279	1.25493	1.29141	0.662603	0.77211	0.717357		5.00851	4.94528	3			2	17:16:19	0	0	1.75173	20	C	15	1	1	0	0	R	Group1
378	-0.146128	-0.0791812	-0.112655	2.12083	2.07754	2.09919	4.65952	4.71615	1.29158	1.39041	1.34099	0.583577	0.561656	0.572616		4.5013	4.43168	3			2	17:30:47	1	0	-0.256282	21	AA	15	1	0	0	0	R	Group3
379	-0.071882	-0.0934217	-0.0826518	2.3162	1.99872	2.15746	4.72945	4.87303	0.982967	1.05012	1.01654	1.18573	0.969339	1.07754		5.0534	5.15558	4			2	12:31:30	2	0	1.56508	19	EA	13	1	0	0	0	R	Group3
380	-0.181844	-0.181844	-0.181844	2.03633	2.03633	2.03633	4.86523	4.80652	1.26281	1.29328	1.27804	0.68895	0.517631	0.603291		4.73219	4.7056	4			2	16:14:58	-1	0	-1.04787	23	C	12	1	0	0	0	R	Group1
381	-0.181844	-0.181844	-0.181844	2.0506	2.0354	2.043	4.61182	4.64298	1.1945	1.14388	1.16919	1.00261	0.751997	0.877302		4.53314	4.62474	1			3	10:01:05	1	0	0.393658	22	EA	12	1	1	0	0	R	Group3
382	-0.123852	-0.045323	-0.0845873	2.1589	2.02071	2.0898	4.61773	4.80958	1.28067	1.31966	1.30017	0.786608	0.826799	0.806703		4.71296	4.71568	1			3	12:17:24	-1	0	2.02057	25	SA	18	0	1	0	0	R	Group3
383	-0.181844	-0.181844	-0.181844	2.2034	2.0326	2.118	4.82827	4.9709	1.18709	1.20691	1.197	0.955804	0.924868	0.940336		4.83546	4.83562	1			3	12:33:46	0	0	3.46133	21	EA	15	1	0	0	0	L	Group3
384	-0.117271	-0.181844	-0.149557	2.25769	2.18584	2.22177	4.83975	5.03667	1.32698	1.24718	1.28708	0.880943	0.49769	0.689317		4.7469	4.94168	1			3	12:38:16	1	0	1.94353	25	SA	16	1	1	0	0	R	Group3
385	-0.181844	-0.181844	-0.181844	2.20756	2.25926	2.23341	4.71899	4.94291	1.03763	0.987163	1.0124	0.910905	0.904722	0.907814		4.93789	4.8534	1			3	15:07:26	1	0	2.07811	23	C	16	1	0	0	0	R	Group2
386	-0.181844	-0.181844	-0.181844	2.12656	2.20895	2.16776	4.74522	4.91573	0.970616		0.970616	1.14093	0.922291	1.03161		5.24413	5.24385	1			3	15:43:19	1	0	-0.545392	23	C	16	0	0	0	0	R	Group3
387	-0.149219	0.0952845	-0.0269673	1.89489	1.92055	1.90772	4.4902	4.61292	1.36151	1.31336	1.33744	0.564021	0.710086	0.637054		4.56029	4.6363	2			3	12:15:41	3	0	0.781988	18	EA	13	1	1	0	0	R	Group3
388	-0.181844	-0.181844	-0.181844	2.21741	2.39665	2.30703	4.70824	4.97141	1.13608	1.10018	1.11813	0.912779	0.791116	0.851948		4.6845	4.64682	2			3	12:18:31	0	0	-0.898121	19	Other	13	1	0	0	0	R	Group3
389	0.0347983	0.0520764	0.0434373	2.03633	1.9177	1.97701	4.52965	4.48024	1.42713		1.42713	0.263241	0.211833	0.237537		4.59274	4.598	2			3	12:35:03	0	0	1.05964	20	EA	13	1	0	0	0	R	Group3
390	-0.181844	0.00744648	-0.0871986	2.31264	1.96099	2.13681	4.61098	4.72035	1.22695	1.25571	1.24133	0.552362	0.659445	0.605903		4.45745	4.45459	2			3	12:48:55	0	0	0.561821	19	C	14	1	0	1	0	R	Group1
391	-0.09691		-0.09691	2.1515		2.1515	4.8616	5.11467	1.57675	1.48678	1.53177	0.334681	0.22368	0.27918		4.71555	4.76661	2			3	14:53:29	1	0	-2.09062	20	Hisp	14	1	0	0	0	R	Group3
392	-0.045323	-0.071882	-0.0586025	2.20895	1.99446	2.1017	4.64273	4.9371	1.15927	1.21753	1.1884	0.815488	0.86514	0.840314		4.81396	4.81315	2			3	15:18:39	1	0	3.12483	21	C	14	1	1	0	0	R	Group1
393	-0.0899051	-0.0530784	-0.0714918	2.16516	2.25613	2.21065	4.56531	4.71553	1.35655		1.35655	0.607037	0.438092	0.522564		4.67383	4.54883	3			3	12:08:01	1	0	0.829206	21	EA	14	1	0	1	0	R	Group3
394	-0.133539	-0.0374265	-0.0854827	2.12772	2.05841	2.09306	4.48082	4.66692	1.10846	1.08145	1.09495	0.749964	0.875792	0.812878		4.56664	4.53339	3			3	12:39:48	2	0	2.56447	27	Other	17	0	0	0	0	R	Group3
395	-0.181844	-0.173186	-0.177515	2.02799	2.00044	2.01422	4.66806	4.70851	1.22988	1.01954	1.12471	0.889099	0.846796	0.867947		4.87379	4.96013	3			3	13:01:19	-1	0	-2.32204	27	Hisp	14	1	0	0	0	R	Group3
396	-0.181844	-0.0899051	-0.135874	2.0506	2.13708	2.09384	4.75253	4.89633	1.24949	1.01954	1.13452	0.64709	0.713734	0.680412		4.62874	4.64167	3			3	13:08:59	2	0	1.07613	19	Other	14	1	0	0	0	R	Group3
397	-0.181844	-0.181844	-0.181844	2.20478	2.18983	2.19731	4.61739	4.8037	1.14388	1.14206	1.14297	0.61801	0.576108	0.597059		4.69346	4.78832	3			3	13:17:48	0	0	0.190193	25	EA	18	0	0	0	0	R	Group3
398	-0.181844	-0.0681859	-0.125015	1.91841	1.98108	1.94975	5.18818	5.32081	1.01728	1.10791	1.06259	1.00498	1.03465	1.01982		5.02714	5.09268	3			3	13:23:30	0	0	0.701611	25	C	16	0	1	0	0	R	Group3
399	0.0486625	0.0163737	0.0325181	2.24536	2.1197	2.18253	5.03368	5.11375	1.28904		1.28904	0.650138	0.641074	0.645606		4.65369	4.81945	3			3	14:26:04	0	0	0.744122	20	Other	14	1	0	0	0	R	Group3
400	-0.0569049	-0.181844	-0.119374	2.25926	2.24994	2.2546	4.91387	5.02449	1.42597	1.17198	1.29898	0.741153	0.806869	0.774011		5.01925	4.88838	3			3	15:05:05	-2	0	1.40175	25	C	17	1	1	0	1	R	Group1
401	-0.0791812	0.0204516	-0.0293648	2.06137	2.2319	2.14664	4.59264	4.66531	1.15989	1.28735	1.22362	0.609747	0.564021	0.586884		4.54829	4.59103	3			3	15:29:01	0	0	1.27329	21	C	15	1	0	0	0	R	Group1
402	-0.0211893	0.00788851	-0.00665039	2.17152	2.1096	2.14056	4.67495	4.71453	1.21325	1.17587	1.19456	0.682176	0.736436	0.709306		4.56334	4.59311	3			3	15:44:23	2	0	-1.05998	18	EA	12	1	0	0	0	R	Group3
403	-0.181844	-0.181844	-0.181844	2.0326	2.00217	2.01738	4.99409	5.29973	1.10735		1.10735	0.998682		0.998682		5.28188	5.35633	3			3	16:49:11	1	0	1.79751	19	Other	13	1	0	0	0	R	Group3
404	-0.181844	-0.181844	-0.181844	1.99872	2.11182	2.05527	4.8337	4.805	1.0716	1.18046	1.12603	0.798446	0.912779	0.855613		4.80846	4.82561	3			3	17:07:05	2	0	-0.326143	25	C	17	1	0	0	0	R	Group1
405	-0.127105	0.0634863	-0.0318093	1.91912	2.03353	1.97633	4.47012	4.60291	1.44129	1.49894	1.47012	0.15567	0.568803	0.362236		4.4124	4.49373	4			3	13:14:45	2	0	-2.21805	22	SA	16	1	0	0	0	R	Group3
406	-0.181844	-0.176091	-0.178967	2.11294	2.04293	2.07793	4.75679	4.8937	1.03763	0.982967	1.0103	0.882676	0.791116	0.836896		4.8843	4.84106	4			3	17:25:05	2	0	-1.28763	26	C	16	0	0	0	0	R	Group2
407	0.0231917	0.0570004	0.040096	2.17797	2.05939	2.11868	4.55462	4.64618	1.22185	1.25493	1.23839	0.699361	0.732551	0.715956		4.59446	4.5657	1			4	11:24:43	0	0	0.748798	24	C	17	1	0	0	0	R	Group3
408	0.0565055	0.0705811	0.0635433	2.23933	1.9563	2.09781	4.68217	4.70379	1.32975	1.26841	1.29908	0.77427	0.586104	0.680187		4.72426	4.70856	1			4	12:28:53	3	0	-0.51278	24	Other	16	1	0	0	0	R	Group2
409	-0.181844	-0.152288	-0.167066	2.16769	1.98026	2.07398	4.74969	5.06741	1.1349	1.30103	1.21796	0.793391	0.7029	0.748146		5.00208	5.01108	1			4	12:29:42	2	0	0.531018	21	C	16	1	1	1	0	R	Group1
410	-0.181844	-0.0827854	-0.132314	2.12772	1.97052	2.04912	4.72339	5.0113	0.90309	0.844664	0.873877	1.25485	1.18949	1.22217		5.09702	5.05907	2			4	10:45:25	-1	0	-0.470388	21	C	15	1	0	0	0	R	Group2
411	-0.181844	-0.178977	-0.18041	2.24841	2.2034	2.22591	4.81318	4.83603	0.982967	1.24718	1.11508	1.06859	0.875792	0.972188		4.79911	4.97616	2			4	14:56:22	3	0	0.449213	20	Hisp	14	1	0	0	0	R	Group3
412	-0.0170333	0.011441	-0.00279615	2.04103	2.13237	2.0867	4.87502	4.98375	1.0278	1.05355	1.04067	1.04859	0.946125	0.997356		4.93679	5.05894	2			4	15:00:30	-2	0	1.80956	21	C	15	1	0	1	0	R	Group2
413	0.0685421	-0.045323	0.0116096	2.22171	2.19929	2.2105	4.94852	4.93891	1.17328	1.16941	1.17134	0.848908	0.855317	0.852113		5.04462	5.06856	2			4	15:14:02	2	0	3.19302	20	EA	13	1	0	0	0	R	Group3
414	-0.0934217	-0.161368	-0.127395	2.2246	2.03168	2.12814	4.96478	5.17452	1.64782	1.40671	1.52727	0.222254	0.517631	0.369943		4.80366	4.83359	2			4	15:27:03	1	0	0.0512685	23	SA	16	1	0	0	0	R	Group3
415	-0.181844	-0.181844	-0.181844	2.14543	2.17797	2.1617	4.98834	5.04159	1.07366	1.14569	1.10968	1.08185	0.939356	1.0106		4.77747	4.99118	2			4	17:21:23	1	0	1.88973	19	EA	13	1	0	1	0	R	Group3
416	-0.181844	-0.181844	-0.181844	2.26718	2.13237	2.19977	4.65284	4.85759	1.25104	1.21254	1.23179	0.786608	0.861837	0.824222		4.89999	4.98331	3			4	09:58:20	1	0	1.65795	26	C	17	1	1	1	0	R	Group3
417	-0.064458	-0.181844	-0.123151	2.13589	2.13826	2.13708	4.77453	4.90682	0.879426	0.939302	0.909364	0.794305		0.794305		5.08684	4.90564	3			4	10:44:04	-1	0	-4.57685	28	AA	12	0	1	1	0	R	Group3
418	-0.181844	-0.0863598	-0.134102	2.23634	2.22315	2.22974	4.62744	4.9361	1.21042	1.27572	1.24307	0.599034	0.641074	0.620054		4.50766	4.43312	3			4	11:32:35	0	0	-1.709	18	AA	13	1	0	0	0	R	Group3
419	-0.0681859	-0.049218	-0.0587019	2.20617	2.25458	2.23037	4.58954	4.801	1.25259	1.45469	1.35364	0.547812	0.960028	0.75392		4.62522	4.72304	3			4	12:19:05	2	0	1.59651	21	EA	15	1	0	0	0	R	Group3
420	-0.181844	-0.181844	-0.181844	2.21316	2.28847	2.25082	4.72268	5.0508	0.950782	1.11805	1.03441	0.88152	0.960736	0.921128		4.90468	5.00981	3			4	13:22:24	1	0	0.941731	32	Other	20	0	1	1	0	R	Group3
421	-0.181844	-0.139879	-0.160861	2.04103	2.15766	2.09935	4.75257	4.91591	1.22768	1.19518	1.21143	0.721143	0.860197	0.79067		5.00993	5.04321	3			4	14:10:40	0	0	1.77679	25	C	16	0	1	0	0	R	Group3
422	-0.181844	-0.181844	-0.181844	2.00477	1.98856	1.99666	4.89409	5.04238	1.17134	1.13194	1.15164	1.03465	0.946808	0.99073		4.64953	4.88038	3			4	15:20:40	0	0	1.55206	20	AA	14	1	0	0	0	R	Group3
423	0.0282604	0.0467237	0.037492	2.32892	2.19656	2.26274	4.95166	5.21189	1.19111	1.18046	1.18579	0.732551	0.815973	0.774262		4.92258	5.01497	0			5	09:59:16	0	0	-2.47695	33	AA	12	0	1	0	0	R	Group3
424	-0.0934217	0.133713	0.0201455	2.29015	2.10849	2.19932	4.66556	5.09303	1.27901	1.14026	1.20964	0.772973	0.706475	0.739724		4.80243	4.9475	1			5	12:23:31	-1	0	-1.62691	24	SA	16	1	1	0	0	R	Group3
425	-0.181844	-0.181844	-0.181844	2.13237	2.24083	2.1866	4.78975	4.92309	1.12494	1.12436	1.12465	0.523865	0.740363	0.632114		5.01436	4.8597	2			5	11:20:25	-1	0	-2.5188	24	Hisp	12	0	0	0	0	R	Group2
426	-0.00432137	0.160522	0.0781003	1.98108	2.01355	1.99732	4.62653	4.90667	1.1831	1.23359	1.20834	0.41218	0.609747	0.510964		4.83165	4.68882	2			5	12:32:19	2	0	2.15382	18	SA	12	1	1	1	0	R	Group3
427	0.0319843	-0.09691	-0.0324629	2.17152	2.04293	2.10722	4.6506	4.77667	1.45842	1.47886	1.46864	0.416591	0.179006	0.297799		4.46371	4.43271	2			5	17:15:39	2	0	-2.08377	23	SA	16	1	0	0	0	R	Group3
428	-0.10721	-0.103804	-0.105507	2.26083	2.25613	2.25848	4.88277	4.96271	1.10791	1.18243	1.14517	0.877501	0.856396	0.866949		5.00341	5.01671	3			5	09:59:13	1	0	-1.94934	29	C	16	1	0	0	0	R	Group3
429	-0.181844	-0.0293838	-0.105614	2.23043	2.05742	2.14393	4.72528	4.80988	1.06905	1.09528	1.08217	0.933363	1.03809	0.985727		4.74191	4.7283	3			5	12:35:05	2	0	1.02947	23	C	16	1	0	0	0	R	Group1
430	-0.181844	-0.181844	-0.181844	2.21599	2.23485	2.22542	4.87903	5.14147	1.2644	1.24642	1.25541	0.659445	0.741153	0.700299		4.96481	4.99096	3			5	12:37:41	1	0	-0.260694	21	C	14	1	0	0	0	R	Group3
431	-0.117271	-0.181844	-0.149557	2.03821	2.07141	2.05481	4.8447	5.04526	1.27165	1.22695	1.2493	0.632243	0.591216	0.611729		4.87391	5.05389	3			5	13:09:47	1	0	-1.28843	21	AA	16	0	1	0	0	R	Group3
432	0.0109954	-0.152288	-0.0706465	2.01444	2.05157	2.033	4.70447	4.95799	1.1107	1.14146	1.12608	0.8283	0.859107	0.843703		4.76304	4.69092	3			5	14:00:51	0	0	-0.776892	21	C	14	1	1	0	0	L	Group3
433	-0.0934217	-0.181844	-0.137633	2.0506	2.00044	2.02552	4.60947	4.70081	0.829738		0.829738	1.00657	1.05937	1.03297		5.17742	5.22348	3			5	15:00:46	1	0	2.11132	19	C	13	1	0	0	0	R	Group3
434	-0.0293838	-0.0334238	-0.0314038	2.07344	2.18452	2.12898	4.98673	5.0255	0.995679	0.9914	0.993539	0.960028	0.965014	0.962521		5.03745	5.04103	3			5	15:08:58	0	0	2.5972	29	C	18	0	0	0	0	R	Group1
435	-0.0334238	-0.139879	-0.0866514	1.92414	2.00826	1.9662	4.568	4.70672	1.09528	1.06098	1.07813	0.653213	0.832839	0.743026		4.51706	4.54362	3			5	15:53:45	1	0	1.46155	21	AA	15	1	0	0	0	R	Group3
436	-0.0211893	0.112383	0.0455967	2.10849	2.12083	2.11466	4.78073	4.82642	0.879426	1.14997	1.0147	1.00657	0.536707	0.77164		4.61578	4.61811	3			5	16:32:09	2	0	1.19362	21	EA	15	1	0	0	0	R	Group3
437	-0.181844	-0.11059	-0.146217	2.11743	2.2246	2.17101	4.67851	4.78016	1.15058	1.24795	1.19927	0.81452	0.77427	0.794395		4.67774	4.75109	3			5	17:21:03	0	0	3.58701	19	C	13	1	0	0	0	R	Group2
438	0.0109954	-0.178977	-0.0839908	2.04103	1.98108	2.01106	4.73309	4.89416	1.29671		1.29671	0.482598	0.692387	0.587492		4.85068	4.90599	3			5	18:01:20	0	0	0.49638	19	AA	13	1	1	1	0	R	Group3
439	-0.0863598	-0.170262	-0.128311	2.16014	2.18452	2.17233	4.71768	4.76241	1.04144	1.22257	1.132	0.787955	0.77427	0.781113		4.77526	4.7857	4			5	14:55:43	1	0	1.93484	18	SA	12	1	1	0	0	R	Group3
440	0.00656377	0.173277	0.0899206	1.99023	2.00651	1.99837	4.6218	4.63594	1.65365	1.3851	1.51937	0.094837	0.134674	0.114755		4.62058	4.61954	1			6	15:50:34	0	0	-3.26833	23	AA	16	0	0	0	0	R	Group3
441	-0.181844	-0.161368	-0.171606	2.62031	2.25926	2.43978	4.76547	4.9204	0.896196		0.896196	1.06673	0.987894	1.02731		4.76382	4.84211	2			6	09:59:50	0	0	2.42734	20	C	13	1	1	1	0	R	Group2
442	0.0438316	0.0376307	0.0407311	2.03633	1.96414	2.00024	4.84435	4.88454	1.32331		1.32331	0.356609	0.201213	0.278911		4.79339	4.71171	2			6	13:17:46	1	0	2.5713	19	Hisp	13	1	1	0	0	R	Group3
443	0.00656377	-0.146128	-0.0697821	2.01444	2.04103	2.02774	4.74324	4.78722	1.33255	1.34679	1.33967	0.612479	0.656315	0.634397		4.89675	4.92291	3			6	09:59:57	0	0	0.388365	19	C	13	1	0	1	0	R	Group1
444	-0.0863598	-0.127105	-0.106732	2.08691	2.03915	2.06303	4.89972	5.24645	1.24033	1.25964	1.24998	0.695857	0.623632	0.659744		5.03834	5.03708	3			6	10:24:16	2	0	2.48144	27	C	17	1	0	1	0	R	Group3
445	-0.181844	0.075204	-0.0533198	2.02252	2.04483	2.03368	4.6998	4.79881	1.20551	1.02457	1.11504	0.903497	0.810197	0.856847		4.83166	4.87773	3			6	10:38:04	1	0	-0.878941	20	AA	14	1	0	0	0	R	Group3
446	-0.0413927	0.0520764	0.00534185	2.21599	2.24994	2.23297	4.7732	4.84246	1.02503	1.0013	1.01317	0.96717	0.893243	0.930206		4.86221	4.85175	3			6	12:34:24	0	0	-1.10011	18	Hisp	12	1	0	0	0	R	Group3
447	-0.178977	-0.176091	-0.177534	2.24233	2.02891	2.13562	4.86255	4.88167	0.970616		0.970616	1.01707	0.960028	0.988551		4.6915	4.66457	3			6	12:48:08	1	0	3.19622	18	C	12	1	0	0	0	R	Group2
448	-0.181844	-0.181844	-0.181844	2.04579	2.1019	2.07385	4.69247	4.95413	1.08938	1.08197	1.08567	0.706475	0.963583	0.835029		4.78862	4.71273	3			6	15:05:44	1	0	2.47036	18	C	12	1	1	0	0	R	Group2
449	-0.120574	-0.100371	-0.110472	2.23043	2.00477	2.1176	4.76645	4.90082	1.25493	1.22403	1.23948	0.765705	0.728708	0.747207		4.74871	4.94583	3			6	15:11:10	1	0	-1.44843	25	SA	17	1	1	0	0	R	Group3
450	0.00833099	-0.00432137	0.00200481	2.23337	2.22315	2.22826	5.09025	5.29901	1.27572		1.27572	0.832839		0.832839		5.02684	5.13865	3			6	15:29:24	1	0	-0.272359	22	C	15	1	0	1	0	R	Group1
451	-0.178977	-0.0606978	-0.119837	2.24384	2.05644	2.15014	4.68195	4.85242	1.12494	0.995679	1.06031	0.772973	0.732551	0.752762		4.70606	4.8967	1			7	12:29:35	-1	0	-0.592395	28	C	16	1	0	0	0	R	Group3
452	-0.170262	-0.181844	-0.176053	2.1589	2.12426	2.14158	4.90082	4.84337	1.02826	0.962574	0.995417	0.728708	1.10979	0.919249		5.09263	4.9768	1			7	13:15:00	-2	0	-4.64985	32	AA	13	0	0	0	0	R	Group3
453	-0.181844	-0.181844	-0.181844	2.28847	2.26241	2.27544	4.73393	4.95461	0.978811	1.01502	0.996917	0.930073	0.900453	0.915263		4.70698	4.75216	2			7	09:57:04	1	0	2.94094	22	Other	15	1	0	0	0	R	Group3
454	-0.064458	-0.0293838	-0.0469209	2.24536	2.25303	2.24919	4.76053	4.94753	1.13018	1.0716	1.10089	0.728708	0.760243	0.744476		4.96601	4.93513	2			7	11:19:23	-2	0	-3.46209	31	Other	16	0	0	1	0	R	Group3
455	-0.136721	0.0347983	-0.0509611	2.21458	2.03915	2.12686	4.61825	4.89149	1.07624	1.06905	1.07264	0.728708	0.66579	0.697249		5.11982	4.98839	2			7	13:14:10	-1	0	0.503588	34	C	20	0	0	0	0	L	Group3
456	-0.181844	-0.181844	-0.181844	2.16769	2.1885	2.17809	4.99971	5.11664	1.05306	1.05257	1.05281	0.886166	1.04156	0.963862		4.74254	4.70568	2			7	13:41:41	1	0	3.38823	22	C	16	0	1	0	0	R	Group1
457	-0.0530784	0.251037	0.0989793	1.97862	1.8694	1.92401	4.69125	4.68819	1.27165	1.14448	1.20806	0.381728	0.672253	0.526991		4.51128	4.59184	2			7	15:45:37	1	0	-2.91575	22	AA	16	0	0	1	0	R	Group3
458	-0.181844	-0.181844	-0.181844	2.09973	2.04009	2.06991	4.58203	4.71667	1.54212		1.54212	0.66579	0.638105	0.651948		4.66742	4.70367	3			7	12:18:13	1	0	-0.493921	21	C	15	1	0	0	0	R	Group2
459	-0.103804	0.00174066	-0.0510315	2.20478	2.20895	2.20687	4.85261	5.08491	1.11976	1.13018	1.12497	0.638105	0.786608	0.712356		4.82803	4.79106	3			7	15:06:19	0	0	2.00959	29	C	16	0	0	0	0	R	Group3
460	0.110138	-0.0170333	0.0465525	2.08691	2.06536	2.07613	4.69605	4.87696	1.22988		1.22988	0.819383		0.819383		4.61057	4.63577	3			7	15:26:49	1	0	-1.47314	22	C	13	0	0	0	0	R	Group2
461	0.0190881	-0.0334238	-0.00716785	2.03915	2.11856	2.07885	4.75736	5.03348	0.974694	1.04191	1.0083	1.11814	1.10568	1.11191		4.90321	4.98441	3			7	17:55:27	-2	0	0.24564	23	AA	15	1	0	0	0	R	Group3
462	-0.181844	-0.181844	-0.181844	2.06737	2.06436	2.06586	4.7776	4.87075	0.966576	0.917215	0.941895	1.10876	1.08379	1.09627		4.63191	4.77232	4			7	14:06:16	1	0	1.46992	18	AA	12	1	1	0	0	R	Group3
463	-0.0413927	-0.0334238	-0.0374082	2.07141	2.21035	2.14088	4.76131	5.26601	1.42022	1.41341	1.41681	0.436503	0.410725	0.423614		5.14421	5.33309	1			8	15:05:49	1	0	-3.43914	21	Hisp	15	1	0	0	0	R	Group3
464	-0.181844	-0.0899051	-0.135874	2.21175	2.14785	2.1798	4.77087	5.04897	1.07779	1.29414	1.18597	0.878645	0.764437	0.821541		4.78163	4.83182	1			8	15:23:17	1	0	1.6209	23	C	16	0	0	0	0	R	Group3
465	0.0565055	0.0381045	0.047305	2.03075	1.92703	1.97889	4.65046	4.83543	1.45842	1.42946	1.44394	0.505517	0.393801	0.449659		4.83807	4.87849	2			8	10:06:22	1	0	-0.0458528	20	C	14	1	1	1	0	R	Group3
466	-0.181844	-0.181844	-0.181844	2.08902	2.04483	2.06693	4.76137	4.94599	0.958607	1.02319	0.990899	0.998682	0.990181	0.994431		5.24079	5.26635	2			8	10:13:33	0	0	2.00252	24	SA	16	0	0	0	0	R	Group3
467	-0.181844	0.107349	-0.0372473	2.22605	1.99192	2.10898	4.76372	4.91103	1.30277	1.42481	1.36379	0.713734	0.635161	0.674448		4.45711	4.67183	3			8	11:26:51	0	0	-4.43598	32	Hisp	14	0	0	1	0	R	Group3
468	-0.0293838	-0.00432137	-0.0168526	2.07961	2.03446	2.05703	4.54792	4.67682	1.35067	1.14086	1.24576	0.554661	0.547812	0.551237		4.52318	4.55546	3			8	15:39:12	1	0	-0.920944	20	EA	14	1	0	0	0	R	Group3
469	-0.09691	-0.139879	-0.118395	2.16897	2.30211	2.23554	4.52092	4.56479	1.2204	1.19654	1.20847	0.650138	0.78127	0.715704		4.64223	4.60403	3			9	10:54:01	2	0	1.21089	21	Other	15	1	0	0	0	R	Group3
470	0.0695604		0.0695604	2.25769		2.25769	4.68431	5.14625	0.943095	0.987163	0.965129	1.16036	1.19075	1.17556		4.78243	4.861	3			9	17:15:01	0	0	4.00786	20	C	15	1	0	0	0	R	Group2
471	-0.075547	-0.164353	-0.11995	2.12312	2.06237	2.09274	4.70808	4.79192	1.45717	1.32606	1.39162	0.385696	0.620809	0.503253		4.75388	4.71968	3			9	17:39:57	2	0	-0.586854	22	EA	13	1	0	0	1	R	Group3
472	-0.149219	-0.0569049	-0.103062	2.06336	2.0013	2.03233	4.66825	4.85578	1.17587	1.26122	1.21855	0.860743	0.80404	0.832391		4.64168	4.73668	2			10	11:45:22	0	0	-1.78224	21	AA	15	1	0	0	0	R	Group3
473	-0.149219	-0.045323	-0.097271	2.13589	2.08168	2.10879	4.74619	4.92084	1.32514	1.383	1.35407	0.740758	0.60168	0.671219		4.67937	4.597	3			10	10:08:36	-1	0	-1.62836	25	SA	16	1	0	0	0	R	Group3
474	-0.181844	-0.181844	-0.181844	2.14423	2.09114	2.11768	4.71066	4.97315	0.924453	0.987163	0.955808	1.06952	1.03723	1.05337		5.13989	5.18394	3			10	12:28:30	2	0	1.36617	26	C	19	1	1	1	0	R	Group2
475	0.0352691	-0.0413927	-0.0030618	2.14906	2.05939	2.10423	4.58666	4.74831	1.37572	1.38934	1.38253	0.682176	0.653213	0.667694		4.53782	4.61457	2			11	13:15:25	2	0	-0.243576	24	C	16	0	1	0	0	R	Group3
476	-0.181844	-0.0863598	-0.134102	2.06938	2.24994	2.15966	4.74595	5.1154	1.13608		1.13608	0.866247		0.866247		4.71478	4.79147	2			11	13:24:37	2	0	-3.63048	23	C	16	1	1	1	0	R	Group2
477	-0.181844	-0.181844	-0.181844	2.04675	1.95321	1.99998	4.62322	4.80261	0.9914	1.16368	1.07754	0.80451	0.857478	0.830994		4.87481	4.8436	2			11	15:40:18	1	0	2.60775	20	AA	15	1	0	0	0	R	Group3
478	-0.045323	-0.176091	-0.110707	2.04963	2.1728	2.11122	4.56094	4.62328	1.27165	1.28233	1.27699	0.797061	0.78304	0.790051		4.57001	4.4997	3			11	11:20:06	2	0	1.57751	18	AA	13	1	1	0	0	R	Group3
479	-0.100371	-0.0863598	-0.0933652	2.00044	2.16897	2.0847	4.75939	4.98219	1.05849		1.05849	0.678837	0.853705	0.766271		4.94978	4.94279	3			11	15:38:23	2	0	0.525885	23	C	17	1	0	0	0	R	Group2
480	0.000869459	-0.0899051	-0.0445178	2.08481	2.04483	2.06482	4.78793	4.79927	1.31336	1.50307	1.40822	0.692387	0.662603	0.677495		4.76572	5.01338	4			11	12:26:01	3	0	0.72692	23	AA	15	1	1	0	0	R	Group3
481	-0.064458	-0.127105	-0.0957814	2.01981	2.00914	2.01447	4.69874	4.7411	0.882729	0.943095	0.912912	0.987894	0.914663	0.951278		4.99173	4.80878	4			11	17:36:32	-3	0	-2.14442	22	EA	16	1	0	0	0	L	Group3
482	-0.0530784	-0.181844	-0.117461	2.20065	2.22605	2.21335	4.4641	4.53486	1.12263	1.19246	1.15755	0.7029	0.78616	0.74453		4.4441	4.50846	2			12	13:53:50	0	0	1.00771	28	Other	14	0	1	0	0	R	Group2
483	-0.181844	-0.181844	-0.181844	2.20203	2.18189	2.19196	4.75305	5.00402	1.2668	1.36051	1.31366	0.656315	0.783485	0.7199		4.9043	4.79966	3			12	10:13:41	1	0	2.21976	25	C	16	0	1	0	0	R	Group1
484	-0.143015	-0.0863598	-0.114687	2.12541	2.22605	2.17573	4.80247	4.99708	1.00745	1.07831	1.04288	0.802634	1.02871	0.91567		4.78589	4.78767	4			12	10:06:10	3	0	2.16286	19	C	14	1	0	0	0	R	Group3
485	-0.181844	-0.181844	-0.181844	1.98856	2.05546	2.02201	4.75789	4.7966	1.10735	1.01954	1.06345	0.68895	0.79614	0.742545		4.74183	4.74517	4			12	10:25:12	2	0	2.00806	21	C	15	1	0	0	0	R	Group3
486	-0.181844	-0.181844	-0.181844	2.04483	2.19386	2.11935	4.74158	4.93802	1.10568	0.987163	1.04642	0.859107	0.880943	0.870025		4.96475	4.92773	2			13	17:41:25	1	0	-2.95153	24	SA	16	1	1	0	0	R	Group3
487	0.0883098	0.0409586	0.0646342	2.21599	2.26878	2.24239	4.73038	4.81107	1.54668	1.47625	1.51147	0.468203	0.52597	0.497087		4.70676	4.81538	3			13	13:56:15	1	0	1.63391	19	C	12	1	0	0	0	R	Group3
488	-0.136721	0.266803	0.0650411	1.57765	1.75006	1.66385	4.47563	4.50452	1.28651	1.25806	1.27229	0.493848	0.659445	0.576647		4.53255	4.5172	2			14	12:53:30	1	0	3.83299	21	EA	15	1	0	0	0	R	Group3
489	-0.181844	-0.0827854	-0.132314	2.23933	2.19117	2.21525	4.97212	4.90932	1.05061	1.24642	1.14851	0.775138	0.728708	0.751923		4.70979	4.57417	2			14	13:12:54	3	0	1.62699	18	C	13	1	1	0	0	R	Group3
490	0.0338583	0.0594835	0.0466709	2.00826	1.83294	1.9206	4.66465	4.76959	1.68403		1.68403	0.173215	0.163714	0.168465		4.48503	4.48513	3			14	14:17:05	0	0	-0.293816	21	AA	15	1	0	0	0	R	Group3
491	-0.146128	-0.100371	-0.123249	2.23337	2.26558	2.24948	4.7654	4.94306	0.910095	1.05799	0.984043	0.68895	0.929419	0.809185		4.91214	4.95407	4			15	15:13:39	1	0	2.32137	19	EA	13	1	0	0	0	R	Group3
492	-0.071882	-0.181844	-0.126863	2.13589	2.0039	2.0699	4.73546	4.83787	1.10073	1.25727	1.179	0.566404	0.57122	0.568812		5.06893	5.09939	3			16	12:41:35	1	0	-2.37059	29	AA	16	0	1	0	0	R	Group3
493	-0.045323	0.0814455	0.0180612	2.12772	2.03821	2.08296	4.88804	5.18773	1.2161	1.09691	1.1565	0.866802	0.902277	0.884539		5.0225	4.9999	4			16	17:31:45	-2	0	-0.987742	26	C	14	0	1	1	0	R	Group2
494	-0.181844	-0.181844	-0.181844	2.01891	2.00044	2.00967	4.77904	4.86732	0.841638	0.735182	0.78841	1.1006	1.02202	1.06131		4.95121	4.97043	3			17	10:32:26	3	0	-4.22454	22	Other	13	0	0	0	0	R	Group3
495	0.0545314	0	0.0272657	2.03633	2.16516	2.10075	4.79254	4.98396	1.18977	1.24949	1.21963	0.825304	0.781712	0.803508		5.01731	5.05745	3			19	10:17:51	1	0	-0.997314	27	C	16	0	0	1	0	R	Group1
496	-0.0170333	-0.00860017	-0.0128168	2.2246	2.23337	2.22898	4.83966	5.26244	1.06803	0.995679	1.03186	1.00419	1.03209	1.01814		4.78734	4.94173	3			19	17:23:33	-3	0	-0.474766	20	Other	14	1	1	0	0	R	Group3
497	-0.181844	-0.181844	-0.181844	2.08064	2.24384	2.16224	4.68218	4.80241	1.06048	0.978811	1.01965	0.827799	0.913406	0.870603		4.82171	4.82831	3			20	13:15:48	-2	0	0.812157	27	SA	19	1	0	0	0	R	Group3
498	-0.127105	0.0123337	-0.0573855	2.13945	2.09327	2.11636	4.70725	5.18743	1.04479		1.04479	0.942049	1.16745	1.05475		4.76188	4.86647	3			20	14:58:11	2	0	-5.4639	27	AA	16	0	1	0	0	R	Group3
499	-0.181844	-0.181844	-0.181844	2.25458	2.26241	2.25849	4.85923	4.93209	1.05899	1.04239	1.05069	0.724906	0.717419	0.721163		4.97322	4.86741	2			21	16:26:22	2	0	2.03995	18	C	12	1	0	0	0	R	Group1
500	-0.181844	-0.120574	-0.151209	2.272	2.07242	2.17221	4.7125	4.86079	1.39577	1.2815	1.33864	0.564021	0.775573	0.669797		4.72226	4.74216	3			21	18:10:56	1	0	-3.76534	20	AA	15	1	0	0	0	R	Group3
501	-0.178977	-0.181844	-0.18041	2.21175	2.01533	2.11354	4.75454	4.83178	1.11182	1.03058	1.0712	0.95371	0.926812	0.940261		4.86581	4.85679	1			22	13:01:44	-1	0	3.23548	20	C	15	1	0	0	0	R	Group3

## Sheet: Repeats
subjectID	photopicVAsession1.logMAR	photopicVAsession2.logMAR	photopicCSsession1.logCSWeber	photopicCSsession2.logCSWeber	scotopicVAsession1.logMAR	scotopicVAsession2.logMAR	scotopicCSsession1.logCSWeber	scotopicCSsession2.logCSWeber	DaysBetweenTests
1	-0.181844	-0.181844	2.23876	2.23561	1.08632	1.18113	0.792371	1.09799	84
2	-0.181844	-0.181844	2.20704	2.28047	1.25137	1.02228	0.685316	0.933694	85
3	-0.181844	-0.181844	2.22393	2.25458	1.14026	1.01834	0.848402	0.917067	79
4	-0.181844	0.0209643	2.24536	2.10756	1.07051	1.03733	0.754949	0.947825	100
5	-0.0742396	-0.0508048	2.18864	2.14378	1.06325	1.11157	0.694593	0.870614	85
6	-0.0818341	-0.181844	2.01953	2.36107	1.18008	1.14252	0.75701	0.802583	56
7	-0.0964091	-0.0471132	2.01438	2.06858	1.16955	0.988242	0.817188	0.974717	64
8	-0.0868262	0.176155	2.20933	2.15357	1.06936	1.15572	0.866038	0.94269	125
9	-0.181844	-0.181844	2.0371	2.23374	1.18645	1.16431	0.614157	0.851222	98
10	-0.181844	-0.181844	2.24036	2.25707	1.11577	1.06893	1.03551	0.928337	128
11	-0.0958931	-0.181844	2.01727	2.26245	0.959002	0.923093	0.818775	0.894263	83
12	-0.10656	-0.162429	2.1947	2.10918	1.41908	1.24959	0.669007	0.701098	84
13	-0.0440893	-0.181844	2.1916	2.26837	1.02885	1.11987	0.862672	0.76927	107
14	-0.134102	-0.132314	2.11179	2.2266	1.08725	1.07914	0.604348	0.881269	76
15	0.0200264	-0.113943	2.2377	2.28212	1.18509	1.2331	0.645579	0.79905	73
16	-0.176053	-0.156089	2.04941	2.13607	1.27692	1.11559	0.684855	0.790671	73
17	-0.181844	-0.181844	2.16222	2.25004	1.10887	1.23518	0.863856	0.687249	69
18	-0.138231	-0.154474	2.25171	2.20133	1.26303	1.26312	0.733029	0.715261	80
19	-0.181844	-0.181844	2.05507	2.00897	1.16153	1.17982	0.656315	0.778687	79
20	-0.181844	-0.181844	2.02169	2.24997	1.12724	1.33824	0.832317	0.600284	105
21	-0.0394494	-0.0754089	2.11628	2.21732	1.6015	1.42982	0.0881342	0.492917	85
22	-0.00864191	0.0680342	2.05261	2.25462	1.30417	1.36918	0.546675	0.430815	90
23	-0.0819681	-0.181844	2.15841	2.2686	1.3593	1.41968	0.662603	0.606596	90
24	-0.0606814	0.0045643	1.92256	2.06072	1.27621	1.24413	0.592791	0.383561	91
25	0.0453183	0.1143	1.96794	1.9114	1.43272	1.39637	0.576555	0.179012	63
502	-0.139377	-0.181844	2.09208	2.21623	1.11805	1.07212	0.984112	0.922123	132
503	-0.181844	-0.181844	2.24462	2.24152	0.963599	1.06349	0.87841	0.939952	76
504	0.128486	0.12948	2.00936	1.95193	1.15488	1.07676	0.734427	0.926335	90
505	0.0656484	-0.0749942	2.04497	2.26073	1.16754	1.23433	0.733394	0.680222	98
506	0.433577	0.333288	1.83252	1.83085	1.59007	1.39794	0.421143	0.593452	104
507	0.0360352	-0.113943	2.14896	2.14906	1.43921	1.24647	0.415385	0.62197	69
508	0.154881	0.0107728	1.99863	2.16585	1.44046	1.35311	0.367854	0.595307	76
509	0.162923	-0.0510109	1.86906	2.13777	1.22151	1.31811	0.706475	0.553165	91
510	-0.0240946	-0.0791812	1.93614	2.07228	1.35673	1.39521	0.556505	0.773242	70
511	-0.181844	-0.181844	2.20886	1.8638	1.30135	1.55784	0.690718	0.277535	65
512	0.462773	0.31941	1.91353	2.06379	1.53474	1.50298	0.408961	0.340921	76
513	0.121401	0.167567	2.18568	1.78781	1.27723	1.44733	0.724906	0.299682	63
514	0.203051	0.18023	1.76761	1.62418	1.58981	1.60999	0.312688	0.0777768	65
515	0.092753	0.0105538	1.99195	2.07924	1.30364	1.24718	0.538898	0.863485	70
516	-0.181844	-0.181844	2.21816	2.18931	1.25337	1.26281	0.82189	0.732551	109

## Sheet: key
column	meaning
subjectID
Photopic VA1	first photopic VA score, logMAR
Photopic VA2	second photopic VA score, logMAR
Photopic VA	mean photopic VA score, logMAR
Photopic CS1	first photopic CS score, logCSweber
Photopic CS2	second photopic CS score, logCSweber
Photopic CS	mean photopic CS score, logCSweber
Task Duration - Photopic VA	mean of the log of the total task duration for a run of 24 trials
Task Duration - Photopic CS	mean of the log of the total task duration for a run of 24 trials
Scotopic VA1	first scotopic VA score, logMAR
Scotopic VA2	second scotopic VA score, logMAR
Scotopic VA	mean scotopic VA score, logMAR
Scotopic CS1	first scotopic CS score, logCSweber
Scotopic CS2	second scotopic CS score, logCSweber
Scotopic CS	mean scotopic CS score, logCSweber
Dark Adaptometer	absolute detection threshold from dark adaptometer
Task Duration - Scotopic VA	mean of the log of the total task duration for a run of 24 trials
Task Duration - Scotopic CS	mean of the log of the total task duration for a run of 24 trials
Fatigue	Prior to visual tasks, participants indicated their current level of tiredness on a Likert scale: [energetic (0) to very tired (4)]
EIGENSTRAT1	first EIGENSTRAT axis for genetic analysis
EIGENSTRAT2	second EIGENSTRAT axis for genetic analysis
bdiscore	blank if did not answer
Time of day
CIRENS	CIRENS score
Color vision abnormality	1 if yes 0 if no
Intelligence (pc1)	First principal component from our battery of cognitive tests
Age
Ethnicity
Education	maximum of 20 for PhD or MD
Current student?	1 if current student 0 if not student
Sex	1 if male 0 if female
Astigmatism?	1 if yes 0 if no
Laser eye surgery	1 if yes 0 if no
Eyeused	R if right used durigng test, L if left used
Eye color classification	Group1 if brown or black irises, Group2 if green or hazel, Group3 if blue or grey, blank if did not answer
DA included in final analysis	1 if DA data are included in final analysis, 0 if not included, blank if no DA data available
