# Supplementary material for: Individual Differences in Scotopic Visual Acuity and Contrast Sensitivity: Genetic and Non-Genetic Influences
Source: PLoS One. 2016 Feb 17;11(2):e0148192. doi: 10.1371/journal.pone.0148192 (PMC4757445; doi:10.1371/journal.pone.0148192)
Supplement: S2 File — Results from the gene-based collapsing analyses included in this study. (XLSX) [file pone.0148192.s004.xlsx]

## Sheet: VA_notsyn
gene	p-value	beta	fraction of samples with a qualifying variant in this gene	candidate gene
'ITGA10'	0.000158107	0.182901	0.0673077	0
'CEP57'	0.000283861	0.336473	0.0192308	0
'SLC4A5'	0.000283861	0.336473	0.0192308	0
'EMC10'	0.000337574	0.323155	0.0192308	0
'SLC28A2'	0.000337574	0.323155	0.0192308	0
'HTRA2'	0.000626352	0.24474	0.0288462	0
'C6ORF132'	0.000650122	0.198033	0.0480769	0
'FN1'	0.000652801	0.299803	0.0192308	0
'PAK1IP1'	0.000725776	0.242837	0.0288462	0
'FTCD'	0.000931639	0.240294	0.0288462	0
'IL17RC'	0.00096137	0.291923	0.0192308	0
'MYOM1'	0.0012108	0.291275	0.0192308	0
'TRPM6'	0.00123247	0.190025	0.0480769	0
'HCN3'	0.00126148	0.291332	0.0192308	0
'FARS2'	0.00126148	0.291332	0.0192308	0
'USP53'	0.00158765	-0.228514	0.0288462	0
'HHIP'	0.00183429	-0.272639	0.0192308	0
'NSUN5'	0.00191573	0.273226	0.0192308	0
'FAM135A'	0.00200775	-0.175164	0.0480769	0
'NUP133'	0.00202524	-0.229563	0.0288462	0
'PCDH8'	0.0021024	0.272154	0.0192308	0
'GLTSCR1L'	0.00221437	0.26839	0.0192308	0
'BSPRY'	0.00221437	0.26839	0.0192308	0
'AUTS2'	0.00248543	0.190715	0.0384615	0
'SDSL'	0.00249461	0.172794	0.0480769	0
'MYO9A'	0.00266383	0.190119	0.0384615	0
'HECTD3'	0.00280534	0.224989	0.0288462	0
'BOD1L1'	0.0028326	0.131926	0.0865385	0
'LAMA5'	0.00288444	0.097814	0.163462	0
'SH3KBP1'	0.00293746	-0.264777	0.0192308	0
'ARHGEF16'	0.00340633	0.263712	0.0192308	0
'CALCOCO2'	0.00365221	0.257643	0.0192308	0
'APMAP'	0.004147	0.255796	0.0192308	0
'GPR20'	0.00427358	0.251942	0.0192308	0
'FER1L6'	0.00461714	0.136637	0.0673077	0
'TRIM59'	0.00464547	-0.251197	0.0192308	0
'CCDC129'	0.00485249	0.251671	0.0192308	0
'CIAO1'	0.00485843	0.249171	0.0192308	0
'MC1R'	0.00518879	0.208142	0.0288462	0
'PARD3'	0.00526689	0.202581	0.0288462	0
'UBN2'	0.00541197	0.159641	0.0480769	0
'LPHN3'	0.00545926	0.175856	0.0384615	0
'C10ORF118'	0.0059338	0.201961	0.0288462	0
'OR8B8'	0.00594698	0.252615	0.0192308	0
'RAP1GAP2'	0.00594698	0.252615	0.0192308	0
'ZNF425'	0.00609302	0.245137	0.0192308	0
'DCAF4'	0.0061387	-0.249585	0.0192308	0
'IRAK4'	0.00620576	0.206383	0.0288462	0
'CACNA1D'	0.00622676	0.248499	0.0192308	0
'TULP4'	0.0064755	0.143854	0.0576923	0
'BBS4'	0.0066883	0.171169	0.0384615	0
'ZFAND3'	0.0069902	-0.199038	0.0288462	0
'SPTB'	0.00703052	0.139535	0.0576923	0
'TTC19'	0.00706005	0.237305	0.0192308	0
'DACT2'	0.00715225	-0.198358	0.0288462	0
'CEP152'	0.00715532	0.202689	0.0288462	0
'CBFA2T3'	0.0074498	-0.200584	0.0288462	0
'CAGE1'	0.00767805	0.235247	0.0192308	0
'SH3D21'	0.00767805	0.235247	0.0192308	0
'KIF21A'	0.00778949	0.171054	0.0384615	0
'MTHFD1'	0.00793745	0.237741	0.0192308	0
'RFX6'	0.00813082	-0.17147	0.0384615	0
'DAB2'	0.008856	0.191826	0.0288462	0
'KMT2A'	0.0090764	0.164982	0.0384615	0
'IKZF2'	0.00913315	0.188165	0.0288462	0
'DCSTAMP'	0.00922235	0.230868	0.0192308	0
'KANSL1L'	0.00922235	0.230868	0.0192308	0
'AXIN2'	0.00966572	0.229137	0.0192308	0
'TTC28'	0.00992881	0.227534	0.0192308	0
'ALOX12'	0.010005	0.168374	0.0384615	0
'GAS8'	0.0103656	-0.192908	0.0288462	0
'PLEKHG1'	0.0105713	-0.164664	0.0384615	0
'PPP1R13B'	0.010842	0.186752	0.0288462	0
'FNDC7'	0.0108956	0.228904	0.0192308	0
'CNDP1'	0.0109531	0.187304	0.0288462	0
'ZNF560'	0.0113539	-0.265162	0.0192308	0
'SHISA9'	0.0113539	-0.265162	0.0192308	0
'MYC'	0.0113539	-0.265162	0.0192308	0
'ITGAV'	0.0114035	0.229399	0.0192308	0
'FPGS'	0.0114446	0.160118	0.0384615	0
'VAC14'	0.0119009	0.159228	0.0384615	0
'NOTCH1'	0.0120553	0.170121	0.0384615	0
'BBS9'	0.0127226	-0.142207	0.0480769	0
'POLD3'	0.0130561	0.259511	0.0192308	0
'SLC24A5'	0.0130561	0.259511	0.0192308	0
'PARP4'	0.0132491	0.161941	0.0384615	0
'MSTN'	0.0136032	-0.183376	0.0288462	0
'COL17A1'	0.0138396	0.198809	0.0288462	0
'RBM12B'	0.014153	0.227453	0.0192308	0
'ANXA1'	0.014153	0.227453	0.0192308	0
'SCN5A'	0.0147309	0.178789	0.0288462	0
'KIAA1109'	0.0147622	-0.18038	0.0288462	0
'NCOA4'	0.0149685	0.177861	0.0288462	0
'FLT1'	0.0151667	0.179881	0.0288462	0
'SRCAP'	0.0153274	-0.116716	0.0769231	0
'NPAP1'	0.0153865	0.177353	0.0288462	0
'SGPL1'	0.015711	-0.214894	0.0192308	0
'FBF1'	0.0158401	-0.182336	0.0288462	0
'SLC9A2'	0.0158747	0.177991	0.0288462	0
'ASTN2'	0.0160291	0.221588	0.0192308	0
'ADAMTS14'	0.0161518	0.143018	0.0480769	0
'PLA2G2A'	0.0165444	0.178162	0.0288462	0
'WDR6'	0.0166919	0.214343	0.0192308	0
'ADRM1'	0.0175686	-0.174508	0.0288462	0
'TEDDM1'	0.0176212	-0.217004	0.0192308	0
'NUP188'	0.0176621	-0.1364	0.0480769	0
'CAPZA1'	0.0182902	-0.172847	0.0288462	0
'VARS2'	0.0188108	-0.211717	0.0192308	0
'SLC14A2'	0.0188579	0.214579	0.0192308	0
'RP1'	0.0194963	0.172764	0.0288462	1
'PRKD3'	0.0196328	0.124549	0.0576923	0
'C12ORF4'	0.0196655	-0.220799	0.0192308	0
'RFTN2'	0.0200357	0.122789	0.0576923	0
'USP6'	0.0203058	0.169133	0.0288462	0
'MPEG1'	0.0207117	0.168941	0.0288462	0
'TRAPPC12'	0.0208381	-0.169608	0.0288462	0
'STAG3'	0.021162	0.135543	0.0480769	0
'KIAA1683'	0.0215447	0.105757	0.0769231	0
'HBS1L'	0.0217443	-0.17325	0.0288462	0
'DOCK3'	0.021775	0.14942	0.0384615	0
'LIMD1'	0.0218595	-0.204269	0.0192308	0
'PTCHD2'	0.0218609	0.167078	0.0288462	0
'HCRTR2'	0.0225138	-0.16579	0.0288462	0
'FANCM'	0.0225797	0.167979	0.0288462	0
'RCN1'	0.0226179	0.166943	0.0288462	0
'SURF6'	0.0227208	-0.145145	0.0384615	0
'CACNA2D4'	0.0231409	-0.130948	0.0480769	0
'TTLL9'	0.0231726	0.20951	0.0192308	0
'INHBA'	0.0241253	0.202175	0.0192308	0
'LSM11'	0.0241386	0.143933	0.0384615	0
'NEDD4'	0.0248967	-0.118393	0.0576923	0
'ABCA8'	0.0252915	-0.102771	0.0769231	0
'ATP1A4'	0.0256352	-0.169503	0.0288462	0
'KCNK16'	0.0260355	0.145035	0.0384615	0
'OR1L3'	0.0262384	-0.141523	0.0384615	0
'CCDC82'	0.026439	-0.109558	0.0673077	0
'PPEF2'	0.0267005	-0.161264	0.0288462	0
'RAPSN'	0.026893	0.142885	0.0384615	0
'KDM5A'	0.0270326	-0.164644	0.0288462	0
'LSG1'	0.027282	0.162845	0.0288462	0
'MRI1'	0.0273214	-0.162245	0.0288462	0
'BCAN'	0.0275077	-0.196766	0.0192308	0
'GSE1'	0.0277356	-0.194843	0.0192308	0
'JMJD4'	0.0277807	0.198946	0.0192308	0
'CEP350'	0.0280796	0.14469	0.0384615	0
'GDF9'	0.0283928	0.195314	0.0192308	0
'POLQ'	0.0285162	0.0914583	0.0961538	0
'LTV1'	0.0285429	0.15994	0.0288462	0
'CSF1R'	0.0288141	-0.194583	0.0192308	0
'CXCL2'	0.0289891	-0.159424	0.0288462	0
'TRAPPC8'	0.0292103	0.162924	0.0288462	0
'ANGPTL7'	0.0292941	-0.193457	0.0192308	0
'GHR'	0.0296402	0.11385	0.0576923	0
'MAP3K6'	0.0302743	-0.140035	0.0384615	0
'AQPEP'	0.0303799	-0.138144	0.0384615	0
'NFKB1'	0.0304507	0.191963	0.0192308	0
'PCBP1'	0.0311633	-0.196367	0.0192308	0
'SLC1A4'	0.0311633	-0.196367	0.0192308	0
'DNAH10'	0.0312849	0.0751243	0.144231	0
'OGFOD3'	0.0313882	-0.138146	0.0384615	0
'EXOC3L2'	0.0319895	0.164985	0.0288462	0
'C2ORF81'	0.0322291	0.161795	0.0288462	0
'MSS51'	0.032345	0.190491	0.0192308	0
'ACP6'	0.0330275	0.125265	0.0480769	0
'SLC12A9'	0.0333564	0.155392	0.0288462	0
'ABTB1'	0.0335862	0.195673	0.0192308	0
'TOB2'	0.0338904	-0.192228	0.0192308	0
'ZNF106'	0.0341009	0.112958	0.0576923	0
'PRMT10'	0.0343212	0.188408	0.0192308	0
'REV1'	0.0348713	-0.19615	0.0192308	0
'PROSER1'	0.0350397	0.188472	0.0192308	0
'MAGI1'	0.0350621	0.160433	0.0288462	0
'KRT71'	0.0351458	0.11001	0.0576923	0
'C17ORF80'	0.0364908	0.121398	0.0480769	0
'COL1A2'	0.0365475	-0.121652	0.0480769	0
'BTBD7'	0.0366785	-0.153451	0.0288462	0
'GJB2'	0.0370915	0.123455	0.0480769	0
'CLASP2'	0.0374128	0.131155	0.0384615	0
'CASC5'	0.0379101	0.185019	0.0192308	0
'ANO1'	0.038349	0.153791	0.0288462	0
'ZNF280D'	0.0386808	0.152266	0.0288462	0
'CHIT1'	0.0387505	-0.123738	0.0480769	0
'MMS19'	0.0390067	0.130967	0.0384615	0
'CCDC110'	0.0391666	-0.151036	0.0288462	0
'GPANK1'	0.0392633	-0.151143	0.0288462	0
'TMEM161B'	0.0394634	0.196164	0.0192308	0
'AHSA1'	0.0395324	-0.183617	0.0192308	0
'FAM193A'	0.0397176	0.183791	0.0192308	0
'ZNF234'	0.039801	-0.152635	0.0288462	0
'BEST2'	0.0400171	-0.130918	0.0384615	0
'PLB1'	0.0401744	0.103714	0.0673077	0
'NET1'	0.0406125	0.183258	0.0192308	0
'RPAP1'	0.0406283	0.167979	0.0288462	0
'PRM1'	0.0406643	-0.184641	0.0192308	0
'DLEC1'	0.04076	0.132279	0.0384615	0
'TTLL5'	0.0409806	-0.129976	0.0384615	0
'GLB1L3'	0.0414597	-0.148879	0.0288462	0
'STK3'	0.0420557	0.18105	0.0192308	0
'ANHX'	0.0420557	0.18105	0.0192308	0
'HPSE'	0.0421241	-0.181436	0.0192308	0
'CLASP1'	0.0424655	0.132281	0.0384615	0
'SKIV2L'	0.0424755	-0.129753	0.0384615	0
'DENND2C'	0.0425688	-0.131167	0.0384615	0
'ZNF217'	0.0434916	0.152268	0.0288462	0
'TCEA2'	0.0435308	-0.180558	0.0192308	0
'CCDC62'	0.0435308	-0.180558	0.0192308	0
'IMPG1'	0.0439004	0.115	0.0480769	0
'GPLD1'	0.0443614	0.116202	0.0480769	0
'C1GALT1C1'	0.0449085	-0.148917	0.0288462	0
'DHRS7C'	0.0449111	0.181066	0.0192308	0
'ADAT1'	0.0450209	0.179692	0.0192308	0
'AASDH'	0.0451221	0.150258	0.0288462	0
'SERPINB10'	0.0451686	0.127276	0.0384615	0
'PHF17'	0.0451837	-0.116421	0.0480769	0
'HS3ST6'	0.0451919	0.184602	0.0192308	0
'ATG2A'	0.0454704	0.105521	0.0576923	0
'NPR3'	0.0461247	-0.179987	0.0192308	0
'MAP2K3'	0.0466055	0.12799	0.0384615	0
'STXBP2'	0.0467406	-0.144323	0.0288462	0
'ZFP30'	0.0476649	-0.176995	0.0192308	0
'SUN2'	0.0480215	0.145804	0.0288462	0
'FLNC'	0.0483	-0.113481	0.0480769	0
'CCDC141'	0.0483722	0.145792	0.0288462	0
'MORN1'	0.0485597	0.148131	0.0288462	0
'HYAL3'	0.0487188	-0.165006	0.0288462	0
'SLC22A14'	0.0489891	0.103841	0.0576923	0
'TNRC18'	0.0490848	0.176427	0.0192308	0
'LAMTOR5'	0.0491697	-0.144531	0.0288462	0
'RNASEL'	0.0492009	0.145154	0.0288462	0
'OLFML2A'	0.0495809	-0.157165	0.0288462	0
'C9ORF171'	0.0496426	-0.148372	0.0288462	0
'CACHD1'	0.0501519	0.144553	0.0288462	0
'ZSCAN29'	0.0503788	0.159947	0.0288462	0
'FMN1'	0.0504039	-0.148578	0.0288462	0
'NUDT13'	0.0504849	0.145847	0.0288462	0
'MIER2'	0.0512333	-0.142648	0.0288462	0
'MAMDC2'	0.0514697	0.179067	0.0192308	0
'MS4A14'	0.0519191	-0.145264	0.0288462	0
'ZZEF1'	0.0520768	-0.0913292	0.0769231	0
'VSIG8'	0.0524991	0.143416	0.0288462	0
'GOLGA4'	0.0525455	0.101891	0.0576923	0
'SIPA1L3'	0.0527146	0.102884	0.0576923	0
'GPD2'	0.0528265	-0.142203	0.0288462	0
'ANKRD55'	0.0534084	-0.173903	0.0192308	0
'F5'	0.0534961	0.0946593	0.0673077	0
'EPB41L5'	0.053734	-0.151072	0.0288462	0
'EMR2'	0.0540108	-0.122491	0.0384615	0
'NADK'	0.0542002	-0.122645	0.0384615	0
'TSHZ1'	0.054359	-0.126856	0.0384615	0
'C20ORF194'	0.0546575	-0.144128	0.0288462	0
'IVD'	0.0547554	0.172107	0.0192308	0
'C17ORF78'	0.0547554	0.172107	0.0192308	0
'PI16'	0.0555514	0.104926	0.0576923	0
'KLHL30'	0.0558018	-0.184308	0.0192308	0
'CLECL1'	0.0558018	-0.184308	0.0192308	0
'CHRNE'	0.0558018	-0.184308	0.0192308	0
'FOXK1'	0.0558116	-0.12725	0.0384615	0
'LAMA2'	0.0558651	0.110721	0.0480769	0
'METTL21B'	0.055905	-0.172175	0.0192308	0
'COL6A3'	0.0559536	-0.0706626	0.125	0
'UGGT1'	0.056105	0.180608	0.0192308	0
'SOGA2'	0.0562645	-0.0890636	0.0769231	0
'C5ORF49'	0.0563983	-0.141698	0.0288462	0
'ARAP1'	0.0564142	-0.141722	0.0288462	0
'CASS4'	0.0565498	-0.170715	0.0192308	0
'MLLT4'	0.0567845	0.169647	0.0192308	0
'SETMAR'	0.0568403	-0.169434	0.0192308	0
'SUMF1'	0.0568905	0.141383	0.0288462	0
'NLRX1'	0.0571095	-0.171898	0.0192308	0
'BORA'	0.0572377	-0.168993	0.0192308	0
'NUFIP2'	0.0573117	0.171681	0.0192308	0
'CRYBA1'	0.0573117	0.171681	0.0192308	0
'TMEM170A'	0.0573451	0.170323	0.0192308	0
'NUDT17'	0.0574385	-0.171769	0.0192308	0
'RALGAPB'	0.0574385	-0.171769	0.0192308	0
'PAPPA'	0.057675	0.10929	0.0480769	0
'ELK3'	0.0582209	-0.175218	0.0192308	0
'NPPB'	0.0582558	0.168912	0.0192308	0
'KIF4B'	0.0582948	-0.143191	0.0288462	0
'KAT6B'	0.058568	0.113144	0.0480769	0
'HMCN1'	0.0587064	-0.0803639	0.0961538	0
'ATP8B3'	0.0588129	-0.139532	0.0288462	0
'TRIM38'	0.0589197	0.172379	0.0192308	0
'EPB42'	0.0590877	0.140829	0.0288462	0
'LPHN2'	0.0593312	0.141728	0.0288462	0
'GFRAL'	0.0595657	0.12251	0.0384615	0
'UTRN'	0.05973	0.108162	0.0480769	0
'CCDC69'	0.0597429	-0.168846	0.0192308	0
'RIC3'	0.0600731	-0.168632	0.0192308	0
'ZNF484'	0.0600731	-0.168632	0.0192308	0
'WDR81'	0.0601099	0.140481	0.0288462	0
'LRRTM1'	0.0601734	0.170823	0.0192308	0
'GDF3'	0.0601734	0.170823	0.0192308	0
'CLNK'	0.0602365	-0.167718	0.0192308	0
'TOP2B'	0.0604068	0.167723	0.0192308	0
'ARSI'	0.0604094	-0.122959	0.0384615	0
'TNRC6A'	0.0607111	0.120304	0.0384615	0
'EXD3'	0.0607164	-0.174389	0.0192308	0
'TBC1D14'	0.0609214	0.118677	0.0384615	0
'AMER1'	0.0612372	0.174568	0.0192308	0
'ASMTL'	0.0612372	0.174568	0.0192308	0
'IQGAP2'	0.0615221	0.138006	0.0288462	0
'PLCH1'	0.0616151	0.11947	0.0384615	0
'C11ORF24'	0.0617224	-0.107527	0.0480769	0
'OSBPL10'	0.061749	-0.165857	0.0192308	0
'CDK5RAP1'	0.0619092	0.165294	0.0192308	0
'C14ORF39'	0.0629161	0.168329	0.0192308	0
'KIAA1199'	0.0629537	-0.136982	0.0288462	0
'NAF1'	0.0631725	-0.136642	0.0288462	0
'GLI3'	0.0632799	-0.0998087	0.0576923	0
'SCMH1'	0.0634876	0.138637	0.0288462	0
'GPR98'	0.0634886	0.0615464	0.163462	0
'ASAP3'	0.0635687	-0.100093	0.0576923	0
'SLC6A20'	0.0641208	-0.166827	0.0192308	0
'COLEC12'	0.0642941	0.135254	0.0288462	0
'SPNS3'	0.0643413	0.0982126	0.0576923	0
'TPX2'	0.0646564	-0.170059	0.0192308	0
'COL15A1'	0.0647487	0.0930418	0.0673077	0
'RRH'	0.0650301	0.166496	0.0192308	0
'FAM81B'	0.0650301	0.166496	0.0192308	0
'CCDC78'	0.0655813	0.13406	0.0288462	0
'SLC9B1'	0.0657421	0.116536	0.0384615	0
'RFC1'	0.0658888	-0.13642	0.0288462	0
'CENPT'	0.0659545	-0.109841	0.0480769	0
'OR5F1'	0.0660641	-0.164622	0.0192308	0
'MSRB2'	0.0663367	-0.139673	0.0288462	0
'CBX4'	0.0665813	0.134572	0.0288462	0
'SLC9A3R1'	0.0670519	0.166238	0.0192308	0
'IFNW1'	0.0671743	-0.163153	0.0192308	0
'HES3'	0.0675744	0.138592	0.0288462	0
'HS6ST2'	0.0676595	-0.135353	0.0288462	0
'LTC4S'	0.0678087	0.134018	0.0288462	0
'GON4L'	0.0683981	0.0979531	0.0576923	0
'DGKA'	0.0684955	-0.117153	0.0384615	0
'SMYD4'	0.0692228	0.10463	0.0480769	0
'APOB'	0.0697671	-0.0672697	0.125	0
'ART1'	0.0698866	-0.169944	0.0192308	0
'PSMB9'	0.0698866	-0.169944	0.0192308	0
'ATP8B1'	0.0699907	0.136819	0.0288462	0
'DOCK7'	0.0700633	-0.163037	0.0192308	0
'ACIN1'	0.0704634	0.0946709	0.0576923	0
'FSHR'	0.0706386	-0.162474	0.0192308	0
'LCP1'	0.0709134	-0.13298	0.0288462	0
'CYP24A1'	0.0717153	-0.115477	0.0384615	0
'AKAP3'	0.0717623	-0.121359	0.0384615	0
'GPR123'	0.0721408	-0.161242	0.0192308	0
'TMEM117'	0.0721587	-0.161177	0.0192308	0
'MRPL38'	0.0723113	-0.137091	0.0288462	0
'CTPS2'	0.0723485	0.132303	0.0288462	0
'ZNF276'	0.0733653	0.133501	0.0288462	0
'CACNB3'	0.0734929	0.160905	0.0192308	0
'CYP1A1'	0.0735567	-0.114913	0.0384615	1
'OTOGL'	0.0736179	0.109647	0.0480769	0
'CTNND1'	0.0742919	-0.166603	0.0192308	0
'USP32'	0.074849	-0.162414	0.0192308	0
'MYO9B'	0.0749943	-0.0962487	0.0576923	0
'HEATR5A'	0.0752556	0.0970811	0.0576923	0
'PITRM1'	0.0752618	0.114426	0.0384615	0
'SSC5D'	0.0752823	0.102061	0.0480769	0
'FAM159A'	0.0752837	0.158211	0.0192308	0
'FGL1'	0.0752837	0.158211	0.0192308	0
'KLK12'	0.0755597	-0.164157	0.0192308	0
'ITIH2'	0.0755976	-0.15831	0.0192308	0
'NLRP11'	0.0760526	0.162849	0.0192308	0
'TFAP2D'	0.0765527	-0.166713	0.0192308	0
'KL'	0.0765527	-0.166713	0.0192308	0
'MICAL2'	0.0765784	-0.0833015	0.0769231	0
'DOLK'	0.0767747	0.131459	0.0288462	0
'ZFHX3'	0.0771737	-0.077408	0.0865385	0
'TRIM25'	0.077196	0.162953	0.0192308	0
'OR4C16'	0.0777311	-0.15805	0.0192308	0
'C2ORF88'	0.0777311	-0.15805	0.0192308	0
'SEMA3D'	0.0777377	0.128307	0.0288462	0
'PDZD2'	0.0778804	0.0868883	0.0673077	0
'WNK4'	0.0779621	0.0819419	0.0769231	0
'ZNF544'	0.0780629	0.129442	0.0288462	0
'ZNF654'	0.0782009	-0.163049	0.0192308	0
'NDUFAF7'	0.0782009	-0.163049	0.0192308	0
'GPR110'	0.0798826	0.116838	0.0384615	0
'TMPRSS6'	0.0804261	0.161931	0.0192308	0
'IFNE'	0.0804352	-0.155621	0.0192308	0
'MTMR3'	0.0805546	-0.0868568	0.0673077	0
'HSD17B3'	0.0807859	-0.127246	0.0288462	0
'PARP15'	0.0808691	-0.129778	0.0288462	0
'SAMD15'	0.081125	0.116137	0.0384615	0
'ARHGAP1'	0.0811894	0.128743	0.0288462	0
'IARS'	0.0818969	0.0929519	0.0576923	0
'SCUBE3'	0.0819611	-0.140374	0.0288462	0
'C14ORF159'	0.0827162	-0.166434	0.0192308	0
'SPAG17'	0.0830569	0.0927484	0.0576923	0
'RTBDN'	0.0831576	-0.114845	0.0384615	0
'PDZRN3'	0.0835266	-0.111172	0.0384615	0
'INVS'	0.0842497	-0.0983976	0.0480769	0
'POP1'	0.084281	-0.161742	0.0192308	0
'CDHR2'	0.0852416	0.155246	0.0192308	0
'SLC26A8'	0.0852723	-0.111116	0.0384615	0
'THAP3'	0.0853047	-0.131263	0.0288462	0
'PUS7L'	0.0853092	0.0806101	0.0769231	0
'ALDH1L2'	0.0856829	0.154347	0.0192308	0
'DSC1'	0.0856829	0.154347	0.0192308	0
'NOC2L'	0.0859466	0.1563	0.0192308	0
'MUC2'	0.0864741	0.0844273	0.0673077	0
'RAB11FIP5'	0.0868748	-0.157219	0.0192308	0
'DDX55'	0.0868748	-0.157219	0.0192308	0
'TTC18'	0.0869401	0.152575	0.0192308	0
'HLA-DQB1'	0.0872165	0.15281	0.0192308	0
'BTNL2'	0.0872165	0.15281	0.0192308	0
'SPPL2A'	0.0876417	0.110415	0.0384615	0
'GPT'	0.0879972	-0.117114	0.0384615	0
'ZNF331'	0.0883541	0.127089	0.0288462	0
'CHST4'	0.0884968	0.151475	0.0192308	0
'SLC22A12'	0.0884968	0.151475	0.0192308	0
'S100A3'	0.0889949	0.111349	0.0384615	0
'ZNF550'	0.0899439	0.0977777	0.0480769	0
'TARBP1'	0.0906142	-0.112001	0.0384615	0
'CALB1'	0.0909631	-0.150776	0.0192308	0
'MAMDC4'	0.0911855	-0.0737155	0.0865385	0
'SRPK1'	0.0915387	-0.124999	0.0288462	0
'NAV2'	0.0915927	0.108991	0.0384615	0
'HTT'	0.0918479	0.0632215	0.125	0
'CCL14'	0.0920927	0.158415	0.0192308	0
'DRGX'	0.0920971	0.125303	0.0288462	0
'HPSE2'	0.0921565	0.1244	0.0288462	0
'HOXA4'	0.092224	-0.149858	0.0192308	0
'SNX19'	0.0931727	0.150731	0.0192308	0
'SH3BP2'	0.0931978	-0.10717	0.0384615	0
'DNAH12'	0.0934824	0.0828158	0.0673077	0
'DNAH5'	0.0935578	0.104031	0.0480769	0
'TRDN'	0.0941836	-0.151441	0.0192308	0
'ASB10'	0.0944947	0.106136	0.0384615	0
'BIK'	0.0946311	-0.148766	0.0192308	0
'ZNF324'	0.0946311	-0.148766	0.0192308	0
'FAM46A'	0.095027	0.161074	0.0192308	0
'FGFR4'	0.0957563	-0.152957	0.0192308	0
'PKP1'	0.0957563	-0.152957	0.0192308	0
'TBC1D22A'	0.0962121	-0.149355	0.0192308	0
'RERE'	0.0965322	0.12486	0.0288462	0
'SPINT3'	0.0965615	0.148428	0.0192308	0
'DEFA4'	0.0965615	0.148428	0.0192308	0
'SENP6'	0.09668	-0.148217	0.0192308	0
'GYG1'	0.09668	-0.148217	0.0192308	0
'PIGB'	0.0971948	-0.165452	0.0192308	0
'GPBP1L1'	0.0973125	0.121114	0.0288462	0
'KIAA0319L'	0.0973131	0.10666	0.0384615	0
'LPHN1'	0.0974865	-0.105458	0.0384615	0
'TMEM222'	0.0979408	-0.148148	0.0192308	0
'ZNF432'	0.0980285	0.0944084	0.0480769	0
'WNT10B'	0.0982919	0.148082	0.0192308	0
'NEU3'	0.0982919	0.148082	0.0192308	0
'VPS11'	0.0986037	0.121474	0.0288462	0
'UBP1'	0.0986284	0.122921	0.0288462	0
'KMT2C'	0.0988542	-0.0961993	0.0480769	0
'ADCY4'	0.0991216	-0.152087	0.0192308	0
'TTLL10'	0.0991216	-0.152087	0.0192308	0
'KIF1C'	0.0992482	0.0873188	0.0576923	0
'NCOR2'	0.0992983	0.105367	0.0384615	0
'RUFY2'	0.0994381	0.124375	0.0288462	0
'UBAC1'	0.0999069	0.121672	0.0288462	0
'CTTNBP2NL'	0.0999073	0.149288	0.0192308	0
'POM121L2'	0.100984	0.0963723	0.0480769	0
'IFIT2'	0.101018	-0.122296	0.0288462	0
'ATP13A4'	0.101185	0.14583	0.0192308	0
'GZMM'	0.101378	-0.0959451	0.0480769	0
'FAM47E'	0.101818	0.121283	0.0288462	0
'IFNGR2'	0.101828	-0.122937	0.0288462	0
'MOK'	0.101917	0.108985	0.0384615	0
'SSH1'	0.102002	-0.109878	0.0384615	0
'MT-ND5'	0.102874	0.151861	0.0192308	0
'DDX52'	0.103701	-0.0871602	0.0576923	0
'TTC26'	0.104092	-0.120912	0.0288462	0
'NIN'	0.104106	0.121117	0.0288462	0
'CDC14A'	0.104521	-0.119074	0.0288462	0
'SEMA6C'	0.104613	0.0859874	0.0576923	0
'NUP93'	0.105183	-0.144924	0.0192308	0
'MUC22'	0.105272	0.0803186	0.0673077	0
'LRCH3'	0.105358	0.145613	0.0192308	0
'ABCB6'	0.105678	-0.096278	0.0480769	0
'NWD1'	0.105898	0.0719416	0.0865385	0
'FAM216A'	0.105905	0.152282	0.0192308	0
'ZNF318'	0.105919	-0.11957	0.0288462	0
'SNAP47'	0.105996	0.119658	0.0288462	0
'CHD7'	0.106073	-0.146844	0.0192308	0
'GNL3'	0.106161	0.118282	0.0288462	0
'UVSSA'	0.106252	-0.0936225	0.0480769	0
'SLC39A11'	0.106495	-0.08519	0.0576923	0
'XK'	0.106843	-0.146765	0.0192308	0
'NEK3'	0.107407	-0.108869	0.0384615	0
'SLAMF7'	0.107664	0.093273	0.0480769	0
'VPS13D'	0.107814	0.0799667	0.0673077	0
'CHGB'	0.108183	-0.0930987	0.0480769	0
'APOL5'	0.10824	0.143719	0.0192308	0
'CLSTN3'	0.108561	0.118101	0.0288462	0
'PFAS'	0.108574	0.0844609	0.0576923	0
'C6'	0.108916	-0.0786315	0.0673077	0
'COL5A3'	0.109076	-0.127621	0.0288462	0
'DCBLD2'	0.109214	0.110529	0.0384615	0
'TMCC3'	0.109854	-0.14418	0.0192308	0
'RRBP1'	0.109854	-0.14418	0.0192308	0
'ZBTB8A'	0.109971	0.116394	0.0288462	0
'CASKIN1'	0.110191	0.10191	0.0384615	0
'PCDHGB1'	0.110434	0.145466	0.0192308	0
'USP49'	0.110633	-0.145484	0.0192308	0
'SLC26A9'	0.110805	-0.0921669	0.0480769	0
'COL4A4'	0.111101	0.0936844	0.0480769	0
'USP4'	0.111712	0.142873	0.0192308	0
'MEPE'	0.111791	0.118916	0.0288462	0
'USP24'	0.112356	-0.105501	0.0384615	0
'TTC7A'	0.112412	-0.0799668	0.0673077	0
'UBASH3A'	0.112428	0.119868	0.0288462	0
'INPPL1'	0.112695	0.145176	0.0192308	0
'DSP'	0.112695	0.145176	0.0192308	0
'SRRM2'	0.112922	0.0857016	0.0576923	0
'LIX1'	0.112991	0.141007	0.0192308	0
'CACNA1I'	0.113108	-0.122084	0.0288462	0
'ANKIB1'	0.113169	-0.152096	0.0192308	0
'PLOD2'	0.113194	-0.0949365	0.0480769	0
'PHYHD1'	0.113238	-0.155436	0.0192308	0
'SLC4A7'	0.113635	-0.118506	0.0288462	0
'ZNF619'	0.113801	-0.105326	0.0384615	0
'NXPE4'	0.11389	0.140622	0.0192308	0
'PDE6C'	0.114623	-0.101867	0.0384615	0
'RP1L1'	0.115134	-0.0702597	0.0865385	0
'MTRR'	0.115334	0.145496	0.0192308	0
'SACS'	0.115385	0.0637056	0.105769	0
'FAM46C'	0.11542	0.0784361	0.0673077	0
'TALDO1'	0.115538	0.104315	0.0384615	0
'SYBU'	0.115834	0.101769	0.0384615	0
'DBH'	0.116251	0.0822238	0.0576923	0
'ST18'	0.116273	-0.114837	0.0288462	0
'MYH13'	0.117028	-0.0912092	0.0480769	0
'SLC15A5'	0.117078	-0.0941558	0.0480769	0
'BMP3'	0.117544	-0.119507	0.0288462	0
'TGFBR2'	0.117654	-0.141582	0.0192308	0
'C2CD3'	0.117814	-0.0647202	0.0961538	0
'HYAL4'	0.117889	0.090972	0.0480769	0
'ZNF235'	0.118239	-0.140463	0.0192308	0
'CDH13'	0.118275	-0.0765076	0.0673077	0
'SHROOM1'	0.118376	-0.101381	0.0384615	0
'NPHP4'	0.118406	-0.0686605	0.0865385	0
'ABRA'	0.11938	0.13985	0.0192308	0
'PDXDC1'	0.11954	-0.105279	0.0384615	0
'ATP5F1'	0.120126	0.118753	0.0288462	0
'MUSK'	0.120215	-0.144458	0.0192308	0
'PXN'	0.120536	0.118174	0.0288462	0
'NR1H4'	0.120735	0.0927923	0.0480769	0
'FRY'	0.120823	0.075922	0.0673077	0
'IYD'	0.120912	0.140278	0.0192308	0
'CNGB1'	0.121653	0.118214	0.0288462	1
'LRRC41'	0.121713	0.138433	0.0192308	0
'LGR6'	0.121713	0.138433	0.0192308	0
'BTD'	0.121756	-0.0987176	0.0384615	0
'TOP3A'	0.121834	-0.082173	0.0576923	0
'GALNT14'	0.122675	-0.114855	0.0288462	0
'RIBC2'	0.122703	0.092206	0.0480769	0
'SPINT1'	0.123301	0.088823	0.0480769	0
'INO80'	0.123591	0.116632	0.0288462	0
'TEKT5'	0.124787	0.0680688	0.0865385	0
'GLTSCR2'	0.124868	0.138265	0.0192308	0
'MPHOSPH10'	0.125076	0.113542	0.0288462	0
'TMTC4'	0.125227	-0.135897	0.0192308	0
'FAM149A'	0.125324	-0.0885392	0.0480769	0
'MYOM2'	0.125373	-0.0803292	0.0576923	0
'GPC6'	0.125411	0.0996015	0.0384615	0
'PPP1R3B'	0.125603	-0.136612	0.0192308	0
'ZNRF4'	0.125603	-0.136612	0.0192308	0
'ATP7B'	0.126036	0.117829	0.0288462	0
'WFS1'	0.126147	-0.10028	0.0384615	0
'B3GNT4'	0.126176	-0.115146	0.0288462	0
'PPP1R3A'	0.126675	0.0816618	0.0673077	0
'SMCR8'	0.126802	-0.141396	0.0192308	0
'ZNF442'	0.12692	0.138075	0.0192308	0
'EHMT1'	0.127194	-0.10646	0.0384615	0
'GSDMB'	0.127205	-0.104478	0.0384615	0
'PTPN3'	0.127643	0.140199	0.0192308	0
'C10ORF113'	0.127951	0.0983207	0.0384615	0
'EFHB'	0.128721	-0.097653	0.0384615	0
'DNAAF2'	0.128852	0.113923	0.0288462	0
'PAICS'	0.128923	-0.136406	0.0192308	0
'FNDC1'	0.128987	0.0632716	0.0961538	0
'KIAA1432'	0.129566	-0.102099	0.0384615	0
'CAMKK2'	0.129688	0.139318	0.0192308	0
'COQ9'	0.130058	-0.136621	0.0192308	0
'SETD6'	0.130091	0.112274	0.0288462	0
'USH1C'	0.131038	-0.117707	0.0288462	0
'TUT1'	0.131473	-0.142147	0.0192308	0
'ELP4'	0.131541	0.0958565	0.0384615	0
'DOCK5'	0.132504	0.0963365	0.0384615	0
'KNDC1'	0.132629	-0.135075	0.0192308	0
'CMPK2'	0.132646	0.0972036	0.0384615	0
'OR2A25'	0.132958	-0.136139	0.0192308	0
'C7ORF57'	0.133219	-0.110541	0.0288462	0
'OSGIN2'	0.133297	0.134134	0.0192308	0
'ZNF236'	0.133914	-0.135187	0.0192308	0
'PGC'	0.134025	0.142285	0.0192308	0
'TLR10'	0.134052	-0.07344	0.0673077	0
'CYP2U1'	0.134511	0.0971108	0.0384615	0
'THBS2'	0.134984	0.136618	0.0192308	0
'GCAT'	0.135219	0.0960287	0.0384615	0
'TRIO'	0.135718	0.118124	0.0288462	0
'ARSH'	0.13592	0.0854507	0.0480769	0
'ARHGEF10'	0.136239	0.133713	0.0192308	0
'PRELID2'	0.136239	0.133713	0.0192308	0
'OR1J4'	0.136264	0.0898921	0.0480769	0
'ANKEF1'	0.136645	0.109462	0.0288462	0
'UNC13B'	0.136905	0.0783472	0.0576923	0
'ARHGEF37'	0.137157	-0.0813092	0.0673077	0
'SLC2A7'	0.13751	0.137673	0.0192308	0
'PDZD8'	0.13787	-0.0943207	0.0384615	0
'TCOF1'	0.138022	0.110715	0.0288462	0
'DNAH11'	0.138383	0.0809711	0.0576923	0
'XIRP2'	0.1384	0.0616885	0.105769	0
'UHMK1'	0.138433	-0.10906	0.0288462	0
'HTR3D'	0.138516	-0.135544	0.0192308	0
'RYR1'	0.13882	-0.0784075	0.0576923	0
'DCHS2'	0.138827	-0.0595686	0.105769	0
'FRMPD2'	0.138895	-0.0856541	0.0480769	0
'MUC6'	0.139306	-0.0952083	0.0384615	0
'AKAP11'	0.139427	-0.0980502	0.0384615	0
'EPB41L4A'	0.139695	0.079329	0.0576923	0
'ZNF281'	0.140073	0.131987	0.0192308	0
'BSN'	0.140875	-0.0876173	0.0480769	0
'BBS10'	0.141075	-0.133591	0.0192308	0
'MRPS7'	0.141086	0.0938453	0.0384615	0
'LMBR1'	0.141191	-0.132166	0.0192308	0
'DMBT1'	0.141268	-0.0812697	0.0576923	0
'FAM174A'	0.141419	0.108508	0.0288462	0
'ASB16'	0.141711	0.0865025	0.0480769	0
'C17ORF53'	0.141934	-0.131145	0.0192308	0
'COLGALT1'	0.142512	0.136382	0.0192308	0
'TRPM1'	0.142746	0.13097	0.0192308	1
'RNF17'	0.143066	-0.130712	0.0192308	0
'CACNA1H'	0.143066	-0.130712	0.0192308	0
'ERICH1'	0.143259	0.131687	0.0192308	0
'BCAP29'	0.14342	0.0951743	0.0384615	0
'CCDC54'	0.143483	0.0849906	0.0480769	0
'SCGN'	0.143527	-0.13256	0.0192308	0
'MTUS1'	0.143935	-0.0605342	0.105769	0
'BPHL'	0.144114	-0.0937125	0.0384615	0
'WDR41'	0.144256	0.107924	0.0288462	0
'TSC22D1'	0.145354	0.130304	0.0192308	0
'FAT2'	0.145692	-0.0519834	0.144231	0
'CHP2'	0.145719	-0.106225	0.0288462	0
'IDUA'	0.145918	-0.132837	0.0192308	0
'RANBP3L'	0.146636	0.131037	0.0192308	0
'DMRT3'	0.147312	-0.0749508	0.0673077	0
'COL4A6'	0.147994	-0.0831408	0.0480769	0
'MECOM'	0.148282	-0.12924	0.0192308	0
'OR51F2'	0.14838	0.133657	0.0192308	0
'C1ORF86'	0.148806	-0.0724628	0.0673077	0
'JAK1'	0.151441	-0.129227	0.0192308	0
'SEC31B'	0.151651	-0.0917011	0.0384615	0
'AFP'	0.151675	-0.130483	0.0192308	0
'CLTCL1'	0.151691	0.0760405	0.0576923	0
'CGNL1'	0.152124	0.0952708	0.0384615	0
'ENDOU'	0.152327	0.10561	0.0288462	0
'TTLL12'	0.152437	0.0949824	0.0384615	0
'DGKE'	0.152572	-0.105972	0.0288462	0
'PLBD2'	0.152836	-0.129252	0.0192308	0
'WDFY3'	0.152836	-0.129252	0.0192308	0
'ESF1'	0.152909	0.0910751	0.0384615	0
'ABCG8'	0.152925	0.106287	0.0288462	0
'BMPER'	0.153015	0.106058	0.0288462	0
'IPO5'	0.153582	-0.105546	0.0288462	0
'SNUPN'	0.153622	-0.107583	0.0288462	0
'KEL'	0.153879	0.127353	0.0192308	0
'COL12A1'	0.154125	-0.0906235	0.0384615	0
'TBC1D7'	0.155397	0.0907198	0.0384615	0
'CTBP2'	0.155458	0.128286	0.0192308	0
'RTL1'	0.155469	0.0904751	0.0384615	0
'MUC4'	0.155832	0.0829311	0.0480769	0
'MRPL19'	0.156725	0.109279	0.0288462	0
'HIVEP3'	0.156889	0.107192	0.0288462	0
'ERO1LB'	0.157125	0.104078	0.0288462	0
'RNF150'	0.157165	-0.126782	0.0192308	0
'PCDHGA10'	0.157202	0.126948	0.0192308	0
'LRRC16A'	0.157228	-0.113686	0.0288462	0
'GLE1'	0.157536	-0.0818432	0.0480769	0
'GIF'	0.157622	0.0751747	0.0576923	0
'NAIF1'	0.157817	-0.125991	0.0192308	0
'CCDC140'	0.157901	-0.127301	0.0192308	0
'DSG4'	0.157986	0.0825332	0.0480769	0
'RHBDL1'	0.158145	0.12805	0.0192308	0
'DPYS'	0.158235	0.135775	0.0192308	0
'FOXRED1'	0.158354	0.129311	0.0192308	0
'ATF7IP'	0.15843	0.106046	0.0288462	0
'SORL1'	0.158648	-0.0563722	0.105769	0
'LAMB4'	0.158733	0.105046	0.0288462	0
'TCHHL1'	0.158805	-0.0935957	0.0384615	0
'RIN2'	0.158942	-0.0915152	0.0384615	0
'KCNG4'	0.15935	-0.104795	0.0288462	0
'TPR'	0.160809	0.106079	0.0288462	0
'PHLPP1'	0.160877	0.0898235	0.0384615	0
'DIS3L'	0.161007	0.105056	0.0288462	0
'OR13F1'	0.161025	-0.126019	0.0192308	0
'AGMAT'	0.161103	-0.126366	0.0192308	0
'KIAA1257'	0.161292	-0.103718	0.0288462	0
'BBS5'	0.1614	-0.103889	0.0288462	0
'MCF2L'	0.161456	0.0896975	0.0384615	0
'ATXN7L1'	0.16173	-0.0749586	0.0576923	0
'TGM3'	0.161752	0.131425	0.0192308	0
'STK24'	0.161752	0.131425	0.0192308	0
'ZNF599'	0.161981	-0.102852	0.0288462	0
'MYBPC3'	0.162199	0.0803403	0.0480769	0
'LAMB1'	0.162355	0.103229	0.0288462	0
'GPBP1'	0.162355	0.0910981	0.0384615	0
'NNT'	0.16241	-0.0829203	0.0480769	0
'LTBP4'	0.162507	-0.102352	0.0288462	0
'COL5A2'	0.162789	-0.107663	0.0288462	0
'GALNT11'	0.162863	-0.124649	0.0192308	0
'IQCC'	0.162893	-0.0908405	0.0384615	0
'NRAP'	0.163111	-0.0739459	0.0576923	0
'GLDC'	0.163178	0.0889	0.0384615	0
'SCAMP2'	0.16363	0.0817845	0.0480769	0
'IGSF22'	0.163712	0.108145	0.0288462	0
'PHC3'	0.163827	-0.0686726	0.0673077	0
'FNBP4'	0.164179	-0.105301	0.0288462	0
'KIF13A'	0.164364	0.124605	0.0192308	0
'DNAJC13'	0.164575	-0.088719	0.0384615	0
'TG'	0.164635	0.0663353	0.0865385	0
'PDSS1'	0.164741	-0.124244	0.0192308	0
'CHST8'	0.164783	0.12433	0.0192308	0
'HEXDC'	0.164897	-0.124428	0.0192308	0
'FHOD3'	0.165342	-0.0885754	0.0384615	0
'FAM161B'	0.165397	-0.10222	0.0288462	0
'ROCK2'	0.16598	0.126747	0.0192308	0
'PMS1'	0.166027	0.103664	0.0288462	0
'OR1Q1'	0.166074	-0.10179	0.0288462	0
'SNAPC4'	0.166201	-0.124982	0.0192308	0
'AHNAK2'	0.166236	-0.0604868	0.0961538	0
'ANKRD34C'	0.166855	-0.124475	0.0192308	0
'FAM92B'	0.167688	0.0803296	0.0480769	0
'MT-ND2'	0.16788	0.0702367	0.0673077	0
'HCAR1'	0.168331	0.128681	0.0192308	0
'TRMT61B'	0.168331	0.128681	0.0192308	0
'AGTPBP1'	0.16853	-0.123537	0.0192308	0
'KIF16B'	0.168796	0.0795385	0.0480769	0
'MAPKBP1'	0.169013	0.0800836	0.0480769	0
'GREB1'	0.169038	0.0946047	0.0384615	0
'CCIN'	0.169939	0.103641	0.0288462	0
'C19ORF44'	0.170027	0.123782	0.0192308	0
'APOBR'	0.170583	0.12419	0.0192308	0
'TAF15'	0.170583	0.12419	0.0192308	0
'ASXL1'	0.17076	0.101297	0.0288462	0
'TNC'	0.170922	-0.0656516	0.0769231	0
'ATAD3C'	0.171023	-0.0642789	0.0769231	0
'C19ORF40'	0.171178	0.108863	0.0288462	0
'FGD4'	0.171917	0.100694	0.0288462	0
'MFSD12'	0.172027	-0.122501	0.0192308	0
'PIGT'	0.172126	-0.0931208	0.0384615	0
'CENPJ'	0.172435	0.102851	0.0288462	0
'BCO2'	0.172442	-0.100287	0.0288462	0
'SLC44A2'	0.172956	-0.101434	0.0288462	0
'MYOM3'	0.173015	-0.0883812	0.0384615	0
'NCAPH'	0.173068	-0.130556	0.0192308	0
'IL5RA'	0.173108	0.0875431	0.0384615	0
'HORMAD2'	0.173276	-0.0809371	0.0480769	0
'CREBBP'	0.173328	-0.100409	0.0288462	0
'ZNF337'	0.173463	0.0890719	0.0384615	0
'CYLC2'	0.173494	0.123082	0.0192308	0
'C9ORF84'	0.173494	0.123082	0.0192308	0
'DNAH9'	0.173599	-0.0564961	0.0961538	0
'RGS3'	0.173698	-0.128932	0.0192308	0
'MAP3K10'	0.173698	-0.128932	0.0192308	0
'OSBP2'	0.173716	-0.0881636	0.0384615	0
'AXDND1'	0.173774	-0.11254	0.0288462	0
'SAGE1'	0.173888	0.122112	0.0192308	0
'STAC2'	0.173904	-0.0924911	0.0384615	0
'FBXW5'	0.173913	0.0882321	0.0384615	0
'ZNF469'	0.174918	0.0573331	0.0961538	0
'PYGL'	0.175095	-0.0633934	0.0769231	0
'PLCB2'	0.175533	-0.0998606	0.0288462	0
'C10ORF76'	0.175966	0.0877005	0.0384615	0
'LRP2'	0.176605	-0.0427171	0.221154	0
'NOTCH2'	0.176801	-0.0720804	0.0576923	0
'ADAD1'	0.177165	0.0989771	0.0288462	0
'TCEA1'	0.177349	-0.123263	0.0192308	0
'TMC8'	0.177445	-0.0873165	0.0384615	0
'VPS13B'	0.1775	0.0723568	0.0576923	0
'MS4A2'	0.177987	-0.124663	0.0192308	0
'AIM1'	0.178488	0.0662615	0.0673077	0
'COQ4'	0.179501	0.121139	0.0192308	0
'LY6G6C'	0.179646	-0.114409	0.0288462	0
'APOM'	0.179646	-0.114409	0.0288462	0
'DAB2IP'	0.180121	0.0857072	0.0384615	0
'ATP11A'	0.180187	-0.135712	0.0192308	0
'UBA7'	0.180349	-0.0980192	0.0288462	0
'GABRR1'	0.180413	-0.124003	0.0192308	0
'MEIS3'	0.181158	0.120147	0.0192308	0
'CCNB2'	0.181158	0.120147	0.0192308	0
'UNC93A'	0.181158	0.120147	0.0192308	0
'ZSCAN20'	0.181366	0.0855533	0.0384615	0
'ISLR'	0.18142	-0.0974576	0.0288462	0
'MATN2'	0.181614	-0.101859	0.0288462	0
'GGCX'	0.18168	-0.134491	0.0192308	0
'ARL6IP4'	0.18168	-0.134491	0.0192308	0
'TEKT2'	0.18168	-0.134491	0.0192308	0
'GANAB'	0.182223	-0.122139	0.0192308	0
'ZFAND4'	0.182519	0.0773363	0.0480769	0
'IGSF1'	0.182531	-0.121634	0.0192308	0
'CTD-2370N5.3'	0.182531	-0.121634	0.0192308	0
'PCDHA7'	0.182578	-0.0992023	0.0288462	0
'KPRP'	0.183158	0.119225	0.0192308	0
'EPHB4'	0.183631	-0.121528	0.0192308	0
'C8ORF48'	0.183675	0.0981138	0.0288462	0
'RTN4'	0.183985	-0.0982273	0.0288462	0
'C2ORF16'	0.18441	0.0660361	0.0673077	0
'PRKCE'	0.184564	0.123104	0.0192308	0
'HSPB3'	0.184564	0.123104	0.0192308	0
'APC'	0.184998	0.0799358	0.0480769	0
'LMAN2'	0.185061	-0.1192	0.0192308	0
'PCDHB3'	0.185085	0.0998784	0.0288462	0
'NLE1'	0.185663	0.112215	0.0288462	0
'TJP2'	0.185806	-0.097952	0.0288462	0
'HSD17B7'	0.185848	0.119673	0.0192308	0
'PKD1L1'	0.186703	0.050349	0.125	0
'KCNU1'	0.186858	-0.0707812	0.0576923	0
'IFIT3'	0.187264	-0.0856362	0.0384615	0
'ADAM9'	0.187436	0.101428	0.0288462	0
'MTG1'	0.187457	-0.120966	0.0192308	0
'SHROOM4'	0.18752	-0.0990765	0.0288462	0
'BCR'	0.187576	0.115199	0.0288462	0
'SUSD1'	0.187603	0.0844517	0.0384615	0
'PMM2'	0.187685	-0.122168	0.0192308	0
'CAPN1'	0.187685	-0.122168	0.0192308	0
'LAG3'	0.188107	-0.0864057	0.0384615	0
'KRT39'	0.188764	-0.118076	0.0192308	0
'DNAH14'	0.189424	0.0857072	0.0384615	0
'NOL6'	0.190586	0.117075	0.0192308	0
'SLAMF8'	0.190644	-0.121476	0.0192308	0
'FBP2'	0.191045	-0.0747225	0.0480769	0
'OR2T6'	0.191077	-0.117404	0.0192308	0
'DCST1'	0.191291	0.116939	0.0192308	0
'MRS2'	0.192314	0.0777548	0.0480769	0
'DLC1'	0.192503	-0.0694914	0.0576923	0
'TRIM24'	0.192506	-0.0968427	0.0288462	0
'LRRC43'	0.192597	-0.06503	0.0673077	0
'NYAP2'	0.192709	-0.095362	0.0288462	0
'ASH1L'	0.193231	0.116887	0.0192308	0
'FLNB'	0.193557	0.0642667	0.0673077	0
'PPARGC1B'	0.193911	-0.0861326	0.0384615	0
'CDH12'	0.194044	-0.116781	0.0192308	0
'BCL9'	0.194061	-0.0762115	0.0480769	0
'RNF123'	0.194298	0.116682	0.0192308	0
'TNIK'	0.194304	-0.0954063	0.0288462	0
'UMODL1'	0.194668	-0.0757028	0.0480769	0
'MLH1'	0.194833	-0.116477	0.0192308	0
'PNPT1'	0.194833	-0.116477	0.0192308	0
'PMVK'	0.19488	0.117637	0.0192308	0
'CSRP3'	0.195045	-0.116485	0.0192308	0
'ATG9B'	0.195644	0.119338	0.0192308	0
'ADC'	0.195704	-0.0952603	0.0288462	0
'EPB41L2'	0.195744	0.115501	0.0192308	0
'LEPREL2'	0.196282	-0.0859497	0.0384615	0
'WAS'	0.196947	0.0943582	0.0288462	0
'ITPR3'	0.197136	-0.0831047	0.0384615	0
'AIFM3'	0.197394	-0.0751143	0.0480769	0
'GLMN'	0.19748	0.0975647	0.0288462	0
'TBC1D2'	0.197621	-0.074691	0.0480769	0
'RDH16'	0.197845	-0.11878	0.0192308	1
'SERPINB7'	0.198052	0.116798	0.0192308	0
'OR6V1'	0.198145	0.0834025	0.0384615	0
'TRPM5'	0.198443	0.0958061	0.0288462	0
'SAPCD1'	0.198684	-0.0832452	0.0384615	0
'WDR96'	0.199011	0.0970906	0.0288462	0
'C17ORF62'	0.199228	-0.115351	0.0192308	0
'PDE12'	0.199787	-0.115547	0.0192308	0
'SLC17A2'	0.199994	0.0746369	0.0480769	0
'SEC24B'	0.200422	0.0943958	0.0288462	0
'TFAP2E'	0.200588	-0.114963	0.0192308	0
'MCF2L2'	0.201085	-0.114034	0.0192308	0
'DHX37'	0.201368	-0.0836204	0.0384615	0
'AIFM2'	0.20147	-0.0732585	0.0480769	0
'KMT2D'	0.201756	0.0710574	0.0576923	0
'CYP4V2'	0.202812	-0.0950321	0.0288462	0
'NAIP'	0.202897	0.114714	0.0192308	0
'OR52A5'	0.202955	-0.0940175	0.0288462	0
'TLL1'	0.203199	-0.114975	0.0192308	0
'OR51B6'	0.203336	-0.1218	0.0192308	0
'GOLM1'	0.203343	-0.0607747	0.0769231	0
'CELSR3'	0.203403	-0.0855645	0.0480769	0
'SLC6A1'	0.20343	0.117812	0.0192308	0
'ZNF462'	0.203478	0.119886	0.0192308	0
'ASIC4'	0.203729	-0.118439	0.0192308	0
'POLR3D'	0.203746	0.117983	0.0192308	0
'TMEM86B'	0.20392	0.113329	0.0192308	0
'IL20RA'	0.20392	0.113329	0.0192308	0
'RBM20'	0.204243	0.086741	0.0384615	0
'KCNJ1'	0.204429	0.0953147	0.0288462	0
'VGLL1'	0.204547	-0.0796798	0.0480769	0
'C18ORF8'	0.204869	-0.116066	0.0192308	0
'LARGE'	0.204997	0.114799	0.0192308	0
'COL14A1'	0.205347	-0.0598001	0.0769231	0
'PPP1R9A'	0.205884	-0.0961787	0.0288462	0
'RABL6'	0.206031	-0.0739792	0.0480769	0
'GJD4'	0.207094	-0.112995	0.0192308	0
'OR10W1'	0.20717	0.0669807	0.0576923	0
'LRRC4C'	0.207258	0.0958679	0.0288462	0
'GOLIM4'	0.20729	0.0727249	0.0480769	0
'MRPL39'	0.207576	-0.115532	0.0192308	0
'CERS3'	0.207661	0.115168	0.0192308	0
'TUBGCP5'	0.207811	0.0596134	0.0769231	0
'TNFRSF11A'	0.20843	-0.0809846	0.0384615	0
'TCERG1L'	0.209349	-0.0926216	0.0288462	0
'LRRC71'	0.209627	-0.0937587	0.0288462	0
'PLG'	0.209848	0.0807853	0.0384615	0
'GSTA4'	0.210356	-0.115162	0.0192308	0
'PCNX'	0.210551	-0.0576498	0.0769231	0
'TYW1'	0.210577	0.12017	0.0192308	0
'FANK1'	0.210607	-0.0919063	0.0288462	0
'ITIH4'	0.210715	-0.0721245	0.0480769	0
'VPS37C'	0.211233	-0.0800402	0.0384615	0
'DCC'	0.211333	-0.0947722	0.0288462	0
'DDX31'	0.211397	-0.0810467	0.0384615	0
'FOXI1'	0.211481	0.0807648	0.0384615	0
'NLRP12'	0.211814	0.0814595	0.0384615	0
'TDRD6'	0.212371	0.0797757	0.0384615	0
'PCDH9'	0.2124	-0.0817942	0.0384615	0
'KIF15'	0.21242	-0.0724278	0.0480769	0
'OR2B3'	0.212808	-0.0655137	0.0576923	0
'IL1RL1'	0.213024	0.0946608	0.0288462	0
'KIF18B'	0.213525	-0.111859	0.0192308	0
'CD5L'	0.213664	0.0804774	0.0384615	0
'KDM4A'	0.213923	0.113718	0.0192308	0
'SCTR'	0.214112	-0.0935619	0.0288462	0
'ORC1'	0.214234	0.0668177	0.0576923	0
'ZNF662'	0.214635	0.0794949	0.0384615	0
'QSER1'	0.214914	0.0750657	0.0480769	0
'GTSE1'	0.215353	0.112889	0.0192308	0
'THSD4'	0.215392	0.091483	0.0288462	0
'ARAP2'	0.216053	-0.0711137	0.0480769	0
'COL4A3'	0.21656	0.0944307	0.0288462	0
'CCDC171'	0.216585	-0.111448	0.0192308	0
'TLR1'	0.21667	0.111662	0.0192308	0
'CDKL2'	0.21667	0.111662	0.0192308	0
'DDIT4L'	0.216685	0.110621	0.0192308	0
'CNTD1'	0.216751	0.0922058	0.0288462	0
'KIAA1377'	0.217229	-0.0801375	0.0384615	0
'WRNIP1'	0.217249	0.0904946	0.0288462	0
'ABCA4'	0.217594	-0.0475232	0.115385	1
'PCDHGB3'	0.217934	-0.11069	0.0192308	0
'VWA3A'	0.218369	-0.082056	0.0384615	0
'ARHGAP32'	0.218675	-0.0897963	0.0288462	0
'SVEP1'	0.21887	0.0566492	0.0769231	0
'OR10C1'	0.219791	-0.0585838	0.0865385	0
'PRDM15'	0.219873	0.0913072	0.0288462	0
'MYH11'	0.220398	-0.0707979	0.0480769	0
'INPP4A'	0.220567	0.1099	0.0192308	0
'OR5T3'	0.220734	-0.112116	0.0192308	0
'GBA'	0.220734	-0.112116	0.0192308	0
'GPR114'	0.220881	-0.111423	0.0192308	0
'LCMT2'	0.220914	0.0901461	0.0288462	0
'PSD3'	0.22096	-0.0492009	0.105769	0
'VANGL1'	0.221109	0.109684	0.0192308	0
'TENM1'	0.222222	0.0713097	0.0480769	0
'ZNF214'	0.2226	-0.109268	0.0192308	0
'STARD13'	0.223292	0.0712496	0.0480769	0
'NOTCH4'	0.223338	-0.0809346	0.0384615	0
'SNCAIP'	0.223766	-0.108193	0.0192308	0
'ZNF568'	0.223766	-0.108193	0.0192308	0
'CCM2L'	0.223881	0.113523	0.0192308	0
'TEX36'	0.223881	0.113523	0.0192308	0
'TET3'	0.223927	-0.111574	0.0192308	0
'TMEM218'	0.224862	0.109155	0.0192308	0
'COL20A1'	0.225271	0.0699404	0.0480769	0
'SDK2'	0.225383	-0.0916724	0.0288462	0
'CLCA2'	0.225458	0.0659561	0.0576923	0
'ZNF577'	0.225976	-0.089217	0.0288462	0
'TEX35'	0.226025	-0.0700821	0.0480769	0
'MSLN'	0.226059	0.112348	0.0192308	0
'HJURP'	0.226183	-0.0892575	0.0288462	0
'RETSAT'	0.226369	-0.0917253	0.0288462	1
'DDX20'	0.226558	-0.0815086	0.0384615	0
'NOL11'	0.226745	-0.107894	0.0192308	0
'CCDC157'	0.227067	0.113576	0.0192308	0
'TMCO3'	0.227067	0.113576	0.0192308	0
'OR4F15'	0.227195	0.0913205	0.0288462	0
'NCBP1'	0.227245	0.110175	0.0192308	0
'PKP3'	0.227755	0.0771676	0.0384615	0
'WDR36'	0.227916	0.089261	0.0288462	0
'GPR115'	0.227977	-0.0892815	0.0288462	0
'NUPL2'	0.228359	0.108098	0.0192308	0
'ZNF823'	0.228924	-0.0893213	0.0288462	0
'RTKN'	0.229864	0.107377	0.0192308	0
'STK11IP'	0.229908	0.108692	0.0192308	0
'SEMA3C'	0.230332	0.07656	0.0384615	0
'PPP1R21'	0.230406	-0.106992	0.0192308	0
'SMPD1'	0.230681	0.109694	0.0192308	0
'MAEL'	0.230681	0.109694	0.0192308	0
'MAGI3'	0.230681	0.109694	0.0192308	0
'VAMP7'	0.231077	0.0877915	0.0288462	0
'CPB1'	0.231153	0.0925707	0.0288462	0
'ST3GAL1'	0.23165	0.111727	0.0192308	0
'KDM2B'	0.23165	0.111727	0.0192308	0
'DHX34'	0.232468	-0.108563	0.0192308	0
'KCNH8'	0.232606	-0.0776394	0.0384615	0
'C16ORF96'	0.23263	0.053715	0.0865385	0
'CAPRIN2'	0.23264	-0.108859	0.0192308	0
'LRTOMT'	0.232818	-0.109028	0.0192308	0
'FLYWCH1'	0.233201	0.0774867	0.0384615	0
'ODF1'	0.23329	-0.076099	0.0384615	0
'CDC23'	0.233312	-0.0880694	0.0288462	0
'CHD6'	0.233329	-0.0639811	0.0576923	0
'UQCRC1'	0.233643	0.0893153	0.0288462	0
'ARHGAP11A'	0.233822	-0.106725	0.0192308	0
'CFDP1'	0.233946	-0.0785853	0.0384615	0
'TEKT1'	0.234177	0.0636312	0.0576923	0
'KIF20B'	0.234532	-0.0876764	0.0288462	0
'C16ORF46'	0.234622	0.0872203	0.0288462	0
'ADIPOR2'	0.234905	-0.107125	0.0192308	0
'ADAMTSL4'	0.235443	0.0780899	0.0384615	0
'FAM71E2'	0.235681	-0.0581172	0.0769231	0
'POC1A'	0.235703	-0.0769691	0.0384615	0
'DCD'	0.235794	0.106196	0.0192308	0
'SYT15'	0.236012	0.113867	0.0192308	0
'HGSNAT'	0.236126	-0.0688463	0.0480769	0
'IGFALS'	0.236288	0.0700663	0.0480769	0
'TAX1BP3'	0.236331	0.107308	0.0192308	0
'TEKT3'	0.236482	0.105696	0.0192308	0
'C5ORF42'	0.236649	-0.0699061	0.0480769	0
'CLEC9A'	0.236783	0.0902607	0.0288462	0
'KIAA0355'	0.237009	0.108178	0.0192308	0
'TM4SF20'	0.237137	-0.0705007	0.0480769	0
'SERPINA3'	0.237566	0.105525	0.0192308	0
'AHCTF1'	0.238044	-0.0891151	0.0288462	0
'C22ORF31'	0.238498	-0.0755871	0.0384615	0
'KCTD20'	0.238726	-0.10826	0.0192308	0
'ZC3H7B'	0.239197	0.0887083	0.0288462	0
'XRCC6BP1'	0.239678	0.105089	0.0192308	0
'BAIAP3'	0.239714	-0.106172	0.0192308	0
'ZMIZ2'	0.239815	-0.0800297	0.0384615	0
'AFAP1L1'	0.23994	0.109022	0.0192308	0
'CNTNAP2'	0.240075	-0.0925319	0.0288462	0
'PPP3CC'	0.24026	-0.11796	0.0192308	0
'SLC26A1'	0.241412	0.075569	0.0384615	0
'VIT'	0.241745	-0.0637242	0.0576923	0
'DNMT1'	0.241889	-0.0910116	0.0288462	0
'PCNT'	0.242131	-0.0402988	0.153846	0
'CTSZ'	0.242485	0.0863115	0.0288462	0
'ZNF609'	0.242519	-0.105919	0.0192308	0
'FAM69C'	0.242938	0.108118	0.0192308	0
'GPC1'	0.243341	0.111781	0.0192308	0
'ATM'	0.244109	-0.079825	0.0384615	0
'SLC24A4'	0.244208	0.0871967	0.0288462	0
'FOCAD'	0.244264	-0.0485781	0.0961538	0
'ERVFRD-1'	0.24448	-0.106552	0.0192308	0
'ZNF668'	0.24448	-0.106552	0.0192308	0
'MEOX2'	0.245045	-0.0657246	0.0576923	0
'MZF1'	0.245238	0.0747217	0.0384615	0
'FAM186A'	0.245296	-0.0892692	0.0288462	0
'MYADML2'	0.245321	-0.0860459	0.0288462	0
'SEMA6A'	0.245561	0.105307	0.0192308	0
'OR4D9'	0.245827	0.107128	0.0192308	0
'SUSD3'	0.246053	-0.06156	0.0576923	0
'TOX2'	0.246305	-0.0542349	0.0769231	0
'RYR2'	0.246356	-0.104937	0.0192308	0
'DHX38'	0.246508	-0.0745586	0.0384615	0
'ZFYVE26'	0.246771	-0.0624373	0.0576923	0
'TERT'	0.246924	-0.0857812	0.0288462	0
'MUT'	0.247123	-0.085849	0.0288462	0
'AKR1B10'	0.247386	-0.107225	0.0192308	0
'CNBD2'	0.247574	-0.0677978	0.0480769	0
'SERINC4'	0.24762	0.104183	0.0192308	0
'ARHGAP8'	0.248535	-0.0753499	0.0384615	0
'ZNF333'	0.249197	-0.0858635	0.0288462	0
'ZNF804B'	0.249208	-0.058486	0.0673077	0
'CAND2'	0.2493	-0.0608559	0.0576923	0
'LRRC14B'	0.249455	0.0905402	0.0288462	0
'SEC14L6'	0.249469	-0.0863039	0.0288462	0
'CAPZA3'	0.250041	-0.103621	0.0192308	0
'USP31'	0.250562	0.0742263	0.0384615	0
'ADAMTS4'	0.250744	0.0741944	0.0384615	0
'TROAP'	0.250811	0.102696	0.0192308	0
'PER2'	0.252029	0.0843487	0.0288462	0
'PLXNB3'	0.252168	0.0734761	0.0384615	0
'KIAA1217'	0.252446	-0.0668292	0.0480769	0
'FANCA'	0.252446	0.0698739	0.0480769	0
'MORC1'	0.252473	-0.0626799	0.0576923	0
'ADPRHL1'	0.252743	-0.0705893	0.0480769	0
'DLK1'	0.252926	0.103903	0.0192308	0
'SLC7A5'	0.253018	0.112739	0.0192308	0
'CBR4'	0.253043	0.0840348	0.0288462	0
'BECN1'	0.253082	0.105039	0.0192308	0
'FAM184B'	0.253275	0.0879692	0.0288462	0
'ANKRD11'	0.253347	-0.0580038	0.0673077	0
'C19ORF55'	0.253515	0.107601	0.0192308	0
'BTAF1'	0.254038	-0.0864609	0.0288462	0
'PLXNA2'	0.254139	0.0737963	0.0384615	0
'RBAK'	0.254391	0.0836132	0.0288462	0
'TRIM66'	0.254508	0.0653623	0.0480769	0
'AC103801.2'	0.254631	-0.104912	0.0192308	0
'POLG'	0.254975	-0.066605	0.0480769	0
'SIVA1'	0.254999	-0.102463	0.0192308	0
'ADCY10'	0.255393	-0.0831491	0.0288462	0
'ASXL3'	0.255473	0.0724223	0.0384615	0
'HR'	0.25553	-0.102877	0.0192308	0
'ZNF133'	0.255561	0.0730073	0.0384615	0
'ANKRD10'	0.25576	-0.083873	0.0288462	0
'MKI67'	0.255921	0.0480584	0.0961538	0
'NPC2'	0.256625	0.102378	0.0192308	0
'ACADSB'	0.256625	0.102378	0.0192308	0
'ABHD12B'	0.256714	-0.103496	0.0192308	0
'HSF5'	0.256971	-0.0675088	0.0480769	0
'DSCAML1'	0.2582	-0.101577	0.0192308	0
'NOX5'	0.258322	0.104825	0.0192308	0
'ABCG5'	0.258599	0.101551	0.0192308	0
'GLYATL1'	0.258688	0.10099	0.0192308	0
'RFX4'	0.259075	-0.104313	0.0192308	0
'LRRD1'	0.259095	0.073421	0.0384615	0
'ANKZF1'	0.259153	0.0721047	0.0384615	0
'ZNF616'	0.259171	-0.0645753	0.0480769	0
'DGKZ'	0.259394	-0.0833251	0.0288462	0
'VSIG10L'	0.259395	0.107108	0.0192308	0
'MIB2'	0.259571	0.0826386	0.0288462	0
'DBF4B'	0.259588	0.083327	0.0288462	0
'TAF1L'	0.260006	-0.101203	0.0192308	0
'RFT1'	0.260006	-0.101203	0.0192308	0
'C19ORF57'	0.260571	0.0747212	0.0384615	0
'LAMB3'	0.260992	0.0838439	0.0288462	0
'NFAT5'	0.261209	-0.0824033	0.0288462	0
'COA4'	0.261442	0.10295	0.0192308	0
'METTL21D'	0.261606	0.102457	0.0192308	0
'SYNE2'	0.262234	-0.0433592	0.125	0
'OR52W1'	0.262418	-0.0823178	0.0288462	0
'NAT8'	0.262534	0.0641977	0.0480769	0
'VPS13A'	0.263085	0.0615317	0.0576923	0
'KBTBD2'	0.26331	0.100154	0.0192308	0
'PALM3'	0.263337	-0.0640839	0.0480769	0
'GCC1'	0.263943	0.102409	0.0192308	0
'LENG9'	0.26409	-0.0827788	0.0288462	0
'IGHMBP2'	0.264104	-0.0556914	0.0673077	0
'ZNF160'	0.264309	0.0716878	0.0384615	0
'C9ORF85'	0.264463	-0.0998433	0.0192308	0
'R3HCC1L'	0.264992	-0.0843009	0.0288462	0
'GNA14'	0.266159	-0.104004	0.0192308	0
'MYO5A'	0.266159	-0.104004	0.0192308	0
'RRP1B'	0.266191	0.082885	0.0288462	0
'IGFBP3'	0.266352	0.103458	0.0192308	0
'IGDCC4'	0.266528	0.0650242	0.0480769	0
'PLXNA3'	0.266756	0.0641779	0.0480769	0
'SERPINA12'	0.266783	0.0832389	0.0288462	0
'NFIC'	0.267653	0.0992169	0.0192308	0
'ACP2'	0.268545	-0.09984	0.0192308	0
'SLC26A7'	0.26859	0.070677	0.0384615	0
'OGG1'	0.269301	-0.0635333	0.0480769	0
'PGLYRP3'	0.270608	-0.0864736	0.0288462	0
'NDUFV3'	0.270703	-0.0716201	0.0384615	0
'CACNA2D3'	0.270724	-0.0810675	0.0288462	0
'LIFR'	0.270818	-0.0643156	0.0480769	0
'SYCP2L'	0.271231	-0.0987297	0.0192308	0
'AKNA'	0.271704	-0.0708776	0.0384615	0
'SFSWAP'	0.272094	0.0665069	0.0480769	0
'KALRN'	0.272601	0.0515962	0.0769231	0
'LCA5L'	0.272663	-0.0988057	0.0192308	0
'PLA2G4F'	0.27315	0.0634095	0.0480769	0
'FAM20C'	0.274365	0.0633591	0.0480769	0
'TRIML2'	0.274433	0.0800464	0.0288462	0
'SPECC1L'	0.275135	-0.0636402	0.0480769	0
'MIA2'	0.275412	0.0629886	0.0480769	0
'INPP5E'	0.275683	-0.100552	0.0192308	0
'ARHGEF18'	0.275811	-0.0638334	0.0480769	0
'FSD2'	0.275827	0.0978843	0.0192308	0
'COL16A1'	0.27589	-0.0636477	0.0480769	0
'WDR90'	0.276	0.0713569	0.0384615	0
'HELZ2'	0.276079	0.0802835	0.0288462	0
'TXNDC12'	0.276466	-0.0813083	0.0288462	0
'TSPYL5'	0.276652	-0.067031	0.0480769	0
'TRIT1'	0.277209	-0.0802758	0.0288462	0
'PLD1'	0.277552	-0.0482243	0.0865385	0
'PTPN21'	0.277744	-0.0981318	0.0192308	0
'MST1R'	0.27788	0.0799473	0.0288462	0
'OR51Q1'	0.277888	-0.0733381	0.0384615	0
'OR6C3'	0.278233	0.0976842	0.0192308	0
'FAM183A'	0.278556	-0.0970544	0.0192308	0
'UGCG'	0.278618	-0.0988325	0.0192308	0
'CORO7'	0.279084	0.0822437	0.0288462	0
'TMEM132C'	0.279088	-0.0711452	0.0384615	0
'CARNS1'	0.279313	0.0538645	0.0673077	0
'CEP85'	0.279546	0.0974074	0.0192308	0
'SNX14'	0.279936	0.0705542	0.0384615	0
'RNF207'	0.280304	0.0584467	0.0576923	0
'LEF1'	0.280465	-0.068725	0.0480769	0
'TNFRSF13B'	0.280483	0.0624398	0.0480769	0
'R3HDML'	0.280605	0.0983893	0.0192308	0
'ABCB4'	0.281148	-0.0571038	0.0576923	0
'YTHDF1'	0.281321	0.0974584	0.0192308	0
'CCDC73'	0.281624	0.079812	0.0288462	0
'ITGA8'	0.281723	-0.0972458	0.0192308	0
'RHCG'	0.281765	0.0705318	0.0384615	0
'RANBP17'	0.282232	-0.0799599	0.0288462	0
'DOCK8'	0.283009	-0.0621402	0.0480769	0
'MMRN1'	0.284013	0.0575317	0.0576923	0
'NELL1'	0.284201	-0.0789834	0.0288462	0
'SMOC2'	0.284297	-0.0688163	0.0384615	0
'GIMAP6'	0.284419	-0.08164	0.0288462	0
'FANCI'	0.284668	-0.0498792	0.0769231	0
'CRTAC1'	0.285525	-0.069098	0.0384615	0
'TAP1'	0.28578	0.0967959	0.0192308	0
'MON1B'	0.28578	0.0967959	0.0192308	0
'CCDC168'	0.285804	0.0569131	0.0576923	0
'LEMD1'	0.285961	0.0985882	0.0192308	0
'PBRM1'	0.285962	-0.0954785	0.0192308	0
'TAS2R3'	0.286396	-0.0964838	0.0192308	0
'IFI16'	0.286549	0.0521042	0.0673077	0
'KANK2'	0.28671	-0.0616682	0.0480769	0
'FCRL2'	0.287101	-0.0956429	0.0192308	0
'AK7'	0.287529	-0.0960894	0.0192308	0
'METTL24'	0.287667	0.0990557	0.0192308	0
'MAP3K13'	0.287767	0.0615838	0.0480769	0
'DNASE1'	0.288058	-0.0796486	0.0288462	0
'ABCB8'	0.288154	0.0685835	0.0384615	0
'SAMD4A'	0.288217	-0.0616481	0.0480769	0
'ADCY9'	0.288787	0.0695638	0.0384615	0
'DOPEY2'	0.28929	-0.0521585	0.0673077	0
'DNAI1'	0.289412	-0.097171	0.0192308	0
'ERAP2'	0.289488	0.0659617	0.0480769	0
'GPRIN3'	0.289893	-0.0783327	0.0288462	0
'FERMT2'	0.289938	0.101577	0.0192308	0
'DDX49'	0.290288	-0.0558046	0.0576923	0
'GAD2'	0.291704	0.0992089	0.0192308	0
'ATG2B'	0.291756	0.0570724	0.0576923	0
'PTPRT'	0.291773	-0.0778744	0.0288462	0
'AOX1'	0.292053	-0.069466	0.0384615	1
'IDH3A'	0.292271	-0.0952599	0.0192308	0
'PLEK'	0.293058	-0.0686735	0.0384615	0
'CLINT1'	0.293248	-0.0942733	0.0192308	0
'SMG8'	0.293248	-0.0942733	0.0192308	0
'CENPW'	0.293283	-0.0670606	0.0384615	0
'AMOTL1'	0.293879	-0.0603307	0.0480769	0
'C6ORF203'	0.294185	-0.0937161	0.0192308	0
'CALD1'	0.294975	-0.0790328	0.0288462	0
'NUP210L'	0.29505	-0.0683271	0.0384615	0
'GRIN3A'	0.295236	-0.0775734	0.0288462	0
'SYCP1'	0.295244	0.0766143	0.0288462	0
'TOPAZ1'	0.295817	-0.0949331	0.0192308	0
'SLCO6A1'	0.295852	-0.0804777	0.0288462	0
'POC1B-GALNT4'	0.295984	-0.0938025	0.0192308	0
'KCNQ3'	0.295984	-0.0938025	0.0192308	0
'ADCY7'	0.296773	0.0768534	0.0288462	0
'HEPH'	0.296868	0.0953391	0.0192308	0
'NCOR1'	0.296868	0.0953391	0.0192308	0
'ZNF350'	0.296947	-0.0558361	0.0576923	0
'AGBL3'	0.297226	-0.0439632	0.0961538	0
'PRR25'	0.297364	0.0787353	0.0288462	0
'FLG2'	0.297445	0.0504631	0.0769231	0
'CIB4'	0.297791	0.0780688	0.0288462	0
'SMTNL2'	0.298094	-0.0672109	0.0384615	0
'BOK'	0.298223	-0.0959518	0.0192308	0
'PPM1J'	0.298223	-0.0959518	0.0192308	0
'MBD1'	0.29828	-0.0602005	0.0480769	0
'RFX7'	0.298358	-0.0973631	0.0192308	0
'CHRNB4'	0.298443	0.0604545	0.0480769	0
'JPH1'	0.298477	0.0941025	0.0192308	0
'LRRK2'	0.298485	-0.09374	0.0192308	0
'GPR152'	0.298485	-0.09374	0.0192308	0
'LRRC40'	0.299135	-0.0837091	0.0288462	0
'PNMA3'	0.299156	0.0900809	0.0288462	0
'CPA3'	0.29919	-0.056111	0.0576923	0
'SLFN13'	0.299949	0.0692135	0.0384615	0
'NOXA1'	0.300125	-0.0550898	0.0576923	0
'ZNRF3'	0.300258	-0.0944417	0.0192308	0
'THOC5'	0.300377	-0.0644486	0.0480769	0
'SH3GLB2'	0.30043	-0.0926205	0.0192308	0
'STIM1'	0.300445	0.104433	0.0192308	0
'ZNF646'	0.301164	0.0942929	0.0192308	0
'PI4K2A'	0.301453	0.0934595	0.0192308	0
'SCYL2'	0.30146	0.093632	0.0192308	0
'OR5H2'	0.301829	-0.0824148	0.0288462	0
'ITGB4'	0.301842	-0.0599718	0.0480769	0
'PLXNA4'	0.302057	-0.0511713	0.0673077	0
'KREMEN1'	0.302275	0.0924019	0.0192308	0
'MED12L'	0.303472	0.0919816	0.0192308	0
'SEMA3A'	0.303649	0.0679537	0.0384615	0
'SLC3A2'	0.304014	-0.0923283	0.0192308	0
'STOX1'	0.3041	0.0928406	0.0192308	0
'CEP68'	0.304308	0.0661034	0.0384615	0
'PROX2'	0.30446	-0.0760544	0.0288462	0
'STAU2'	0.304896	-0.0962023	0.0192308	0
'USP43'	0.305181	0.0759806	0.0288462	0
'MICALCL'	0.305324	0.0414311	0.105769	0
'SUV420H1'	0.305456	-0.0477615	0.0865385	0
'PEX1'	0.305698	0.0963008	0.0192308	0
'PRTN3'	0.305963	-0.0751744	0.0288462	0
'TECTB'	0.30624	-0.0778746	0.0288462	0
'EMCN'	0.306272	-0.0914432	0.0192308	0
'MTUS2'	0.306523	-0.0548762	0.0576923	0
'CD209'	0.306597	-0.0922763	0.0192308	0
'GPR128'	0.306638	-0.0933699	0.0192308	0
'PZP'	0.306819	-0.0757234	0.0288462	0
'ADAMTS3'	0.306988	-0.0599807	0.0480769	0
'FAM160A2'	0.307651	-0.0754035	0.0288462	0
'PDGFRL'	0.307658	-0.0752856	0.0288462	0
'TNXB'	0.308166	-0.0567542	0.0576923	0
'ANXA10'	0.308171	-0.0596969	0.0480769	0
'CAND1'	0.308176	-0.094798	0.0192308	0
'CTAGE5'	0.308488	0.0921554	0.0192308	0
'WBP7'	0.308592	0.0926716	0.0192308	0
'DEPDC5'	0.308627	0.0618608	0.0480769	0
'PPRC1'	0.308683	-0.0536664	0.0673077	0
'ZNF766'	0.309298	0.0774038	0.0288462	0
'MNDA'	0.309865	0.0785512	0.0288462	0
'HRNR'	0.30988	0.0744551	0.0288462	0
'TXNDC9'	0.310133	-0.0746185	0.0288462	0
'PKDREJ'	0.310256	0.0470655	0.0769231	0
'ADAMTS12'	0.310268	0.0538498	0.0576923	0
'ATOH1'	0.31039	-0.0654219	0.0384615	0
'MLLT1'	0.31068	-0.0922133	0.0192308	0
'PACRG'	0.31068	-0.0922133	0.0192308	0
'LGALS13'	0.31111	-0.0910822	0.0192308	0
'IFNA5'	0.311592	-0.0909921	0.0192308	0
'C8A'	0.311952	-0.062138	0.0480769	0
'NTNG2'	0.312745	0.0582613	0.0480769	0
'CPE'	0.313012	0.0958201	0.0192308	0
'MAML1'	0.313286	0.0648899	0.0384615	0
'KCNE3'	0.313331	0.0751247	0.0288462	0
'FLRT1'	0.313496	0.0754395	0.0288462	0
'LRCH2'	0.314128	0.0587899	0.0480769	0
'TNFSF11'	0.314523	0.0936857	0.0192308	0
'ZNF317'	0.314747	0.0656151	0.0384615	0
'CLCN1'	0.315025	-0.0906002	0.0192308	0
'TEX13A'	0.315046	-0.0738425	0.0288462	0
'SETD2'	0.315209	-0.066752	0.0384615	0
'PARD3B'	0.315309	0.0583259	0.0480769	0
'POLRMT'	0.315323	0.0897914	0.0192308	0
'GNA13'	0.315462	0.096081	0.0192308	0
'SLC25A41'	0.316029	-0.0741407	0.0288462	0
'VPS72'	0.316077	0.0918177	0.0192308	0
'TYMP'	0.316566	-0.0904617	0.0192308	0
'PDE4C'	0.316566	-0.0904617	0.0192308	0
'CLEC4G'	0.316623	-0.074502	0.0288462	0
'CTD-2521M24.10'	0.31677	-0.0738031	0.0288462	0
'OR51G2'	0.316981	0.0741416	0.0288462	0
'ZNF623'	0.317023	-0.0898101	0.0192308	0
'CECR6'	0.317268	-0.0904108	0.0192308	0
'ZNF202'	0.317268	-0.0904108	0.0192308	0
'CNTLN'	0.317299	-0.0502764	0.0673077	0
'KCNC4'	0.318399	0.0547065	0.0576923	0
'KIF9'	0.318554	-0.0499635	0.0673077	0
'FLVCR1'	0.318641	0.0733232	0.0288462	1
'C5ORF51'	0.320826	-0.074632	0.0288462	0
'USP37'	0.321681	-0.0750777	0.0288462	0
'TTN'	0.321873	-0.0255849	0.538462	0
'MYO6'	0.322096	0.0728791	0.0288462	0
'LURAP1L'	0.322316	-0.0882415	0.0192308	0
'SERINC2'	0.32236	0.052532	0.0576923	0
'OR5B3'	0.3225	0.0565247	0.0576923	0
'TTLL2'	0.322759	-0.0906742	0.0192308	0
'PFKFB2'	0.323311	-0.090423	0.0192308	0
'KANSL1'	0.323637	-0.0630212	0.0384615	0
'PLXNB1'	0.323911	-0.0652493	0.0384615	0
'FSD1L'	0.324072	-0.0737245	0.0288462	0
'TMEM176B'	0.324602	0.0934748	0.0192308	0
'DNAAF1'	0.32462	-0.088206	0.0192308	0
'OR52N4'	0.324684	-0.0523196	0.0576923	0
'HADHA'	0.324904	0.0880769	0.0192308	0
'SYTL2'	0.325287	0.0630766	0.0384615	0
'RALBP1'	0.325643	0.0638592	0.0384615	0
'CCDC40'	0.326158	-0.088089	0.0192308	0
'UNC45B'	0.326182	-0.0886807	0.0192308	0
'GYLTL1B'	0.326537	-0.0632263	0.0384615	0
'SH3YL1'	0.326542	-0.0648802	0.0384615	0
'TRIM37'	0.326747	0.0631633	0.0384615	0
'RAB40A'	0.326929	0.0879768	0.0192308	0
'AKAP12'	0.327358	-0.0502852	0.0673077	0
'KIAA0430'	0.327677	-0.0484759	0.0673077	0
'POP4'	0.3278	-0.0878525	0.0192308	0
'BRIP1'	0.328537	-0.0631081	0.0384615	0
'LRRC16B'	0.329461	-0.0739506	0.0288462	0
'TXLNB'	0.329519	-0.0639768	0.0384615	0
'KIF7'	0.329808	-0.0742428	0.0288462	0
'E2F2'	0.330343	-0.0518	0.0576923	0
'NUTM1'	0.330382	-0.0638562	0.0384615	0
'EP300'	0.330838	-0.0647798	0.0384615	0
'MYO10'	0.330878	0.0513171	0.0576923	0
'CD207'	0.331396	-0.0914046	0.0192308	0
'PYHIN1'	0.331672	0.0717553	0.0288462	0
'ZP4'	0.332067	-0.0936116	0.0192308	0
'USP36'	0.332182	0.0622105	0.0384615	0
'HRC'	0.332267	0.0882821	0.0192308	0
'FBLN2'	0.332284	-0.0716111	0.0288462	0
'EXOG'	0.332399	-0.0725942	0.0288462	0
'HADH'	0.332445	0.0869698	0.0192308	0
'OTOA'	0.332638	0.0869271	0.0192308	0
'FRAS1'	0.332678	-0.0421738	0.0961538	0
'HSP90AA1'	0.33284	0.0708941	0.0288462	0
'PTPN6'	0.332921	-0.0718607	0.0288462	0
'CNOT10'	0.333553	0.0880655	0.0192308	0
'PHF8'	0.333594	-0.0864182	0.0192308	0
'GEN1'	0.333681	0.0448949	0.0769231	0
'JAG2'	0.333923	-0.101889	0.0192308	0
'BBS12'	0.33466	0.0938697	0.0192308	0
'TANC1'	0.334911	-0.0566021	0.0480769	0
'AMPD3'	0.335636	-0.0718082	0.0288462	0
'LCT'	0.335842	-0.0892445	0.0192308	0
'C9ORF169'	0.336324	-0.0869605	0.0192308	0
'IDO2'	0.336384	-0.0870865	0.0192308	0
'PTPN13'	0.33639	-0.0621169	0.0384615	0
'SPATA31E1'	0.336392	-0.0659439	0.0384615	0
'SLC25A40'	0.336593	-0.0709235	0.0288462	0
'ZNF189'	0.336703	0.0867722	0.0192308	0
'CLPX'	0.336898	0.0862149	0.0192308	0
'WWOX'	0.336954	0.0764666	0.0288462	0
'NBEAL2'	0.337016	-0.0583282	0.0480769	0
'BAI2'	0.337048	-0.0720539	0.0288462	0
'LRRC26'	0.337087	0.0863348	0.0192308	0
'ECM1'	0.337125	-0.071759	0.0288462	0
'AGL'	0.33728	0.0618886	0.0384615	0
'ARHGAP19'	0.338063	-0.0491493	0.0673077	0
'TTC14'	0.338167	0.0866066	0.0192308	0
'CDH20'	0.338697	0.0621991	0.0384615	0
'KLK15'	0.339053	-0.0635055	0.0384615	0
'REXO1'	0.339216	-0.0548576	0.0480769	0
'KDM4D'	0.339365	-0.0620723	0.0384615	0
'PDZRN4'	0.339392	-0.0569816	0.0480769	0
'WDR48'	0.339608	0.0863011	0.0192308	0
'ZNF684'	0.339616	-0.0859615	0.0192308	0
'WDR27'	0.339998	-0.0854553	0.0192308	0
'DNALI1'	0.339998	-0.0854553	0.0192308	0
'IRGQ'	0.340181	0.0856	0.0192308	0
'CLCN5'	0.340417	-0.0857243	0.0192308	0
'TNS3'	0.340503	-0.0639653	0.0384615	0
'TEAD4'	0.340832	-0.0682628	0.0384615	0
'SLC27A3'	0.341351	0.0851835	0.0192308	0
'LCTL'	0.341351	0.0851835	0.0192308	0
'IL21R'	0.341716	0.0714292	0.0288462	0
'MYL5'	0.341779	0.0504919	0.0576923	0
'TCP11'	0.341793	-0.0706039	0.0288462	0
'PCOLCE'	0.34242	0.085977	0.0192308	0
'MSL2'	0.34242	0.085977	0.0192308	0
'C16ORF89'	0.342874	-0.0697218	0.0288462	0
'RALGAPA2'	0.342971	0.0548906	0.0480769	0
'MYRIP'	0.342991	-0.0464921	0.0673077	0
'HIST1H1T'	0.343138	0.0881869	0.0192308	0
'NDNL2'	0.343138	0.0881869	0.0192308	0
'ARHGEF40'	0.343317	-0.0883661	0.0192308	0
'RAD50'	0.344368	-0.0469147	0.0673077	0
'CYP7A1'	0.344886	-0.0714396	0.0288462	0
'ACAN'	0.344934	-0.0698004	0.0288462	0
'CYP26A1'	0.34502	-0.0851872	0.0192308	1
'KIAA1524'	0.345611	-0.0969107	0.0192308	0
'SEZ6L'	0.345611	-0.0969107	0.0192308	0
'MCHR1'	0.345621	-0.0727153	0.0288462	0
'IQCF6'	0.346087	0.0841829	0.0192308	0
'MAST4'	0.346387	0.0499997	0.0576923	0
'PRSS23'	0.34679	0.0548044	0.0480769	0
'IL1R1'	0.347921	0.0967221	0.0192308	0
'KIAA1009'	0.347922	-0.0633732	0.0384615	0
'MFSD3'	0.347928	0.0862533	0.0192308	0
'LRRCC1'	0.347942	0.0605548	0.0384615	0
'LRSAM1'	0.347974	0.061282	0.0384615	0
'FAAH2'	0.348377	-0.0563961	0.0480769	0
'FAM135B'	0.348828	0.0712682	0.0288462	0
'TIAM1'	0.349622	-0.0549169	0.0480769	0
'CLCNKB'	0.350625	0.0853792	0.0192308	0
'FPR1'	0.350758	-0.0834978	0.0192308	0
'TAAR5'	0.351504	-0.0834533	0.0192308	0
'CYP3A5'	0.351684	-0.0630441	0.0384615	1
'GSN'	0.351998	-0.0499928	0.0576923	0
'FGGY'	0.35229	0.0843027	0.0192308	0
'SPG11'	0.352319	-0.0393808	0.105769	0
'OARD1'	0.353003	-0.0714608	0.0288462	0
'BIVM-ERCC5'	0.353052	0.0686871	0.0288462	0
'LRIT3'	0.353558	-0.0677934	0.0288462	1
'CACNA2D1'	0.353587	-0.0686841	0.0288462	0
'FGF5'	0.353783	-0.0834805	0.0192308	0
'ZNF774'	0.353884	0.08614	0.0192308	0
'CAMSAP1'	0.354028	-0.0599024	0.0384615	0
'WNT2'	0.354102	0.0705773	0.0288462	0
'PASD1'	0.354314	0.0711281	0.0288462	0
'FAM194A'	0.354591	-0.0835189	0.0192308	0
'GPATCH3'	0.354822	-0.0594045	0.0384615	0
'TRMT44'	0.355141	0.0691082	0.0288462	0
'RPGRIP1'	0.355189	0.0679796	0.0288462	0
'STPG1'	0.355857	-0.0833901	0.0192308	0
'P2RY2'	0.356307	-0.0860284	0.0192308	0
'NIPAL4'	0.356496	0.068929	0.0288462	0
'MAN2C1'	0.356732	0.0559814	0.0480769	0
'NCKAP5'	0.356821	0.0490346	0.0576923	0
'PTPRJ'	0.356826	0.0491424	0.0576923	0
'MEGF11'	0.356994	-0.0826208	0.0192308	0
'ANKUB1'	0.357229	-0.0686134	0.0288462	0
'PPP1R32'	0.357561	0.0545631	0.0480769	0
'CSF3R'	0.357664	0.0484886	0.0576923	0
'SLC6A17'	0.358187	-0.0708529	0.0288462	0
'ZFPM2'	0.3582	0.0592464	0.0384615	0
'NRD1'	0.358214	-0.0601614	0.0384615	0
'PWP1'	0.358494	0.0836781	0.0192308	0
'KIAA1324L'	0.358609	0.0691642	0.0288462	0
'ZBTB24'	0.358827	0.0743483	0.0288462	0
'RALGAPA1'	0.358985	-0.0841229	0.0192308	0
'C15ORF39'	0.359077	-0.0696165	0.0288462	0
'DIAPH3'	0.359118	-0.0831908	0.0192308	0
'WDR76'	0.35923	-0.084715	0.0192308	0
'PIBF1'	0.359292	-0.0448445	0.0673077	0
'CLIP1'	0.359667	-0.0822175	0.0192308	0
'SERPIND1'	0.36055	0.067544	0.0288462	0
'DCDC2B'	0.360772	0.082098	0.0192308	0
'ADCYAP1R1'	0.360894	-0.0818064	0.0192308	0
'AFAP1'	0.361024	-0.0843589	0.0192308	0
'FUK'	0.361096	0.048824	0.0576923	0
'ZNF488'	0.36147	-0.058514	0.0384615	0
'NAGPA'	0.362151	-0.0840201	0.0192308	0
'MAP2'	0.362306	0.0607331	0.0384615	0
'IQCG'	0.363528	0.067428	0.0288462	0
'BCORL1'	0.363664	0.0680659	0.0288462	0
'MSLNL'	0.363909	0.0834358	0.0192308	0
'CPNE7'	0.364019	-0.0816849	0.0192308	0
'MLH3'	0.364196	-0.0538615	0.0480769	0
'DVL1'	0.364274	-0.0964529	0.0192308	0
'DZIP1'	0.36489	-0.0671405	0.0288462	0
'ZDHHC20'	0.36492	0.068263	0.0288462	0
'A1CF'	0.365006	-0.0822254	0.0192308	0
'COL24A1'	0.365015	-0.0664276	0.0288462	0
'AZI1'	0.365598	0.0815199	0.0192308	0
'PTK2'	0.365623	0.081673	0.0192308	0
'EXOC5'	0.365655	0.0479057	0.0576923	0
'CDCA2'	0.365746	-0.067997	0.0288462	0
'LILRA2'	0.365856	-0.0757421	0.0288462	0
'ALG14'	0.365934	0.0821153	0.0192308	0
'C2ORF42'	0.366023	-0.094746	0.0192308	0
'ANGPTL4'	0.366079	0.0688465	0.0288462	0
'ALDH1L1'	0.366334	0.0668322	0.0288462	0
'ENAM'	0.367845	-0.068122	0.0288462	0
'SH3D19'	0.367986	-0.0807228	0.0192308	0
'KCNJ10'	0.368028	-0.0589593	0.0384615	0
'KIAA0040'	0.369449	-0.0815687	0.0192308	0
'ARRDC5'	0.369651	0.0811123	0.0192308	0
'MYO1C'	0.369795	0.0687011	0.0288462	0
'CSMD3'	0.369889	0.0475499	0.0576923	0
'SLC12A1'	0.369903	0.0663716	0.0288462	0
'SLC22A13'	0.370261	0.057815	0.0384615	0
'ZNF354C'	0.370616	0.0671597	0.0288462	0
'C8ORF34'	0.370744	-0.081379	0.0192308	0
'TRPM3'	0.371221	0.0515433	0.0480769	0
'BLVRB'	0.371241	-0.051412	0.0480769	0
'CD101'	0.371243	0.0661644	0.0288462	0
'FAM13C'	0.371493	-0.0669135	0.0288462	0
'ZAN'	0.371523	-0.0592195	0.0384615	0
'LAMC2'	0.371702	-0.0576871	0.0384615	0
'LGR5'	0.37195	0.051169	0.0480769	0
'ZNF330'	0.371981	-0.089703	0.0192308	0
'PHKA2'	0.372092	-0.0855796	0.0192308	0
'ZFP14'	0.372092	-0.0855796	0.0192308	0
'ITGA7'	0.372629	-0.0836297	0.0192308	0
'C7ORF55-LUC7L2'	0.372781	-0.0660692	0.0288462	0
'CHD2'	0.372952	0.0798144	0.0192308	0
'ATP6V0A2'	0.372952	0.0798144	0.0192308	0
'SORCS2'	0.372952	0.0798144	0.0192308	0
'HAUS5'	0.37299	-0.0684294	0.0288462	0
'CCDC11'	0.373376	0.0883409	0.0192308	0
'SMYD2'	0.373376	0.0883409	0.0192308	0
'TBATA'	0.373406	0.0814191	0.0192308	0
'BDP1'	0.374369	-0.0565573	0.0384615	0
'NLRP6'	0.374506	-0.0802789	0.0192308	0
'ATP10B'	0.375374	-0.057865	0.0384615	0
'GFM2'	0.375428	-0.0667728	0.0288462	0
'RBM47'	0.375769	0.0654199	0.0288462	0
'CPXM2'	0.37591	0.0819607	0.0192308	0
'CES3'	0.37592	-0.0483727	0.0576923	0
'GNAS'	0.37593	0.0794476	0.0192308	0
'COL27A1'	0.375986	0.0790791	0.0192308	0
'TFB2M'	0.376056	-0.0529048	0.0480769	0
'COL7A1'	0.376353	0.0392884	0.0865385	0
'ZNF12'	0.376657	0.0659871	0.0288462	0
'PIK3CG'	0.377168	-0.0569668	0.0384615	0
'ABCB11'	0.3775	-0.0797157	0.0192308	0
'ADAMTS15'	0.377575	-0.0542694	0.0480769	0
'ATP2C2'	0.377579	-0.0534172	0.0480769	0
'TTF2'	0.37795	-0.0649733	0.0288462	0
'PTGER2'	0.378012	-0.079598	0.0192308	0
'FAM189A1'	0.378175	0.0802756	0.0192308	0
'TMEM54'	0.378553	0.0789851	0.0192308	0
'CCDC136'	0.378553	0.0789851	0.0192308	0
'PPARGC1A'	0.378591	0.0796704	0.0192308	0
'CP'	0.378795	0.0788568	0.0192308	0
'SPARC'	0.379385	-0.0644288	0.0288462	0
'KIAA1407'	0.379517	-0.0515892	0.0480769	0
'CEP250'	0.379597	0.0462994	0.0576923	0
'CEP290'	0.379868	0.0564611	0.0384615	0
'ZNF226'	0.380122	0.0793847	0.0192308	0
'SLC26A2'	0.38014	0.065842	0.0288462	0
'ALKBH3'	0.38069	0.0655453	0.0288462	0
'NUP107'	0.380771	-0.0513641	0.0480769	0
'C7ORF31'	0.380922	-0.0809179	0.0192308	0
'SYNRG'	0.381007	-0.0559519	0.0384615	0
'SIPA1L1'	0.38144	-0.0505467	0.0480769	0
'PTK7'	0.381595	-0.0666305	0.0288462	0
'TGM2'	0.381662	-0.0789828	0.0192308	0
'TSR1'	0.381741	0.0694044	0.0288462	0
'UGT2B17'	0.382059	0.0780111	0.0192308	1
'ARHGEF7'	0.38291	0.0782642	0.0192308	0
'MAML3'	0.383094	-0.0662359	0.0288462	0
'KLKB1'	0.383474	0.065303	0.0288462	0
'LY75'	0.383636	0.0404605	0.0769231	0
'RNF25'	0.383764	-0.0506131	0.0480769	0
'MRPS16'	0.383975	0.0781328	0.0192308	0
'KRT82'	0.384193	-0.0575851	0.0384615	0
'OR5D13'	0.384337	0.0789883	0.0192308	0
'TAS1R2'	0.384346	0.0642877	0.0288462	0
'PVRL2'	0.384564	-0.0572114	0.0384615	0
'CYP11A1'	0.384707	0.0690871	0.0288462	0
'CUL9'	0.38473	0.0572234	0.0384615	0
'BCL2L13'	0.384858	0.0824241	0.0192308	0
'C1ORF106'	0.385111	0.0646669	0.0288462	0
'RFX1'	0.385142	0.0566549	0.0384615	0
'ATP5SL'	0.385157	0.0560597	0.0384615	0
'KIF26A'	0.385251	0.0797079	0.0192308	0
'SRGAP1'	0.385469	-0.0809461	0.0192308	0
'SPRY4'	0.385475	0.050497	0.0480769	0
'MROH7'	0.385752	0.0504098	0.0480769	0
'FCGBP'	0.386005	-0.0365455	0.0961538	0
'PTCHD3'	0.386134	-0.0517089	0.0480769	0
'RGL1'	0.386325	-0.0772857	0.0192308	0
'PDE3A'	0.386492	-0.0785257	0.0192308	0
'MS4A6A'	0.386492	-0.0785257	0.0192308	0
'TRIM44'	0.386602	-0.0778469	0.0192308	0
'OR3A1'	0.386701	-0.0779641	0.0192308	0
'RAD51B'	0.386716	-0.0641513	0.0288462	0
'IRF2'	0.386993	-0.0774434	0.0192308	0
'ANGPT4'	0.386993	-0.0774434	0.0192308	0
'RC3H1'	0.387226	0.0503474	0.0480769	0
'ZFP37'	0.387236	0.0674839	0.0288462	0
'CLPB'	0.38737	0.0848708	0.0192308	0
'COL5A1'	0.387639	-0.0459201	0.0576923	0
'EFEMP2'	0.387674	-0.0556681	0.0384615	0
'GLIS3'	0.387681	0.0467133	0.0576923	0
'VPS9D1'	0.388073	0.0773528	0.0192308	0
'AKR1A1'	0.388073	0.0773528	0.0192308	0
'KDELC2'	0.388073	0.0773528	0.0192308	0
'UGT2A3'	0.388435	0.0778239	0.0192308	1
'GYS2'	0.388524	0.0642957	0.0288462	0
'ERLEC1'	0.388678	0.0867017	0.0192308	0
'ATP10A'	0.388817	-0.0402306	0.0769231	0
'CASP9'	0.388933	-0.0768305	0.0192308	0
'FBXW8'	0.389417	0.0471125	0.0576923	0
'TMBIM1'	0.38942	-0.093721	0.0192308	0
'PLA2G3'	0.389584	-0.0681397	0.0288462	0
'OR4X1'	0.389603	0.0766643	0.0192308	0
'TSC2'	0.390121	-0.0598008	0.0384615	0
'C1ORF185'	0.390317	0.0792782	0.0192308	0
'RNGTT'	0.390317	0.0792782	0.0192308	0
'HEXA'	0.390481	-0.0650781	0.0288462	0
'ATP6V0A4'	0.390871	-0.0633584	0.0288462	0
'KCNH7'	0.391166	-0.0549338	0.0384615	0
'TDP2'	0.391201	-0.0637288	0.0288462	0
'GEMIN4'	0.3914	-0.0536422	0.0480769	0
'ARHGAP24'	0.391501	-0.0630618	0.0288462	0
'NUP62'	0.391726	-0.0579126	0.0384615	0
'GPR108'	0.392274	0.0552166	0.0384615	0
'DCAF5'	0.392548	-0.0768575	0.0192308	0
'ZBBX'	0.392698	-0.0678092	0.0288462	0
'MLKL'	0.392945	-0.0752905	0.0288462	0
'MIA3'	0.392955	-0.042165	0.0673077	0
'XIRP1'	0.393103	0.0413409	0.0865385	0
'CACNA1A'	0.393357	-0.0557679	0.0384615	0
'ERV3-1'	0.393507	0.0788472	0.0192308	0
'FASN'	0.393507	0.0788472	0.0192308	0
'GLT6D1'	0.393978	0.0644466	0.0288462	0
'RPL3L'	0.394282	-0.0418455	0.0673077	0
'LRP5L'	0.394463	-0.0764005	0.0192308	0
'RXFP2'	0.394716	-0.0542456	0.0384615	0
'CYP2A13'	0.395173	-0.0783676	0.0192308	0
'GPR142'	0.395237	-0.0550025	0.0384615	0
'GMIP'	0.395544	0.0374581	0.0865385	0
'PINX1'	0.395697	-0.0763581	0.0192308	0
'SMTN'	0.395702	0.0776087	0.0192308	0
'DUPD1'	0.395758	0.0782299	0.0192308	0
'BAZ2B'	0.396377	0.0647628	0.0288462	0
'ACKR3'	0.39662	-0.0764739	0.0192308	0
'VCAN'	0.396695	-0.0390658	0.0769231	0
'INTS1'	0.396873	-0.0632326	0.0288462	0
'SCNN1D'	0.39688	-0.0765011	0.0192308	0
'EXOC1'	0.39688	-0.0765011	0.0192308	0
'WDR54'	0.397449	-0.0490413	0.0480769	0
'MFSD2B'	0.397524	-0.076708	0.0192308	0
'PEG3'	0.398083	-0.039146	0.0865385	0
'SLC5A9'	0.398205	-0.065896	0.0288462	0
'PPP1R15A'	0.398364	0.0621247	0.0288462	0
'MUC17'	0.398801	0.0403694	0.0769231	0
'SNAP29'	0.399181	0.0761151	0.0192308	0
'DOCK11'	0.399522	0.063437	0.0288462	0
'NTF3'	0.399571	-0.0526644	0.0480769	0
'SPTLC2'	0.399606	0.075835	0.0192308	0
'NRDE2'	0.400116	-0.0450472	0.0576923	0
'CCDC28B'	0.400332	-0.0763073	0.0192308	0
'C19ORF60'	0.400578	0.0755736	0.0192308	0
'GALNT18'	0.400578	0.0755736	0.0192308	0
'LARP4'	0.400942	-0.0768463	0.0192308	0
'JMY'	0.401353	-0.0780396	0.0192308	0
'TMEM181'	0.401704	-0.0541565	0.0384615	0
'SBF1'	0.402111	-0.0491981	0.0480769	0
'DPYD'	0.40264	-0.0638531	0.0288462	0
'PIGW'	0.40288	0.0764465	0.0192308	0
'PODXL'	0.403198	0.0747762	0.0192308	0
'MYCBPAP'	0.403448	0.053516	0.0384615	0
'WRN'	0.403601	0.0562059	0.0384615	0
'MYH2'	0.403723	0.0448902	0.0576923	0
'CCDC176'	0.403752	-0.0752627	0.0192308	0
'HNF1B'	0.403752	-0.0752627	0.0192308	0
'FCRL3'	0.404308	0.0621868	0.0288462	0
'PTPN23'	0.404501	0.0395577	0.0769231	0
'ROR2'	0.404972	0.0751419	0.0192308	0
'TMEM225'	0.404972	0.0751419	0.0192308	0
'LTBP2'	0.405352	-0.0561546	0.0384615	0
'PRR12'	0.405427	-0.076089	0.0192308	0
'ABCA1'	0.405523	0.0443251	0.0576923	0
'CNBP'	0.405944	-0.0612683	0.0288462	0
'CPT2'	0.406092	0.0753369	0.0192308	0
'SYNM'	0.406092	0.0753369	0.0192308	0
'USP35'	0.406171	-0.0441511	0.0576923	0
'DMXL2'	0.406359	0.0438667	0.0576923	0
'MEI1'	0.406582	0.0629751	0.0288462	0
'SCAP'	0.406912	0.0634623	0.0288462	0
'KLK4'	0.407005	-0.0535706	0.0384615	0
'HSD17B14'	0.407918	0.0625311	0.0288462	0
'C9ORF117'	0.407993	0.0741804	0.0192308	0
'ALDH3B2'	0.408115	-0.0745168	0.0192308	0
'BTN3A1'	0.40812	0.0779735	0.0192308	0
'SYT16'	0.40812	0.0779735	0.0192308	0
'GBE1'	0.408441	0.060903	0.0288462	0
'JMJD1C'	0.40942	-0.0619495	0.0288462	0
'OPRM1'	0.410399	0.0439479	0.0576923	0
'IGFL1'	0.410466	0.0638898	0.0288462	0
'RNF217'	0.410555	-0.0719931	0.0288462	0
'TM4SF19'	0.410933	-0.0751248	0.0192308	0
'EIF4ENIF1'	0.410969	0.0531164	0.0384615	0
'TAPT1'	0.411054	-0.0534884	0.0384615	0
'HERC3'	0.411211	0.0746277	0.0192308	0
'DPP9'	0.411362	0.0528642	0.0384615	0
'MYO1H'	0.411643	-0.0603873	0.0288462	0
'FAT4'	0.412143	0.0329792	0.105769	0
'ZNF407'	0.412252	0.0523384	0.0384615	0
'CHST12'	0.412588	-0.0749381	0.0192308	0
'EFCAB4B'	0.412588	-0.0749381	0.0192308	0
'VLDLR'	0.412686	0.0607842	0.0288462	0
'PCDHGA12'	0.412918	-0.0737058	0.0192308	0
'C3ORF62'	0.412956	-0.0618999	0.0288462	0
'CX3CR1'	0.413179	-0.052439	0.0384615	0
'TM7SF2'	0.413356	-0.060722	0.0288462	0
'KRTAP6-3'	0.413357	-0.0865009	0.0192308	0
'KLHL41'	0.413357	-0.0865009	0.0192308	0
'PTGDR'	0.413468	-0.0523004	0.0384615	0
'ZNF343'	0.413507	-0.062098	0.0288462	0
'ABCA3'	0.413973	0.0474885	0.0480769	0
'LRP2BP'	0.414065	0.0615954	0.0288462	0
'SAFB2'	0.414092	0.0526578	0.0384615	0
'SLCO2A1'	0.415025	-0.0601683	0.0288462	0
'C11ORF70'	0.415063	0.0749861	0.0192308	0
'CCSER1'	0.415659	-0.079166	0.0192308	0
'TSSK4'	0.416055	0.073078	0.0192308	0
'ANO2'	0.416122	-0.0519915	0.0384615	0
'C17ORF85'	0.416202	-0.0747939	0.0192308	0
'OMA1'	0.416794	-0.0470079	0.0480769	0
'PRUNE'	0.416977	-0.0541231	0.0384615	0
'C19ORF18'	0.416995	-0.0636367	0.0288462	0
'IL32'	0.417001	-0.052568	0.0384615	0
'MIPEP'	0.417083	-0.0728843	0.0192308	0
'PER3'	0.417579	0.0353405	0.0865385	0
'SYT6'	0.417689	0.0757443	0.0192308	0
'LMOD2'	0.418445	-0.0746894	0.0192308	0
'ZNFX1'	0.418687	-0.0420798	0.0673077	0
'SRRM5'	0.419301	-0.0721007	0.0192308	0
'MECR'	0.419528	-0.0593521	0.0288462	0
'VWA3B'	0.420133	0.0517934	0.0384615	0
'SOX13'	0.420531	0.0596928	0.0288462	0
'COG7'	0.42058	-0.0727859	0.0192308	0
'TTI2'	0.42091	-0.0595442	0.0288462	0
'ATP2B2'	0.420925	0.0730513	0.0192308	0
'FGF22'	0.421509	0.0721712	0.0192308	0
'DFFA'	0.421592	-0.0513704	0.0384615	0
'GNL2'	0.42186	0.0602978	0.0288462	0
'C3ORF30'	0.422392	0.0721642	0.0192308	0
'PLCH2'	0.42316	-0.0726989	0.0192308	0
'DTWD2'	0.423212	-0.0604374	0.0288462	0
'MFSD6L'	0.423317	-0.0466248	0.0480769	0
'MSH3'	0.423872	0.0755961	0.0192308	0
'C1QA'	0.424299	0.0718266	0.0192308	0
'CEACAM16'	0.424381	0.0601657	0.0288462	0
'ANK3'	0.425121	-0.0343539	0.0961538	0
'CPPED1'	0.425177	0.059591	0.0288462	0
'PTPRS'	0.425202	-0.0755999	0.0192308	0
'ABCC4'	0.425202	-0.0755999	0.0192308	0
'CCDC88C'	0.42535	-0.0362787	0.0865385	0
'TEX15'	0.425523	-0.0396307	0.0673077	0
'RADIL'	0.425547	-0.0587298	0.0288462	0
'CCL26'	0.425724	-0.0589941	0.0288462	0
'NOP16'	0.425826	0.0713933	0.0192308	0
'PLXND1'	0.425865	0.051958	0.0384615	0
'TK1'	0.426258	0.0727614	0.0192308	0
'SMAP1'	0.426393	0.0511914	0.0384615	0
'STYXL1'	0.426643	-0.0469039	0.0480769	0
'SH3BP1'	0.427318	0.0750545	0.0192308	0
'BRD2'	0.427426	0.0719404	0.0192308	0
'ZNF182'	0.427887	0.0732309	0.0192308	0
'DPY19L3'	0.427887	0.0732309	0.0192308	0
'NFASC'	0.427887	0.0732309	0.0192308	0
'TAS2R7'	0.427898	0.0773276	0.0192308	0
'SLC22A18'	0.428244	-0.0512236	0.0384615	0
'AIMP1'	0.428473	0.046025	0.0480769	0
'LYST'	0.428534	0.0333729	0.0961538	0
'TDRD5'	0.428614	-0.0591567	0.0288462	0
'FAM171A1'	0.428786	0.0762801	0.0192308	0
'AVL9'	0.428967	0.0608598	0.0288462	0
'LPIN2'	0.429005	0.0387134	0.0673077	0
'ACTL8'	0.429198	-0.0601634	0.0288462	0
'LRWD1'	0.429205	0.071074	0.0192308	0
'TYRP1'	0.429368	-0.0717555	0.0192308	0
'FAM214A'	0.429572	0.0420527	0.0576923	0
'CDHR5'	0.4296	-0.0446911	0.0576923	0
'PCSK4'	0.429763	0.0587257	0.0288462	0
'KMT2E'	0.430071	-0.0709015	0.0192308	0
'SUPT4H1'	0.430244	-0.0710727	0.0192308	0
'TRMT5'	0.430244	-0.0710727	0.0192308	0
'POLN'	0.430244	-0.0710727	0.0192308	0
'XRCC1'	0.430379	-0.0728259	0.0192308	0
'LUZP1'	0.430379	-0.0728259	0.0192308	0
'SRBD1'	0.430536	0.0727319	0.0192308	0
'C22ORF29'	0.430545	-0.0593774	0.0288462	0
'RPS6KC1'	0.430553	-0.0459092	0.0480769	0
'RAB3D'	0.430789	-0.0729565	0.0192308	0
'ZNF708'	0.430819	0.0734519	0.0192308	0
'ZNF282'	0.430819	0.0734519	0.0192308	0
'NUPR1L'	0.431907	-0.0705389	0.0192308	0
'POLR3C'	0.431956	0.0517527	0.0384615	0
'BEST3'	0.432257	-0.0712038	0.0192308	0
'SLC7A2'	0.432307	0.0524227	0.0384615	0
'OGDHL'	0.43238	-0.0705103	0.0192308	0
'TENM3'	0.432601	-0.0473367	0.0480769	0
'SHPRH'	0.432775	-0.0466674	0.0480769	0
'MGAT5B'	0.433195	-0.0421679	0.0576923	0
'TAF5'	0.433286	-0.0734865	0.0192308	0
'OR6C4'	0.433286	-0.0734865	0.0192308	0
'GMPS'	0.4334	-0.0576221	0.0288462	0
'ZNF446'	0.433964	0.0717595	0.0192308	0
'CUBN'	0.434046	-0.0293206	0.125	0
'TICRR'	0.434286	0.0414217	0.0576923	0
'FAM131B'	0.434328	-0.0502709	0.0384615	0
'NAV1'	0.435233	-0.0583215	0.0288462	0
'DNAJC30'	0.435537	0.0718	0.0192308	0
'ZNF268'	0.435546	0.0576144	0.0288462	0
'SARDH'	0.435757	0.0705083	0.0192308	0
'SDC1'	0.435921	-0.0774431	0.0192308	0
'MCAM'	0.435921	-0.0774431	0.0192308	0
'NUDT16L1'	0.436555	0.0705378	0.0192308	0
'USP28'	0.437006	0.0573641	0.0288462	0
'GPX6'	0.437065	0.0538598	0.0480769	0
'TFF2'	0.437692	0.0702541	0.0192308	0
'BPIFB3'	0.437968	0.0711628	0.0192308	0
'FAM208A'	0.43827	-0.0446369	0.0480769	0
'NEB'	0.438833	0.0273594	0.153846	0
'TECTA'	0.438871	-0.058379	0.0288462	0
'ZFP69B'	0.438916	-0.054193	0.0384615	0
'CST9L'	0.439052	0.0577441	0.0288462	0
'RMDN2'	0.439067	-0.0707801	0.0192308	0
'DMRTA1'	0.439258	0.0590368	0.0288462	0
'TMEM257'	0.439952	-0.0595883	0.0288462	0
'SLITRK2'	0.439952	-0.0595883	0.0288462	0
'ZC3H13'	0.440833	-0.0415554	0.0576923	0
'C8B'	0.441	0.0689258	0.0192308	0
'NAALADL1'	0.441148	0.069288	0.0192308	0
'NCR3'	0.441148	0.069288	0.0192308	0
'DROSHA'	0.441195	0.0692342	0.0192308	0
'ABCA12'	0.441318	0.0470426	0.0480769	0
'PTPRB'	0.441359	-0.0496933	0.0384615	0
'MACF1'	0.441389	-0.0251701	0.192308	0
'DTNB'	0.441644	0.0692653	0.0192308	0
'OR11H6'	0.441644	0.0692653	0.0192308	0
'VWA2'	0.442262	-0.0359961	0.0769231	0
'DEPDC7'	0.442325	-0.0692882	0.0192308	0
'LRRK1'	0.442627	-0.0378897	0.0673077	0
'ZNF556'	0.442701	-0.0564712	0.0288462	0
'E2F7'	0.442877	-0.04457	0.0480769	0
'SIPA1L2'	0.44304	-0.033733	0.0865385	0
'GBP6'	0.443135	-0.0690231	0.0192308	0
'SLIT3'	0.44328	-0.0569898	0.0288462	0
'NTRK1'	0.443353	0.0698497	0.0192308	0
'CLMN'	0.443853	0.0693337	0.0192308	0
'TBC1D2B'	0.443882	-0.0597575	0.0288462	0
'CD274'	0.443999	0.0689408	0.0192308	0
'TIAM2'	0.444404	0.0411891	0.0576923	0
'DHX57'	0.444848	0.048884	0.0384615	0
'TFR2'	0.444909	0.0493867	0.0384615	0
'HRG'	0.445226	0.0506085	0.0384615	0
'NKAPL'	0.44525	-0.069817	0.0192308	0
'OR8I2'	0.445423	-0.0565876	0.0288462	0
'ZNF844'	0.445464	0.0694487	0.0192308	0
'PCM1'	0.445583	0.0422367	0.0576923	0
'ESYT2'	0.445688	-0.0458324	0.0480769	0
'SKAP2'	0.44584	0.0692512	0.0192308	0
'ZYG11A'	0.445959	-0.0523731	0.0384615	0
'C7ORF63'	0.446078	-0.0696924	0.0192308	0
'PYGM'	0.446398	-0.0564426	0.0288462	0
'ZNF506'	0.446483	0.0691738	0.0192308	0
'SIM2'	0.446661	-0.0686228	0.0192308	0
'KCTD19'	0.447131	0.0401168	0.0576923	0
'OR2D3'	0.448172	-0.068623	0.0192308	0
'LIMCH1'	0.448447	0.0376823	0.0673077	0
'TEX37'	0.448581	0.0681063	0.0192308	0
'NAPRT1'	0.448819	0.0557233	0.0288462	0
'ANKRD23'	0.449095	0.0486354	0.0384615	0
'GOLGA1'	0.449325	0.0579724	0.0288462	0
'C1RL'	0.450315	0.0682175	0.0192308	0
'DNAH1'	0.450415	0.0285412	0.125	0
'MYO15A'	0.450649	0.0332686	0.0865385	0
'AIM1L'	0.45065	-0.0676847	0.0192308	0
'CAPN8'	0.45065	-0.0676847	0.0192308	0
'DSG1'	0.45078	-0.0434628	0.0480769	0
'GGA3'	0.451005	0.0681277	0.0192308	0
'FN3K'	0.451026	0.0683	0.0192308	0
'CNTN5'	0.451211	0.0437272	0.0480769	0
'ERGIC1'	0.451305	0.0692862	0.0192308	0
'PTPRD'	0.451432	0.0700214	0.0192308	0
'STRN4'	0.451432	0.0700214	0.0192308	0
'C15ORF52'	0.45151	0.0677799	0.0192308	0
'IQCH'	0.45188	-0.0564412	0.0288462	0
'SLC29A3'	0.452124	-0.0554362	0.0288462	0
'ITPR2'	0.452609	0.0575225	0.0288462	0
'VPS8'	0.453085	-0.0429408	0.0480769	0
'ANKLE1'	0.453285	-0.0407038	0.0576923	0
'KRT79'	0.453586	-0.0675563	0.0192308	0
'SESN2'	0.454135	-0.0674929	0.0192308	0
'C19ORF26'	0.454412	-0.0526341	0.0384615	0
'ALOX15'	0.45445	-0.0627245	0.0288462	0
'CATSPER3'	0.455064	0.0555189	0.0288462	0
'EBP'	0.455074	-0.0668088	0.0192308	0
'SLAIN2'	0.455074	-0.0668088	0.0192308	0
'CPNE4'	0.455089	-0.0681509	0.0192308	0
'ABR'	0.455089	-0.0681509	0.0192308	0
'ROS1'	0.455112	0.0430893	0.0576923	0
'SAC3D1'	0.455731	0.0673039	0.0192308	0
'PIEZO2'	0.456323	0.0710702	0.0192308	0
'ANKRD66'	0.456324	-0.0665578	0.0192308	0
'DHX58'	0.456547	-0.0667334	0.0192308	0
'MICAL3'	0.456613	0.0446503	0.0480769	0
'ANKMY1'	0.456858	-0.0479269	0.0384615	0
'ZNF142'	0.457212	-0.0391891	0.0576923	0
'OR2AT4'	0.457601	0.0543724	0.0288462	0
'CRYBB3'	0.458291	0.0546054	0.0288462	0
'PCDHB6'	0.458316	0.0678041	0.0192308	0
'BCLAF1'	0.458366	0.0476454	0.0384615	0
'CHSY1'	0.458478	0.0561438	0.0288462	0
'OR52K2'	0.459184	0.0692316	0.0192308	0
'APOH'	0.459285	0.0579778	0.0288462	0
'CFI'	0.459356	-0.0394468	0.0576923	0
'KLHL31'	0.45964	0.0446824	0.0480769	0
'RASSF4'	0.460289	-0.0475125	0.0384615	0
'SUSD4'	0.460424	-0.0669252	0.0192308	0
'AMOTL2'	0.460566	-0.0367873	0.0673077	0
'MERTK'	0.46065	0.0658878	0.0192308	1
'CATSPER1'	0.46077	-0.0670682	0.0192308	0
'C10ORF90'	0.461419	-0.0548536	0.0288462	0
'ADCY5'	0.461529	-0.0667144	0.0192308	0
'HSPH1'	0.461529	-0.0667144	0.0192308	0
'SVIL'	0.461757	0.0342822	0.0769231	0
'PYCRL'	0.461785	-0.0541402	0.0288462	0
'ASXL2'	0.461849	0.0421867	0.0480769	0
'C4ORF51'	0.462224	0.0676796	0.0192308	0
'ALDH7A1'	0.462301	0.0546524	0.0288462	0
'SGK223'	0.462736	0.05432	0.0288462	0
'FBXW12'	0.462911	-0.0671469	0.0192308	0
'FAM129B'	0.462984	-0.0662707	0.0192308	0
'HEG1'	0.463283	-0.0679174	0.0192308	0
'SERPINA9'	0.463542	-0.0661656	0.0192308	0
'DNAI2'	0.463753	0.0537934	0.0288462	0
'PLXNB2'	0.463983	0.0399539	0.0576923	0
'PLAT'	0.464546	0.0468763	0.0384615	0
'IFT46'	0.465018	0.0653764	0.0192308	0
'ETV4'	0.465018	0.0653764	0.0192308	0
'WDR33'	0.465101	-0.0538066	0.0288462	0
'DISC1'	0.4655	-0.0706727	0.0192308	0
'DPP10'	0.465928	-0.0541601	0.0288462	0
'APBA2'	0.466119	-0.0550838	0.0288462	0
'GALNT7'	0.466267	-0.067388	0.0192308	0
'GTF3C4'	0.466291	-0.0651374	0.0192308	0
'CES4A'	0.466324	0.0651658	0.0192308	0
'CDC20B'	0.467009	0.0418324	0.0480769	0
'ZGPAT'	0.467041	0.0652632	0.0192308	0
'OR1F1'	0.467052	-0.0654502	0.0192308	0
'EPN3'	0.46707	0.0654512	0.0192308	0
'SLC15A3'	0.467351	-0.0659032	0.0192308	0
'MGAM'	0.46778	-0.0650101	0.0192308	0
'HOOK2'	0.467882	-0.0545146	0.0288462	0
'TSSK1B'	0.468163	0.0468812	0.0384615	0
'FUCA2'	0.468281	-0.0468597	0.0384615	0
'WDR19'	0.468507	-0.0421164	0.0480769	0
'FLG'	0.468661	0.0394288	0.0576923	0
'BTG3'	0.468892	-0.0660853	0.0192308	0
'MCF2'	0.468972	0.0672729	0.0192308	0
'CCDC151'	0.469333	-0.0653862	0.0192308	0
'WDR43'	0.469333	-0.0653862	0.0192308	0
'FAM194B'	0.469827	0.0398928	0.0673077	0
'NPAS4'	0.469949	-0.0382458	0.0576923	0
'MARC1'	0.470158	0.0468421	0.0384615	0
'GLI1'	0.470251	-0.0648146	0.0192308	0
'MARS'	0.470251	-0.0648146	0.0192308	0
'SLC44A4'	0.470251	-0.0484362	0.0384615	0
'INHA'	0.470294	0.0527946	0.0288462	0
'DPYSL5'	0.470346	-0.0649531	0.0192308	0
'PSD'	0.470346	-0.0649531	0.0192308	0
'TMEM132D'	0.470614	-0.0384831	0.0576923	0
[truncated: 14,518 more rows]

## Sheet: CS_notsyn
gene	p-value	beta	fraction of samples with a qualifying variant in this gene	candidate gene
'ZNF425'	0.000153363	-0.382939	0.0192308	0
'TRPM6'	0.000225161	-0.249431	0.0480769	0
'CEP57'	0.000352061	-0.388788	0.0192308	0
'SLC4A5'	0.000352061	-0.388788	0.0192308	0
'RP1'	0.000575002	-0.289529	0.0288462	1
'C6ORF132'	0.000756015	-0.230104	0.0480769	0
'LSG1'	0.000794305	-0.285427	0.0288462	0
'NSUN5'	0.0010325	-0.333763	0.0192308	0
'ARHGEF16'	0.00116014	-0.336725	0.0192308	0
'IKZF2'	0.00133489	-0.268749	0.0288462	0
'PRM1'	0.00139187	0.332325	0.0192308	0
'SMYD4'	0.00215732	-0.199666	0.0480769	0
'STAG3'	0.00261581	-0.202875	0.0480769	0
'PCDH8'	0.00273918	-0.308143	0.0192308	0
'CCDC141'	0.00281479	-0.251832	0.0288462	0
'ITGA10'	0.00282166	-0.169414	0.0673077	0
'FBP2'	0.0033149	0.191803	0.0480769	0
'CCDC171'	0.00349487	0.299814	0.0192308	0
'SDSL'	0.00360995	-0.194356	0.0480769	0
'PLB1'	0.00368493	-0.166792	0.0673077	0
'TFR2'	0.00419181	-0.208462	0.0384615	0
'TNRC18'	0.00478085	-0.291933	0.0192308	0
'TTC28'	0.00485376	-0.288787	0.0192308	0
'IRX4'	0.00518091	0.203587	0.0384615	0
'SLC9A2'	0.00557299	-0.237213	0.0288462	0
'ASTN2'	0.00568053	-0.291775	0.0192308	0
'CYP2U1'	0.00581281	-0.203495	0.0384615	0
'FN1'	0.00594468	-0.284773	0.0192308	0
'DNAH10'	0.00635062	-0.110189	0.144231	0
'ADAMTS14'	0.00718788	-0.1927	0.0480769	0
'METTL21B'	0.00736509	0.276473	0.0192308	0
'IGSF22'	0.00751629	-0.242615	0.0288462	0
'HEPH'	0.0080668	-0.281953	0.0192308	0
'NCOR1'	0.0080668	-0.281953	0.0192308	0
'POLD3'	0.0081665	-0.333228	0.0192308	0
'SLC24A5'	0.0081665	-0.333228	0.0192308	0
'PPP1R13B'	0.00830069	-0.22289	0.0288462	0
'DEPDC5'	0.00831046	-0.180667	0.0480769	0
'FAM161B'	0.00840187	0.223517	0.0288462	0
'PHF17'	0.00892493	0.175633	0.0480769	0
'MYO9A'	0.00900052	-0.193461	0.0384615	0
'MC1R'	0.00954537	-0.229105	0.0288462	0
'FTCD'	0.0095909	-0.221422	0.0288462	0
'FANCA'	0.00964792	-0.181207	0.0480769	0
'BCAN'	0.0096544	0.267251	0.0192308	0
'PITRM1'	0.00971729	-0.190721	0.0384615	0
'CPNE7'	0.00994606	0.267263	0.0192308	0
'EP300'	0.0101474	0.192115	0.0384615	0
'GHR'	0.0101756	-0.15527	0.0576923	0
'ITGAV'	0.0102117	-0.269429	0.0192308	0
'COL4A3'	0.0102631	-0.222949	0.0288462	0
'OR8B8'	0.0103001	-0.272033	0.0192308	0
'RAP1GAP2'	0.0103001	-0.272033	0.0192308	0
'TMC5'	0.0106404	0.28003	0.0192308	0
'TMEM161B'	0.0107342	-0.281004	0.0192308	0
'HLA-DQB1'	0.0109257	-0.262284	0.0192308	0
'BTNL2'	0.0109257	-0.262284	0.0192308	0
'GLTSCR1L'	0.0113675	-0.261564	0.0192308	0
'BSPRY'	0.0113675	-0.261564	0.0192308	0
'GAS8'	0.0113898	0.220841	0.0288462	0
'PROSER1'	0.0115059	-0.261176	0.0192308	0
'FNDC7'	0.0115943	-0.264355	0.0192308	0
'COL15A1'	0.0116401	-0.14656	0.0673077	0
'FLNC'	0.0116773	0.167073	0.0480769	0
'ERCC6L2'	0.0117026	0.189506	0.0384615	0
'FPGS'	0.0118218	-0.184836	0.0384615	0
'HIVEP3'	0.0118292	-0.220362	0.0288462	0
'CAPZA1'	0.0123493	0.212257	0.0288462	0
'LSM11'	0.012893	-0.184084	0.0384615	0
'MSRB2'	0.0129252	0.216924	0.0288462	0
'EMC10'	0.0129543	-0.272408	0.0192308	0
'SLC28A2'	0.0129543	-0.272408	0.0192308	0
'CCDC110'	0.0132901	0.209367	0.0288462	0
'SLC16A11'	0.0139131	-0.227677	0.0288462	0
'POM121L2'	0.0143704	-0.168127	0.0480769	0
'LRRTM1'	0.0146646	-0.255681	0.0192308	0
'GDF3'	0.0146646	-0.255681	0.0192308	0
'PLD1'	0.0147567	0.123698	0.0865385	0
'PCBP1'	0.0149879	0.261011	0.0192308	0
'SLC1A4'	0.0149879	0.261011	0.0192308	0
'PDSS1'	0.0151265	0.249976	0.0192308	0
'RNASEL'	0.0153974	-0.205121	0.0288462	0
'HHIP'	0.0154913	0.24719	0.0192308	0
'IL17RC'	0.0158101	-0.252725	0.0192308	0
'TULP4'	0.0159441	-0.149593	0.0576923	0
'VPS37C'	0.0162576	0.176937	0.0384615	0
'NCOA4'	0.0162909	-0.202543	0.0288462	0
'COL1A2'	0.0164468	0.161292	0.0480769	0
'TRIM25'	0.0164521	-0.251139	0.0192308	0
'APOH'	0.0165751	-0.216225	0.0288462	0
'SLC14A2'	0.0168136	-0.258163	0.0192308	0
'SYPL1'	0.0171026	0.246059	0.0192308	0
'LAPTM4A'	0.0173089	-0.291737	0.0192308	0
'CLUAP1'	0.0175915	0.24602	0.0192308	0
'AXIN2'	0.0176218	-0.243803	0.0192308	0
'STIM1'	0.0182648	-0.273667	0.0192308	0
'GALNT11'	0.0182718	0.243055	0.0192308	0
'COL17A1'	0.0183292	-0.226873	0.0288462	0
'OR51F2'	0.0184733	-0.251141	0.0192308	0
'RRH'	0.0185465	-0.246936	0.0192308	0
'FAM81B'	0.0185465	-0.246936	0.0192308	0
'ATP13A4'	0.0188401	-0.241285	0.0192308	0
'ZFAND4'	0.0192368	-0.156883	0.0480769	0
'MAMDC2'	0.0193285	-0.248129	0.0192308	0
'FAM193A'	0.0195161	-0.242292	0.0192308	0
'TNC'	0.0200077	0.128326	0.0769231	0
'NR1H4'	0.0201755	-0.159355	0.0480769	0
'SCN5A'	0.0202121	-0.197489	0.0288462	0
'PTPRC'	0.0202814	0.195745	0.0288462	0
'GJB2'	0.0206971	-0.163481	0.0480769	0
'C22ORF31'	0.0213109	0.171419	0.0384615	0
'C19ORF44'	0.0214983	-0.237743	0.0192308	0
'SUN2'	0.0226322	-0.194366	0.0288462	0
'ESF1'	0.0226345	-0.167554	0.0384615	0
'FBXO47'	0.0226713	-0.236767	0.0192308	0
'CST9'	0.0226713	-0.236767	0.0192308	0
'AHSA1'	0.0228238	0.2356	0.0192308	0
'ACIN1'	0.0228816	-0.138694	0.0576923	0
'DCBLD2'	0.023224	-0.179215	0.0384615	0
'LIPE'	0.0232668	-0.150314	0.0480769	0
'FGGY'	0.0233516	-0.236555	0.0192308	0
'ZNF280D'	0.0234319	-0.194325	0.0288462	0
'DOCK3'	0.0238819	-0.170214	0.0384615	0
'APMAP'	0.0239006	-0.235808	0.0192308	0
'WFS1'	0.023912	0.177344	0.0384615	0
'USP6'	0.0239328	-0.19172	0.0288462	0
'DAB2'	0.0239607	-0.192265	0.0288462	0
'PYGL'	0.0242901	0.120995	0.0769231	0
'OR6C3'	0.0243228	-0.234093	0.0192308	0
'ELK3'	0.0244458	0.240647	0.0192308	0
'GLTSCR2'	0.0248765	-0.233857	0.0192308	0
'COL4A4'	0.0250402	-0.150158	0.0480769	0
'NUDT13'	0.0251564	-0.19317	0.0288462	0
'OR52B4'	0.0253894	-0.140278	0.0576923	0
'DNAAF2'	0.0254219	-0.198592	0.0288462	0
'ATP7B'	0.0254468	-0.203291	0.0288462	0
'DZIP1'	0.0256572	0.190644	0.0288462	0
'BCR'	0.0258866	-0.226039	0.0288462	0
'LRRC41'	0.0259065	-0.229588	0.0192308	0
'LGR6'	0.0259065	-0.229588	0.0192308	0
'GOLGA4'	0.026287	-0.135217	0.0576923	0
'ZFAND3'	0.026688	0.19149	0.0288462	0
'PARD3'	0.0267631	-0.191739	0.0288462	0
'KCNK16'	0.0269515	-0.166785	0.0384615	0
'PTCHD2'	0.0273603	-0.193734	0.0288462	0
'FAM47E'	0.0275266	-0.195846	0.0288462	0
'IARS'	0.0275892	-0.136605	0.0576923	0
'SGPL1'	0.0277467	0.228102	0.0192308	0
'DMRT3'	0.027794	0.133565	0.0673077	0
'HOXA4'	0.0278242	0.228658	0.0192308	0
'CD5L'	0.0278673	-0.164316	0.0384615	0
'ZNF281'	0.0282176	-0.226099	0.0192308	0
'RYR1'	0.0287465	0.133235	0.0576923	0
'GATAD2B'	0.0292262	-0.230771	0.0192308	0
'ALPK2'	0.0292774	-0.117533	0.0769231	0
'LGALS13'	0.0296035	0.225558	0.0192308	0
'AKAP11'	0.0297459	0.165809	0.0384615	0
'FAM216A'	0.0302082	-0.234904	0.0192308	0
'RIBC2'	0.0303725	-0.147594	0.0480769	0
'IGSF1'	0.0311353	0.226229	0.0192308	0
'CTD-2370N5.3'	0.0311353	0.226229	0.0192308	0
'BTG3'	0.0312944	0.224993	0.0192308	0
'SNX19'	0.0312955	-0.222381	0.0192308	0
'NTRK1'	0.0313399	-0.223399	0.0192308	0
'MYOM1'	0.0313591	-0.230099	0.0192308	0
'UBN2'	0.0313664	-0.145915	0.0480769	0
'SLC6A16'	0.0314044	-0.157697	0.0384615	0
'CLTCL1'	0.0315748	-0.131623	0.0576923	0
'BOD1L1'	0.031946	-0.11045	0.0865385	0
'DNAH6'	0.032244	0.105252	0.0961538	0
'CMPK2'	0.0332335	-0.157772	0.0384615	0
'L1TD1'	0.0332516	-0.142441	0.0480769	0
'SORL1'	0.0337316	0.0982971	0.105769	0
'CHST8'	0.0344113	-0.221237	0.0192308	0
'HS3ST6'	0.0345389	-0.227565	0.0192308	0
'AUTS2'	0.0345817	-0.156993	0.0384615	0
'KLHL31'	0.0347316	-0.146191	0.0480769	0
'EPB42'	0.035174	-0.184651	0.0288462	0
'STARD9'	0.0352795	0.102523	0.0961538	0
'GDF9'	0.0352916	-0.219179	0.0192308	0
'UVSSA'	0.0354187	0.143531	0.0480769	0
'PKD2L1'	0.0354552	-0.180793	0.0288462	0
'TPI1'	0.0356783	0.184607	0.0288462	0
'TMEM218'	0.0357502	-0.217756	0.0192308	0
'NOXA1'	0.035782	0.12891	0.0576923	0
'ASXL3'	0.0361658	-0.155523	0.0384615	0
'IRAK4'	0.0368081	-0.175633	0.0288462	0
'SH3KBP1'	0.0368094	0.218085	0.0192308	0
'ATXN7L1'	0.0370237	0.128008	0.0576923	0
'TSC22D2'	0.03734	0.21662	0.0192308	0
'LIFR'	0.0379194	0.140583	0.0480769	0
'FAM151A'	0.0379684	-0.180171	0.0288462	0
'TLL1'	0.0384311	0.215302	0.0192308	0
'BAI2'	0.0392433	0.178084	0.0288462	0
'TTC18'	0.0396668	-0.213074	0.0192308	0
'KMT2C'	0.040002	0.138435	0.0480769	0
'KIAA1109'	0.0400363	0.177596	0.0288462	0
'SLC9B1'	0.0403349	-0.152136	0.0384615	0
'DYTN'	0.0404266	0.211482	0.0192308	0
'KRT13'	0.0404266	0.211482	0.0192308	0
'DUSP5'	0.0404266	0.211482	0.0192308	0
'TMC8'	0.0404995	0.15465	0.0384615	0
'VSIG8'	0.0406286	-0.174002	0.0288462	0
'CBFA2T3'	0.0406896	0.179303	0.0288462	0
'VARS2'	0.0407779	0.216083	0.0192308	0
'MROH7'	0.0409593	-0.13535	0.0480769	0
'AK7'	0.0416033	0.212251	0.0192308	0
'REXO1'	0.041721	0.134739	0.0480769	0
'ARSI'	0.0418987	0.150187	0.0384615	0
'NEDD4'	0.0427302	0.123499	0.0576923	0
'MAPK13'	0.0430961	-0.187856	0.0288462	0
'ERO1LB'	0.0431151	-0.172697	0.0288462	0
'DNAI1'	0.0431479	0.215834	0.0192308	0
'SIPA1L3'	0.0432266	-0.126524	0.0576923	0
'COLGALT1'	0.0432355	-0.219044	0.0192308	0
'NET1'	0.0435133	-0.21051	0.0192308	0
'TSHZ1'	0.0435446	0.15366	0.0384615	0
'VPS72'	0.0437071	-0.21176	0.0192308	0
'DNAH7'	0.0439506	0.102971	0.0865385	0
'IL12RB1'	0.0442525	-0.148205	0.0384615	0
'ALOX12'	0.0444109	-0.153673	0.0384615	0
'MMS19'	0.0444562	-0.150144	0.0384615	0
'AGMAT'	0.0456246	0.209711	0.0192308	0
'AMER3'	0.0468076	0.205861	0.0192308	0
'MTHFD1'	0.0471077	-0.210111	0.0192308	0
'SPRY4'	0.0473431	-0.134393	0.0480769	0
'C16ORF89'	0.0473498	0.167925	0.0288462	0
'BCL9'	0.0473507	0.133525	0.0480769	0
'SUV420H1'	0.047562	0.107396	0.0865385	0
'TRIM37'	0.0485182	-0.14749	0.0384615	0
'CCDC129'	0.0487381	-0.20578	0.0192308	0
'TEAD4'	0.0498569	0.161283	0.0384615	0
'VPS16'	0.0500905	0.169929	0.0288462	0
'GSE1'	0.0504713	0.203403	0.0192308	0
'LAMB4'	0.0505229	-0.167436	0.0288462	0
'CPB1'	0.0512878	-0.172916	0.0288462	0
'LARP4'	0.051363	0.204989	0.0192308	0
'GFRAL'	0.0515624	-0.145878	0.0384615	0
'FMNL2'	0.0519479	-0.118571	0.0576923	0
'ASAP3'	0.052179	0.121714	0.0576923	0
'KIF21A'	0.0521989	-0.147191	0.0384615	0
'NCOR2'	0.0522308	-0.143552	0.0384615	0
'IRF2'	0.0525433	0.2008	0.0192308	0
'ANGPT4'	0.0525433	0.2008	0.0192308	0
'FAM174A'	0.0525748	-0.166216	0.0288462	0
'DNAH11'	0.0529552	-0.122836	0.0576923	0
'SERPINA3'	0.0529928	-0.200028	0.0192308	0
'WDR81'	0.0533392	-0.167416	0.0288462	0
'HPSE2'	0.053636	-0.163489	0.0288462	0
'TMPRSS9'	0.0542965	0.144673	0.0384615	0
'EFEMP2'	0.0543952	0.142771	0.0384615	0
'MED12L'	0.0545316	-0.198823	0.0192308	0
'AASDH'	0.054611	-0.169492	0.0288462	0
'ZSCAN29'	0.0547115	-0.186668	0.0288462	0
'OR6V1'	0.0548597	-0.144348	0.0384615	0
'NUDT17'	0.0553392	0.200626	0.0192308	0
'RALGAPB'	0.0553392	0.200626	0.0192308	0
'EHMT1'	0.056078	0.15377	0.0384615	0
'HCRTR2'	0.0563809	0.161858	0.0288462	0
'TPX2'	0.0565885	0.201281	0.0192308	0
'VPS13D'	0.0567112	-0.109184	0.0673077	0
'CNGA3'	0.0570403	-0.127188	0.0480769	0
'RAB11FIP5'	0.0573814	0.201051	0.0192308	0
'DDX55'	0.0573814	0.201051	0.0192308	0
'CEP152'	0.0578389	-0.168126	0.0288462	0
'RABL6'	0.0579477	0.129012	0.0480769	0
'IFNGR2'	0.0580134	0.16482	0.0288462	0
'CHST12'	0.0580297	0.20074	0.0192308	0
'EFCAB4B'	0.0580297	0.20074	0.0192308	0
'PAK1IP1'	0.0584075	-0.163645	0.0288462	0
'SYBU'	0.0584983	-0.14277	0.0384615	0
'PDZRN3'	0.0586347	0.140221	0.0384615	0
'ANKRD11'	0.0588127	0.111618	0.0673077	0
'ZNF682'	0.0589002	-0.203371	0.0192308	0
'MCHR1'	0.0596964	0.172935	0.0288462	0
'GJD4'	0.0600309	0.194549	0.0192308	0
'POP1'	0.0602969	0.203377	0.0192308	0
'CHRNA4'	0.060421	-0.195474	0.0192308	0
'PITPNM1'	0.060421	-0.195474	0.0192308	0
'SRCAP'	0.0606905	0.105857	0.0769231	0
'CES5A'	0.0607365	-0.19511	0.0192308	0
'ZFP30'	0.0610322	0.193016	0.0192308	0
'HMCN1'	0.0610651	0.092326	0.0961538	0
'EPB41L5'	0.0611519	0.168057	0.0288462	0
'IVD'	0.0612571	-0.19553	0.0192308	0
'C17ORF78'	0.0612571	-0.19553	0.0192308	0
'ADCY10'	0.0614363	0.158472	0.0288462	0
'CLASP1'	0.0614971	-0.142796	0.0384615	0
'AKR1B10'	0.0617259	0.199688	0.0192308	0
'COL16A1'	0.0619119	0.125312	0.0480769	0
'ZNF318'	0.0619555	0.160021	0.0288462	0
'SOGA2'	0.062546	0.100865	0.0769231	0
'MPHOSPH10'	0.0627038	-0.158972	0.0288462	0
'PRR14L'	0.0628918	-0.194709	0.0192308	0
'AGTR1'	0.0628918	-0.194709	0.0192308	0
'PHF8'	0.0628932	0.191438	0.0192308	0
'TTLL9'	0.0629986	-0.19784	0.0192308	0
'BTBD7'	0.0630815	0.16035	0.0288462	0
'OR3A1'	0.063261	0.193408	0.0192308	0
'SERPINB10'	0.0634835	-0.137857	0.0384615	0
'ZNF560'	0.0635298	0.226953	0.0192308	0
'SHISA9'	0.0635298	0.226953	0.0192308	0
'MYC'	0.0635298	0.226953	0.0192308	0
'NDUFV3'	0.0638767	0.138696	0.0384615	0
'ZFYVE9'	0.0644231	0.194274	0.0192308	0
'PRDM15'	0.0644683	-0.158386	0.0288462	0
'WDR19'	0.0645515	0.123428	0.0480769	0
'MTRR'	0.0646298	-0.196861	0.0192308	0
'NOL6'	0.0647682	-0.193345	0.0192308	0
'PLA2G2A'	0.0648386	-0.16053	0.0288462	0
'TCIRG1'	0.0655493	-0.179528	0.0288462	0
'PCDHGA11'	0.0658672	0.135542	0.0384615	0
'TSR1'	0.065896	-0.16856	0.0288462	0
'MRS2'	0.0670447	-0.126317	0.0480769	0
'FAM46A'	0.0670783	-0.201079	0.0192308	0
'FAM135B'	0.0678714	-0.160649	0.0288462	0
'HELZ2'	0.0679538	-0.155307	0.0288462	0
'FBXW8'	0.0679803	-0.114258	0.0576923	0
'ARMC10'	0.0686899	0.195448	0.0192308	0
'PCED1A'	0.0688859	0.187446	0.0192308	0
'GNRH2'	0.0688859	0.187446	0.0192308	0
'SAC3D1'	0.0689522	-0.189939	0.0192308	0
'NUP188'	0.0690361	0.123452	0.0480769	0
'USP49'	0.0693137	0.191344	0.0192308	0
'MAGI1'	0.0693321	-0.160312	0.0288462	0
'GPBP1L1'	0.0699133	-0.15373	0.0288462	0
'DOCK8'	0.0701246	0.12102	0.0480769	0
'OTOA'	0.0703829	-0.186406	0.0192308	0
'WDR41'	0.0706112	-0.154902	0.0288462	0
'CBX4'	0.0706567	-0.153955	0.0288462	0
'FANCM'	0.0709407	-0.159176	0.0288462	0
'HCN3'	0.0712367	-0.192289	0.0192308	0
'FARS2'	0.0712367	-0.192289	0.0192308	0
'ZNF654'	0.0712673	0.195586	0.0192308	0
'NDUFAF7'	0.0712673	0.195586	0.0192308	0
'RPAP1'	0.0717859	-0.183785	0.0288462	0
'ADAT1'	0.0721846	-0.186691	0.0192308	0
'UGT2B4'	0.0722446	0.157267	0.0288462	1
'SURF6'	0.0729697	0.133141	0.0384615	0
'SPTB'	0.0730257	-0.108937	0.0576923	0
'CDH4'	0.0731683	-0.194531	0.0192308	0
'AOX1'	0.0732673	0.135182	0.0384615	1
'LPHN3'	0.0733647	-0.133555	0.0384615	0
'SH3GLB2'	0.0735712	0.184385	0.0192308	0
'POLQ'	0.0735968	-0.0865191	0.0961538	0
'TMPRSS6'	0.0736011	-0.192036	0.0192308	0
'RESP18'	0.0742625	-0.185271	0.0192308	0
'ABCA8'	0.0743493	0.0953645	0.0769231	0
'WWOX'	0.0743602	-0.160678	0.0288462	0
'PKDREJ'	0.0746013	-0.0964809	0.0769231	0
'HTT'	0.0747305	-0.0775709	0.125	0
'TRIM38'	0.0750944	-0.187811	0.0192308	0
'KLHL30'	0.0753027	0.195824	0.0192308	0
'CLECL1'	0.0753027	0.195824	0.0192308	0
'CHRNE'	0.0753027	0.195824	0.0192308	0
'MOK'	0.075356	-0.137931	0.0384615	0
'PTGER2'	0.0754498	0.184055	0.0192308	0
'LY75'	0.0758183	-0.0949496	0.0769231	0
'PHC3'	0.0759708	0.102234	0.0673077	0
'MEPE'	0.0760069	-0.152999	0.0288462	0
'TEX15'	0.0761575	0.10141	0.0673077	0
'INPPL1'	0.0761644	-0.192061	0.0192308	0
'DSP'	0.0761644	-0.192061	0.0192308	0
'TBC1D14'	0.0768473	-0.130589	0.0384615	0
'C17ORF80'	0.0768697	-0.119144	0.0480769	0
'PCDHGA10'	0.0772833	-0.181846	0.0192308	0
'EXD3'	0.077829	0.19111	0.0192308	0
'ABHD12B'	0.0784404	0.18878	0.0192308	0
'TRIT1'	0.0785445	0.150202	0.0288462	0
'B3GNT4'	0.0787917	0.152101	0.0288462	0
'ATF7IP'	0.0789491	-0.153203	0.0288462	0
'GPC6'	0.0790629	-0.132184	0.0384615	0
'ADAM9'	0.0792968	-0.156359	0.0288462	0
'ATP8B1'	0.079315	-0.154314	0.0288462	0
'ECM1'	0.0795993	0.150732	0.0288462	0
'FAM154B'	0.079706	-0.182087	0.0192308	0
'XIRP2'	0.081415	-0.0846649	0.105769	0
'LRRC17'	0.0816417	0.148865	0.0288462	0
'ERLEC1'	0.0819447	-0.203882	0.0192308	0
'ATP5F1'	0.0821709	-0.15055	0.0288462	0
'MSS51'	0.0825636	-0.179488	0.0192308	0
'ARHGAP8'	0.0836523	0.12987	0.0384615	0
'GNL2'	0.0843183	-0.149591	0.0288462	0
'FUK'	0.084321	-0.106588	0.0576923	0
'SNAP47'	0.0844013	-0.147237	0.0288462	0
'NPR3'	0.0845287	0.180944	0.0192308	0
'SULT1C2'	0.0848887	0.177659	0.0192308	0
'AMPD3'	0.085295	0.148826	0.0288462	0
'AGBL3'	0.0855603	0.083762	0.0961538	0
'TTC1'	0.0856594	0.127191	0.0384615	0
'BEST3'	0.0858721	0.180039	0.0192308	0
'SLC7A2'	0.0859049	-0.134253	0.0384615	0
'SKAP2'	0.0859144	-0.179229	0.0192308	0
'DMBT1'	0.0860692	0.108624	0.0576923	0
'HES3'	0.0862859	-0.151199	0.0288462	0
'DENND2C'	0.0867619	0.128727	0.0384615	0
'FAT4'	0.0867645	-0.0797249	0.105769	0
'HSF5'	0.0874112	0.11582	0.0480769	0
'BPIFA2'	0.0877364	-0.144268	0.0288462	0
'ZNF528'	0.0877704	-0.183304	0.0192308	0
'MAP3K9'	0.0877817	-0.145434	0.0288462	0
'CASKIN1'	0.087887	-0.126428	0.0384615	0
'CCDC82'	0.0887465	0.0979458	0.0673077	0
'BMP3'	0.0888125	0.155992	0.0288462	0
'PDE3A'	0.088937	0.177808	0.0192308	0
'MS4A6A'	0.088937	0.177808	0.0192308	0
'LY6G6C'	0.089199	0.165701	0.0288462	0
'APOM'	0.089199	0.165701	0.0288462	0
'DOT1L'	0.0893262	0.178497	0.0192308	0
'ANKLE2'	0.0893262	0.178497	0.0192308	0
'FER1L6'	0.089484	-0.0963586	0.0673077	0
'DBF4B'	0.0897734	-0.146437	0.0288462	0
'CYP4V2'	0.090185	0.146853	0.0288462	0
'TBC1D2'	0.090251	0.114798	0.0480769	0
'PLCH1'	0.0903416	-0.127446	0.0384615	0
'SEMA6A'	0.0904202	-0.177946	0.0192308	0
'SENP6'	0.0908296	0.174391	0.0192308	0
'GYG1'	0.0908296	0.174391	0.0192308	0
'MECR'	0.0908704	0.143659	0.0288462	0
'HIST1H1T'	0.0909928	-0.189273	0.0192308	0
'NDNL2'	0.0909928	-0.189273	0.0192308	0
'KCNH7'	0.0913008	0.125224	0.0384615	0
'RTN4'	0.091675	0.145054	0.0288462	0
'CCDC157'	0.0917376	-0.183148	0.0192308	0
'TMCO3'	0.0917376	-0.183148	0.0192308	0
'HPSE'	0.0918491	0.175543	0.0192308	0
'ZNF544'	0.0919537	-0.142943	0.0288462	0
'C17ORF62'	0.0922279	0.17431	0.0192308	0
'ZNF317'	0.0923612	-0.127629	0.0384615	0
'ZNF16'	0.0934294	-0.181181	0.0192308	0
'FGFR4'	0.0934922	0.189445	0.0192308	0
'PKP1'	0.0934922	0.189445	0.0192308	0
'POLRMT'	0.0934991	-0.174603	0.0192308	0
'KIF18B'	0.0936025	0.172954	0.0192308	0
'ZNF510'	0.093633	-0.148001	0.0288462	0
'PPEF2'	0.0936419	0.142375	0.0288462	0
'CDH20'	0.0938579	-0.125353	0.0384615	0
'ATP6V0A4'	0.0940992	0.142741	0.0288462	0
'CAND1'	0.0941192	0.1803	0.0192308	0
'CLINT1'	0.0942245	0.173622	0.0192308	0
'SMG8'	0.0942245	0.173622	0.0192308	0
'IGFALS'	0.0943929	-0.11485	0.0480769	0
'ISLR'	0.0947794	0.141305	0.0288462	0
'NUDT16L1'	0.0947985	-0.175766	0.0192308	0
'MPP7'	0.0950586	-0.146992	0.0288462	0
'GPR20'	0.0954973	-0.173935	0.0192308	0
'KRT19'	0.0955697	0.144376	0.0288462	0
'CAGE1'	0.0955983	-0.172131	0.0192308	0
'SH3D21'	0.0955983	-0.172131	0.0192308	0
'HTRA2'	0.0958001	-0.146705	0.0288462	0
'NUPL1'	0.0958726	0.142877	0.0288462	0
'GBP5'	0.0959618	0.174439	0.0192308	0
'GPT'	0.0959864	0.132825	0.0384615	0
'MUC22'	0.096231	-0.0981148	0.0673077	0
'ENDOU'	0.0966577	-0.14363	0.0288462	0
'TROVE2'	0.0967811	0.173873	0.0192308	0
'DNAH14'	0.0970515	-0.125469	0.0384615	0
'FLT1'	0.097129	-0.147853	0.0288462	0
'PMVK'	0.0974128	-0.174021	0.0192308	0
'GLMN'	0.0977736	-0.145548	0.0288462	0
'OR1J4'	0.0980921	-0.114359	0.0480769	0
'IQGAP2'	0.0989393	-0.141357	0.0288462	0
'DSG4'	0.099255	-0.111212	0.0480769	0
'SLC26A7'	0.099674	-0.123686	0.0384615	0
'PRKD3'	0.0997698	-0.103234	0.0576923	0
'IFI16'	0.100054	-0.0928304	0.0673077	0
'GALNT14'	0.100596	0.140362	0.0288462	0
'COL4A6'	0.100994	0.109494	0.0480769	0
'FLG2'	0.101173	-0.0956558	0.0769231	0
'SACS'	0.101263	-0.0764678	0.105769	0
'MRPL38'	0.101624	0.144684	0.0288462	0
'MIPEP'	0.101789	0.170858	0.0192308	0
'HEATR5A'	0.101831	-0.103769	0.0576923	0
'SMOC2'	0.10201	0.122681	0.0384615	0
'NLRP11'	0.102184	-0.173498	0.0192308	0
'OR4F15'	0.102203	-0.140842	0.0288462	0
'ABRA'	0.102271	-0.169122	0.0192308	0
'DNAH5'	0.10229	-0.11927	0.0480769	0
'DLEC1'	0.102886	-0.121934	0.0384615	0
'PDIA2'	0.103289	0.107979	0.0480769	0
'TICAM1'	0.103815	-0.139095	0.0288462	0
'ADCY4'	0.104071	0.173406	0.0192308	0
'TTLL10'	0.104071	0.173406	0.0192308	0
'ANK3'	0.104168	0.0799299	0.0961538	0
'CCM2L'	0.10432	-0.175499	0.0192308	0
'TEX36'	0.10432	-0.175499	0.0192308	0
'ZNF692'	0.104476	-0.167927	0.0192308	0
'WDR6'	0.104924	-0.169686	0.0192308	0
'P4HA3'	0.105268	0.138213	0.0288462	0
'LCP2'	0.105468	0.140576	0.0288462	0
'SLC22A13'	0.105739	-0.120876	0.0384615	0
'DACT2'	0.106158	0.138547	0.0288462	0
'TDRD5'	0.106278	-0.139816	0.0288462	0
'GAB4'	0.106415	0.175646	0.0192308	0
'ARRB1'	0.106416	0.119228	0.0384615	1
'VAC14'	0.107416	-0.119058	0.0384615	0
'NOP16'	0.107745	-0.167032	0.0192308	0
'THAP3'	0.108192	0.141661	0.0288462	0
'CNTD1'	0.10849	-0.140844	0.0288462	0
'FOXK1'	0.108567	0.123127	0.0384615	0
'PMF1'	0.109005	0.0856113	0.0769231	0
'SUSD3'	0.109083	0.0976446	0.0576923	0
'CASZ1'	0.109097	0.1715	0.0192308	0
'THBD'	0.109296	-0.183784	0.0192308	0
'TMEM181'	0.109349	0.119944	0.0384615	0
'MTERFD1'	0.109449	-0.110883	0.0480769	0
'FANCI'	0.109506	0.0859588	0.0769231	0
'SNED1'	0.110247	-0.0920858	0.0769231	0
'PRTN3'	0.110397	0.136805	0.0288462	0
'MT-ND5'	0.110425	-0.173476	0.0192308	0
'CD163L1'	0.110588	0.139729	0.0288462	0
'RGL1'	0.111098	0.164457	0.0192308	0
'GPR116'	0.111133	0.117752	0.0384615	0
'JAK1'	0.111287	0.165259	0.0192308	0
'CD2BP2'	0.111919	-0.119283	0.0384615	0
'ART1'	0.1124	0.170006	0.0192308	0
'PSMB9'	0.1124	0.170006	0.0192308	0
'NLRP6'	0.112745	0.16549	0.0192308	0
'TRAPPC12'	0.112795	0.135285	0.0288462	0
'LINGO4'	0.113355	-0.114918	0.0576923	0
'ADCY9'	0.113607	-0.119282	0.0384615	0
'OVCH1'	0.113692	0.165019	0.0192308	0
'ITIH2'	0.113816	0.164597	0.0192308	0
'RAB40A'	0.113962	-0.163502	0.0192308	0
'RCN1'	0.114247	-0.135327	0.0288462	0
'INVS'	0.114961	0.104256	0.0480769	0
'AMER1'	0.114996	-0.170806	0.0192308	0
'ASMTL'	0.114996	-0.170806	0.0192308	0
'CASS4'	0.115168	0.163588	0.0192308	0
'CDK5RAP1'	0.115182	-0.16231	0.0192308	0
'TMEM117'	0.115236	0.163628	0.0192308	0
'TTC19'	0.115249	-0.163849	0.0192308	0
'MSLN'	0.115684	-0.170154	0.0192308	0
'QSER1'	0.115792	-0.114106	0.0480769	0
'TESPA1'	0.115988	-0.117308	0.0384615	0
'ARRDC5'	0.116927	-0.16353	0.0192308	0
'PLEK'	0.117241	0.118148	0.0384615	0
'NOX5'	0.117789	-0.167631	0.0192308	0
'NUP133'	0.117834	0.136569	0.0288462	0
'CXCL2'	0.117994	0.13364	0.0288462	0
'PDZRN4'	0.118549	0.107132	0.0480769	0
'CAMKK2'	0.118887	-0.164549	0.0192308	0
'ABTB1'	0.118901	-0.169584	0.0192308	0
'RIN3'	0.118929	0.091875	0.0673077	0
'OR5B3'	0.119223	-0.103073	0.0576923	0
'UMODL1'	0.119534	0.104228	0.0480769	0
'C12ORF4'	0.120024	0.167858	0.0192308	0
'CSF1R'	0.12026	0.160899	0.0192308	0
'PLK1'	0.120407	-0.161614	0.0192308	0
'DCAF4'	0.120444	0.164941	0.0192308	0
'TNIK'	0.120586	0.132414	0.0288462	0
'PLA2G4F'	0.120766	-0.104274	0.0480769	0
'E2F7'	0.120862	0.104228	0.0480769	0
'SPINT1'	0.121098	-0.103221	0.0480769	0
'NBN'	0.121381	0.16125	0.0192308	0
'SLC6A18'	0.121877	0.134265	0.0288462	0
'ZNF442'	0.121879	-0.163309	0.0192308	0
'USP53'	0.122218	0.132694	0.0288462	0
'SPINT3'	0.122234	-0.159505	0.0192308	0
'DEFA4'	0.122234	-0.159505	0.0192308	0
'ARHGAP1'	0.122309	-0.132013	0.0288462	0
'WNT10B'	0.122396	-0.160307	0.0192308	0
'NEU3'	0.122396	-0.160307	0.0192308	0
'AGBL5'	0.122413	0.162181	0.0192308	0
'FAM181B'	0.122413	0.162181	0.0192308	0
'FAM211B'	0.122426	0.165653	0.0192308	0
'NPAP1'	0.122724	-0.133028	0.0288462	0
'RXFP2'	0.122869	0.113681	0.0384615	0
'SLC24A4'	0.123167	-0.14008	0.0288462	0
'DRGX'	0.123253	-0.132367	0.0288462	0
'AREL1'	0.123339	0.1315	0.0288462	0
'AIMP1'	0.123702	-0.103406	0.0480769	0
'BBX'	0.124297	-0.212824	0.0192308	0
'C4ORF17'	0.124297	-0.212824	0.0192308	0
'RAB36'	0.124297	-0.212824	0.0192308	0
'CYLC2'	0.124471	-0.160096	0.0192308	0
'C9ORF84'	0.124471	-0.160096	0.0192308	0
'GIF'	0.124542	-0.0941544	0.0576923	0
'RGAG1'	0.124543	0.130694	0.0288462	0
'LIPN'	0.124717	-0.160439	0.0192308	0
'LTV1'	0.124721	-0.130614	0.0288462	0
'RNF175'	0.124865	-0.0946514	0.0576923	0
'OR5T3'	0.124963	0.163466	0.0192308	0
'GBA'	0.124963	0.163466	0.0192308	0
'CDC14A'	0.125097	0.130971	0.0288462	0
'KIF20B'	0.125254	0.130812	0.0288462	0
'SPPL2A'	0.125265	-0.114379	0.0384615	0
'RINT1'	0.125706	0.103761	0.0480769	0
'LZTS1'	0.125765	-0.135132	0.0288462	0
'TEX37'	0.125996	-0.159394	0.0192308	0
'HECTD3'	0.126095	-0.132124	0.0288462	0
'KLHL5'	0.126153	0.1159	0.0384615	0
'PCDHA1'	0.126174	-0.0994577	0.0576923	0
'PASD1'	0.126527	-0.134813	0.0288462	0
'PUS7'	0.126664	-0.11461	0.0384615	0
'CCL14'	0.126912	-0.166638	0.0192308	0
'ZNF616'	0.127086	0.101028	0.0480769	0
'COQ4'	0.127195	-0.158955	0.0192308	0
'MSTN'	0.127546	0.132232	0.0288462	0
'LIMD1'	0.12771	0.158415	0.0192308	0
'ZNF235'	0.128208	0.158537	0.0192308	0
'PLXND1'	0.128266	-0.118065	0.0384615	0
'TOB2'	0.128283	0.159804	0.0192308	0
'SLC26A1'	0.128398	-0.114737	0.0384615	0
'IL6'	0.128654	-0.129429	0.0288462	0
'OR52N4'	0.128665	0.0934952	0.0576923	0
'PLG'	0.128873	-0.114943	0.0384615	0
'PCDH9'	0.128876	0.115724	0.0384615	0
'CFH'	0.129459	0.112785	0.0384615	0
'RNF150'	0.129734	0.15735	0.0192308	0
'C5ORF49'	0.130075	0.130314	0.0288462	0
'C6'	0.130698	0.0853562	0.0673077	0
'TMEM207'	0.130741	0.128137	0.0288462	0
'ELP4'	0.130907	-0.111392	0.0384615	0
'SMCR8'	0.130953	0.162225	0.0192308	0
'CHMP1A'	0.130962	0.158076	0.0192308	0
'NMUR1'	0.131073	-0.113217	0.0384615	0
'EXOC3L2'	0.131148	-0.135667	0.0288462	0
'CLEC4M'	0.131273	0.113526	0.0384615	0
'DHX57'	0.131492	-0.111471	0.0384615	0
'MLLT1'	0.131499	0.159579	0.0192308	0
'PACRG'	0.131499	0.159579	0.0192308	0
'CPQ'	0.13167	0.128218	0.0288462	0
'MNDA'	0.131697	-0.134901	0.0288462	0
'ESYT3'	0.131803	-0.100913	0.0480769	0
'GCC1'	0.131842	-0.165027	0.0192308	0
'ZNF619'	0.131939	0.115932	0.0384615	0
'MYOM2'	0.131941	0.0923539	0.0576923	0
'CPXM2'	0.132165	-0.161984	0.0192308	0
'KIAA0556'	0.132605	-0.0864186	0.0673077	0
'SLC39A11'	0.132782	0.0918556	0.0576923	0
'NXPE4'	0.132846	-0.158742	0.0192308	0
'IFNA5'	0.133096	0.156958	0.0192308	0
'SHROOM4'	0.133266	0.130293	0.0288462	0
'CACNA1I'	0.133387	0.133888	0.0288462	0
'LEPRE1'	0.134707	0.155752	0.0192308	0
'UGCG'	0.134768	0.158667	0.0192308	0
'ERCC4'	0.135265	-0.0949156	0.0576923	0
'MCF2L'	0.13616	-0.112179	0.0384615	0
'C20ORF194'	0.137028	0.128879	0.0288462	0
'TUT1'	0.137589	0.160184	0.0192308	0
'AHNAK2'	0.137994	0.0749201	0.0961538	0
'ACP6'	0.1382	-0.100703	0.0480769	0
'GPBP1'	0.138226	-0.112159	0.0384615	0
'TROAP'	0.138342	-0.153153	0.0192308	0
'ADAMTS12'	0.138541	-0.0911275	0.0576923	0
'FAM159A'	0.138758	-0.153107	0.0192308	0
'FGL1'	0.138758	-0.153107	0.0192308	0
'DOCK11'	0.138796	-0.128538	0.0288462	0
'BPIFB6'	0.138955	-0.154427	0.0192308	0
'SPEM1'	0.139174	-0.140756	0.0288462	0
'MIA3'	0.139225	0.0847261	0.0673077	0
'DDX52'	0.139528	0.0928421	0.0576923	0
'APOB'	0.139541	0.0637737	0.125	0
'COL6A6'	0.139638	-0.127061	0.0288462	0
'OR4D9'	0.139925	-0.157007	0.0192308	0
'NUP107'	0.140222	0.102367	0.0480769	0
'APOL5'	0.140315	-0.154139	0.0192308	0
'OR51B6'	0.140339	0.162725	0.0192308	0
'GPR108'	0.140772	-0.109128	0.0384615	0
'VPS13C'	0.141723	0.0557054	0.173077	0
'PLEKHG1'	0.142037	0.110668	0.0384615	0
'PTGDR'	0.14244	0.108532	0.0384615	0
'WDR27'	0.142487	0.152463	0.0192308	0
'DNALI1'	0.142487	0.152463	0.0192308	0
'TMTC4'	0.142821	0.150824	0.0192308	0
'SLC30A9'	0.1429	0.152208	0.0192308	0
'SLC22A14'	0.142973	-0.089282	0.0576923	0
'ATG2A'	0.143344	-0.0909605	0.0576923	0
'PCK2'	0.143361	-0.111275	0.0384615	0
'TMEM132C'	0.14343	0.111172	0.0384615	0
'PGAP3'	0.143679	0.156066	0.0192308	0
'KDM5A'	0.143781	0.126281	0.0288462	0
'PTCHD3'	0.143808	0.0981111	0.0480769	0
'NID2'	0.143846	0.063108	0.125	0
'FSD1L'	0.143924	0.127349	0.0288462	0
'PIBF1'	0.144142	0.0826332	0.0673077	0
'ADAMTS15'	0.144181	0.105881	0.0480769	0
'GNA14'	0.144242	0.15829	0.0192308	0
'MYO5A'	0.144242	0.15829	0.0192308	0
'SERPINA12'	0.144327	-0.126301	0.0288462	0
'NADK'	0.144501	0.108428	0.0384615	0
'ANGPTL7'	0.14458	0.150832	0.0192308	0
'GPR15'	0.144864	0.152776	0.0192308	0
'C1ORF86'	0.14496	0.084987	0.0673077	0
'CYP7A1'	0.145851	0.128209	0.0288462	0
'DNAH12'	0.146063	-0.0834998	0.0673077	0
'DIAPH3'	0.146774	0.151631	0.0192308	0
'FAT1'	0.146853	0.0652166	0.115385	0
'IFT80'	0.147018	-0.150961	0.0192308	0
'NAALADL2'	0.147018	-0.150961	0.0192308	0
'MYOM3'	0.147144	0.108438	0.0384615	0
'HEXDC'	0.147423	0.149912	0.0192308	0
'SSH1'	0.147454	0.113563	0.0384615	0
'LPHN2'	0.147731	-0.127925	0.0288462	0
'NFAT5'	0.14782	0.122869	0.0288462	0
'ZNF577'	0.148102	0.123834	0.0288462	0
'ZFP37'	0.148855	-0.130689	0.0288462	0
'SCNN1G'	0.148929	0.0881985	0.0576923	0
'PRSS23'	0.149061	-0.0973648	0.0480769	0
'CENPT'	0.149099	0.101079	0.0480769	0
'C10ORF76'	0.149184	-0.106649	0.0384615	0
'TOP3A'	0.149228	0.0887613	0.0576923	0
'ARHGAP23'	0.149285	-0.0965813	0.0480769	0
'ZBED6'	0.149615	0.15341	0.0192308	0
'OSBP2'	0.149617	0.109481	0.0384615	0
'FREM1'	0.14972	0.148786	0.0192308	0
'ZNF333'	0.14976	0.125026	0.0288462	0
'ZNF12'	0.14986	-0.124724	0.0288462	0
'ABCA4'	0.150144	0.0645553	0.115385	1
'C5ORF42'	0.150881	0.0983375	0.0480769	0
'HECW1'	0.151106	0.126415	0.0288462	0
'RHBDL1'	0.151241	-0.150983	0.0192308	0
'UGT2B17'	0.151259	-0.148889	0.0192308	1
'CLNK'	0.151346	0.149714	0.0192308	0
'RNF212'	0.151629	0.0970638	0.0480769	0
'PXN'	0.151715	-0.125511	0.0288462	0
'CEP250'	0.151845	-0.0872274	0.0576923	0
'OR1Q1'	0.151995	0.122335	0.0288462	0
'COL5A3'	0.152777	0.1328	0.0288462	0
'KIAA1683'	0.153002	-0.0760901	0.0769231	0
'RRP9'	0.153166	0.147119	0.0192308	0
'NPHP4'	0.153462	0.0766041	0.0865385	0
'INHBA'	0.15421	-0.149764	0.0192308	0
'PPP1R9A'	0.154299	0.125097	0.0288462	0
'ABCG5'	0.154338	-0.147422	0.0192308	0
'NUFIP2'	0.154463	-0.149324	0.0192308	0
'CRYBA1'	0.154463	-0.149324	0.0192308	0
'JAG2'	0.15452	0.175512	0.0192308	0
'ZNF549'	0.155191	0.0969792	0.0480769	0
'HIC2'	0.15522	0.120615	0.0288462	0
'IMPG1'	0.15529	-0.0944169	0.0480769	0
'PRKCE'	0.155357	-0.152807	0.0192308	0
'HSPB3'	0.155357	-0.152807	0.0192308	0
'EDA2R'	0.155618	0.106425	0.0384615	0
'TRIB3'	0.155994	0.0946508	0.0480769	0
'PGC'	0.156113	-0.148025	0.0192308	0
'ZSWIM2'	0.156261	0.149587	0.0192308	0
'HSD17B3'	0.156476	0.120069	0.0288462	0
'MTG1'	0.1565	0.150836	0.0192308	0
'KIAA0319L'	0.157931	-0.105444	0.0384615	0
'TRIM59'	0.158318	0.14687	0.0192308	0
'TRIM63'	0.158541	-0.106375	0.0384615	0
'CRYGA'	0.158681	-0.162259	0.0192308	0
'CACNA1D'	0.15871	-0.151014	0.0192308	0
'NDOR1'	0.159117	-0.151495	0.0192308	0
'ALB'	0.159117	-0.151495	0.0192308	0
'OSBPL10'	0.159137	0.145928	0.0192308	0
'SSC5D'	0.159656	-0.0938303	0.0480769	0
'GIMAP2'	0.159716	0.122789	0.0288462	0
'CUBN'	0.159736	0.0610108	0.125	0
'ZNF804B'	0.160113	0.0817598	0.0673077	0
'OR13F1'	0.160162	0.147232	0.0192308	0
'F5'	0.160515	-0.0801555	0.0673077	0
'SETMAR'	0.161372	0.144717	0.0192308	0
'SPATA5'	0.161393	0.125995	0.0288462	0
'TET3'	0.161483	0.148551	0.0192308	0
'RTKN'	0.161996	-0.145908	0.0192308	0
'NEB'	0.162375	-0.0565918	0.153846	0
'KDM6B'	0.162553	-0.108631	0.0384615	0
'DAPK1'	0.162922	0.104057	0.0384615	0
'SEMA5B'	0.162982	-0.119103	0.0288462	0
'OGFOD3'	0.162999	0.104018	0.0384615	0
'RBM12B'	0.163257	-0.15537	0.0192308	0
'ANXA1'	0.163257	-0.15537	0.0192308	0
'DHRS7C'	0.164134	-0.14645	0.0192308	0
'COL5A1'	0.16416	0.0861128	0.0576923	0
'CNGB1'	0.164497	-0.120279	0.0288462	1
'KIF1C'	0.164559	-0.0861609	0.0576923	0
'CHST4'	0.165805	-0.143498	0.0192308	0
'SLC22A12'	0.165805	-0.143498	0.0192308	0
'SLCO2A1'	0.165996	0.118605	0.0288462	0
'ABI3'	0.165999	0.0929936	0.0480769	0
'ADAMTS2'	0.16616	-0.119376	0.0288462	0
'C11ORF70'	0.166473	-0.146913	0.0192308	0
'C9ORF117'	0.167314	-0.143292	0.0192308	0
'TXNDC9'	0.167788	0.117438	0.0288462	0
'GNA13'	0.167823	-0.151123	0.0192308	0
'BSN'	0.16793	0.095955	0.0480769	0
'SRGAP1'	0.168166	0.148179	0.0192308	0
'AC103801.2'	0.168215	0.144252	0.0192308	0
'TCEA2'	0.168227	0.143845	0.0192308	0
'CCDC62'	0.168227	0.143845	0.0192308	0
'LMAN2'	0.168407	0.143624	0.0192308	0
'HADH'	0.168959	-0.144328	0.0192308	0
'CPEB3'	0.169016	-0.14775	0.0192308	0
'PPRC1'	0.169323	0.0842332	0.0673077	0
'CECR6'	0.1695	0.143192	0.0192308	0
'ZNF202'	0.1695	0.143192	0.0192308	0
'ARHGEF37'	0.169587	0.0867726	0.0673077	0
'KAT6B'	0.17005	-0.0923618	0.0480769	0
'LPIN2'	0.170286	-0.0780525	0.0673077	0
'TCEB3'	0.170387	0.0938485	0.0480769	0
'GANAB'	0.170955	0.145187	0.0192308	0
'C1GALT1C1'	0.171096	0.120497	0.0288462	0
'USP32'	0.171311	0.145023	0.0192308	0
'UNC13A'	0.171337	-0.144954	0.0192308	0
'ARAP2'	0.171443	0.092061	0.0480769	0
'CLPB'	0.171454	-0.157786	0.0192308	0
'TALDO1'	0.172089	-0.104633	0.0384615	0
'RELN'	0.172467	-0.0927828	0.0480769	0
'C3ORF30'	0.172631	-0.14129	0.0192308	0
'THBS2'	0.172737	-0.144996	0.0192308	0
'ZFYVE26'	0.173135	0.0851741	0.0576923	0
'TAS2R7'	0.173787	-0.154093	0.0192308	0
'TMEM170A'	0.174776	-0.14312	0.0192308	0
'KEL'	0.175313	-0.141495	0.0192308	0
'NOTCH1'	0.175328	-0.104302	0.0384615	0
'CALCOCO2'	0.17562	-0.141169	0.0192308	0
'DGKZ'	0.175633	0.116316	0.0288462	0
'CEP350'	0.175707	-0.103937	0.0384615	0
'STAU2'	0.175716	0.145243	0.0192308	0
'YTHDF1'	0.175749	-0.141007	0.0192308	0
'NARG2'	0.175952	-0.153861	0.0192308	0
'MUC2'	0.176345	-0.0797597	0.0673077	0
'NIN'	0.176423	-0.118218	0.0288462	0
'PDE5A'	0.177308	0.114245	0.0288462	0
'NPPB'	0.177863	-0.14057	0.0192308	0
'HCAR1'	0.177961	-0.148428	0.0192308	0
'TRMT61B'	0.177961	-0.148428	0.0192308	0
'ERICH1'	0.178051	-0.141809	0.0192308	0
'FAM131B'	0.178055	0.100461	0.0384615	0
'TCF24'	0.178087	0.114844	0.0288462	0
'PHYHD1'	0.178145	0.160663	0.0192308	0
'KRT71'	0.178412	-0.0824229	0.0576923	0
'BBS9'	0.178645	0.0897479	0.0480769	0
'MRPS16'	0.178844	-0.13999	0.0192308	0
'ZNF284'	0.178885	0.140309	0.0192308	0
'CENPF'	0.179108	0.10178	0.0384615	0
'AQPEP'	0.179192	0.100181	0.0384615	0
'SPNS3'	0.179569	-0.0844123	0.0576923	0
'NLRP8'	0.179766	-0.0766075	0.0673077	0
'PALM3'	0.179949	0.0890038	0.0480769	0
'XK'	0.180032	0.141548	0.0192308	0
'GCNT2'	0.18029	0.143562	0.0192308	0
'RNF43'	0.18029	0.143562	0.0192308	0
'DNAH1'	0.180424	0.0583912	0.125	0
'MUC4'	0.18137	-0.0918347	0.0480769	0
'NAT8'	0.18151	-0.0909609	0.0480769	0
'CHRNG'	0.181806	-0.115268	0.0288462	0
'ACTN4'	0.181902	-0.13823	0.0192308	0
'TOPAZ1'	0.181945	0.140529	0.0192308	0
'PABPN1L'	0.182017	0.0826142	0.0576923	0
'HYAL3'	0.182256	0.130064	0.0288462	0
'SCYL2'	0.182363	-0.139656	0.0192308	0
'STARD13'	0.182423	-0.0910357	0.0480769	0
'CANT1'	0.18243	-0.113813	0.0288462	0
'C11ORF24'	0.182485	0.0896653	0.0480769	0
'LCN12'	0.182903	-0.11461	0.0288462	0
'POC1B-GALNT4'	0.183175	0.138042	0.0192308	0
'KCNQ3'	0.183175	0.138042	0.0192308	0
'FRY'	0.183275	-0.0785404	0.0673077	0
'CIAO1'	0.183386	-0.140057	0.0192308	0
'NBAS'	0.183442	0.0547776	0.144231	0
'TMEM86B'	0.18356	-0.137562	0.0192308	0
'IL20RA'	0.18356	-0.137562	0.0192308	0
'KAZN'	0.183917	0.100293	0.0384615	0
'BIK'	0.184027	0.137857	0.0192308	0
'ZNF324'	0.184027	0.137857	0.0192308	0
'RNF186'	0.184157	-0.117302	0.0288462	0
'GGCX'	0.184507	0.155493	0.0192308	0
'ARL6IP4'	0.184507	0.155493	0.0192308	0
'TEKT2'	0.184507	0.155493	0.0192308	0
'FANK1'	0.1847	0.112803	0.0288462	0
'DPP7'	0.184794	-0.0718913	0.0769231	0
'ERBB2'	0.184899	0.14877	0.0192308	0
'PHEX'	0.184899	0.14877	0.0192308	0
'SRBD1'	0.185206	-0.142069	0.0192308	0
'SRSF4'	0.185339	0.137774	0.0192308	0
'BORA'	0.185387	0.138045	0.0192308	0
'TARBP1'	0.185952	0.101395	0.0384615	0
'MFSD6L'	0.186031	0.0898881	0.0480769	0
'FRMPD2'	0.186922	0.0889793	0.0480769	0
'TFAP2D'	0.187074	0.142686	0.0192308	0
'KL'	0.187074	0.142686	0.0192308	0
'RRP1B'	0.187306	-0.117175	0.0288462	0
'MYO1H'	0.187427	0.112505	0.0288462	0
'TNR'	0.187478	-0.113109	0.0288462	0
'OR1L3'	0.187615	0.0973616	0.0384615	0
'KRT79'	0.187641	0.139149	0.0192308	0
'PDZD2'	0.188012	-0.0756947	0.0673077	0
'TRIM36'	0.189143	0.116108	0.0288462	0
'VWA2'	0.189147	0.0710868	0.0769231	0
'LTC4S'	0.189171	-0.111774	0.0288462	0
'NKD2'	0.190121	0.14479	0.0192308	0
'WDR48'	0.190125	-0.139334	0.0192308	0
'PCDHB12'	0.19073	-0.138986	0.0192308	0
'ARHGEF10'	0.191117	-0.135732	0.0192308	0
'PRELID2'	0.191117	-0.135732	0.0192308	0
'C2CD3'	0.191133	0.0628764	0.0961538	0
'ZNF423'	0.191489	-0.135692	0.0192308	0
'FAM198A'	0.191761	0.138371	0.0192308	0
'DISC1'	0.191842	0.147576	0.0192308	0
'CENPH'	0.192213	-0.138906	0.0192308	0
'PGAM2'	0.192281	0.096789	0.0384615	0
'C19ORF55'	0.192673	-0.142678	0.0192308	0
'NBEAL2'	0.192966	0.0912645	0.0480769	0
'PTPRB'	0.19297	-0.0963336	0.0384615	0
'DCSTAMP'	0.193083	-0.137089	0.0192308	0
'KANSL1L'	0.193083	-0.137089	0.0192308	0
'PXDNL'	0.193614	-0.134629	0.0192308	0
'USP4'	0.193632	-0.1355	0.0192308	0
'CCDC78'	0.193724	-0.11065	0.0288462	0
'MTMR3'	0.193737	0.0745937	0.0673077	0
'CASC5'	0.194072	-0.138218	0.0192308	0
'DDX49'	0.194192	0.0795593	0.0576923	0
'CPPED1'	0.194593	-0.111505	0.0288462	0
'ABCB4'	0.194771	0.079543	0.0576923	0
'FOCAD'	0.194921	0.0629768	0.0961538	0
'BBS2'	0.195193	-0.117643	0.0288462	0
'TMEM176B'	0.196491	-0.142466	0.0192308	0
'RHCG'	0.196605	-0.0993827	0.0384615	0
'TOX'	0.197	-0.135243	0.0192308	0
'AKAP3'	0.197012	0.101782	0.0384615	0
'ZNF182'	0.197173	-0.137324	0.0192308	0
'DPY19L3'	0.197173	-0.137324	0.0192308	0
'NFASC'	0.197173	-0.137324	0.0192308	0
'CLCN5'	0.197496	0.133934	0.0192308	0
'OR10A2'	0.197558	0.134331	0.0192308	0
'SIVA1'	0.197908	0.134201	0.0192308	0
'SLC12A8'	0.198297	0.073754	0.0673077	0
'HKDC1'	0.19877	-0.0703624	0.0769231	0
'ZNF684'	0.198793	0.133304	0.0192308	0
'ZZEF1'	0.199224	0.0700039	0.0769231	0
'NLRX1'	0.199314	0.135749	0.0192308	0
'DOCK4'	0.199395	-0.134375	0.0192308	0
'LRCH3'	0.199505	-0.135461	0.0192308	0
'RBM6'	0.19979	-0.0950543	0.0384615	0
'MT-ND6'	0.199843	0.129969	0.0288462	0
'RAPSN'	0.199913	-0.0957775	0.0384615	0
'ARHGAP31'	0.200081	0.134915	0.0192308	0
'CP'	0.200354	-0.133774	0.0192308	0
'ZNF462'	0.200467	-0.135228	0.0192308	0
'SCLT1'	0.200785	0.136132	0.0192308	0
'DHX58'	0.200877	0.1329	0.0192308	0
'OR10X1'	0.200891	0.110557	0.0288462	0
'PRR25'	0.200997	-0.113384	0.0288462	0
'MAP2K3'	0.201069	-0.0955783	0.0384615	0
'SEMA3E'	0.201578	-0.134323	0.0192308	0
'SPAST'	0.201578	-0.134323	0.0192308	0
'SNX9'	0.201653	-0.134744	0.0192308	0
'TMEM222'	0.201913	0.132667	0.0192308	0
'ZCWPW1'	0.202116	-0.0862315	0.0480769	0
'PRSS37'	0.202376	0.11016	0.0288462	0
'MRPS7'	0.202407	-0.0946199	0.0384615	0
'OLFML2A'	0.202627	0.122971	0.0288462	0
'NELL1'	0.202658	0.108072	0.0288462	0
'MCTP2'	0.203425	-0.136599	0.0192308	0
'PRSS36'	0.203428	0.134308	0.0192308	0
'GPR142'	0.203706	0.095344	0.0384615	0
'UMPS'	0.203709	-0.121517	0.0288462	0
'ADAMTSL4'	0.203731	-0.0967261	0.0384615	0
'SLC44A2'	0.204129	0.109866	0.0288462	0
'ZFP69'	0.204731	0.136535	0.0192308	0
'WDFY4'	0.204873	-0.0945651	0.0384615	0
'KCNE3'	0.204999	-0.109133	0.0288462	0
'CCDC40'	0.205375	0.132197	0.0192308	0
'ABCB11'	0.205385	0.131972	0.0192308	0
'LRRC38'	0.205766	0.108205	0.0288462	0
'GCKR'	0.205785	0.0972726	0.0384615	0
'COL6A1'	0.206607	-0.141887	0.0192308	0
'GAPT'	0.207329	0.131625	0.0192308	0
'SUMF1'	0.20743	-0.110424	0.0288462	0
'CTBP2'	0.207452	-0.133859	0.0192308	0
'CYP1A1'	0.20782	0.093426	0.0384615	1
'OARD1'	0.208658	0.1115	0.0288462	0
'MAN2A1'	0.208716	0.13523	0.0192308	0
'FNDC1'	0.208748	-0.0616231	0.0961538	0
'KDM4A'	0.209227	-0.134368	0.0192308	0
'CSF3R'	0.209359	-0.0777326	0.0576923	0
'RFX1'	0.209517	-0.0952592	0.0384615	0
'TAP1'	0.210456	-0.13075	0.0192308	0
'MON1B'	0.210456	-0.13075	0.0192308	0
'KIF15'	0.210473	0.0841752	0.0480769	0
'MICAL3'	0.2105	-0.0867583	0.0480769	0
'RCL1'	0.210934	0.0840225	0.0480769	0
'SCGN'	0.210983	0.131031	0.0192308	0
'PDZD8'	0.211097	0.0923787	0.0384615	0
'FBF1'	0.211368	0.109338	0.0288462	0
'WFDC1'	0.211654	0.130191	0.0192308	0
'TTLL4'	0.211779	0.107453	0.0288462	0
'SYT15'	0.212085	-0.137938	0.0192308	0
'RPS6KC1'	0.212167	0.0844556	0.0480769	0
'UGGT1'	0.212335	-0.136655	0.0192308	0
'ACP2'	0.212549	0.131103	0.0192308	0
'BCHE'	0.212599	0.109664	0.0288462	0
'EDAR'	0.212774	-0.147304	0.0192308	0
'SNRK'	0.212872	0.092909	0.0384615	0
'SLC6A20'	0.213198	0.13032	0.0192308	0
'STPG1'	0.21325	0.135925	0.0192308	0
'CPD'	0.213368	-0.106456	0.0288462	0
'TRAPPC8'	0.213434	-0.108335	0.0288462	0
'MPEG1'	0.213726	-0.105747	0.0288462	0
'RNF44'	0.215144	-0.128629	0.0192308	0
'CALCOCO1'	0.215847	0.104901	0.0288462	0
'MRPL19'	0.216175	-0.110753	0.0288462	0
'SLC25A46'	0.216794	0.0827669	0.0480769	0
'TJP2'	0.216872	0.106579	0.0288462	0
'KCTD19'	0.216901	-0.0755063	0.0576923	0
'LAMA2'	0.217035	-0.0829078	0.0480769	0
'FAM135A'	0.217319	0.0822363	0.0480769	0
'LHPP'	0.217989	0.127806	0.0192308	0
'LATS2'	0.217989	0.127806	0.0192308	0
'RUFY2'	0.218068	-0.108735	0.0288462	0
'ROCK2'	0.218484	-0.130357	0.0192308	0
'ANO2'	0.218519	0.0908414	0.0384615	0
'TFAP2E'	0.218713	0.128727	0.0192308	0
'BBS12'	0.218779	-0.136774	0.0192308	0
'CX3CR1'	0.219307	0.090737	0.0384615	0
'PARVG'	0.219452	0.13037	0.0192308	0
'KMT2A'	0.219457	-0.0916505	0.0384615	0
'OR9Q1'	0.219555	0.132309	0.0192308	0
'FAM208B'	0.21996	0.0584419	0.115385	0
'KCND1'	0.220152	-0.0847844	0.0480769	0
'MRPL9'	0.220376	0.106059	0.0288462	0
'METTL3'	0.220523	-0.128261	0.0192308	0
'DNHD1'	0.221176	0.0555886	0.115385	0
'SLC12A1'	0.221536	-0.104312	0.0288462	0
'MORC4'	0.221626	-0.104197	0.0288462	0
'RASSF4'	0.221768	-0.0909308	0.0384615	0
'MAST2'	0.221805	0.127383	0.0192308	0
'FUCA2'	0.221843	0.0916138	0.0384615	0
'RRP8'	0.222178	-0.112687	0.0288462	0
'ABCA12'	0.222379	-0.0863657	0.0480769	0
'ARID5B'	0.22256	0.126437	0.0192308	0
'FAM184A'	0.222918	-0.127323	0.0192308	0
'CAMSAP1'	0.222927	0.0909973	0.0384615	0
'ILVBL'	0.223434	0.127383	0.0192308	0
'ZNF571'	0.223507	0.130268	0.0192308	0
'SPP1'	0.223507	0.130268	0.0192308	0
'STK36'	0.223617	0.105845	0.0288462	0
'KRT26'	0.224079	0.0742862	0.0576923	0
'ANGPT2'	0.22413	0.125915	0.0192308	0
'HERC3'	0.224588	-0.127859	0.0192308	0
'PLXNA3'	0.225063	-0.0813325	0.0480769	0
'COL20A1'	0.225237	-0.0817215	0.0480769	0
'PCDHB3'	0.225633	-0.105562	0.0288462	0
'BRD1'	0.225634	0.126744	0.0192308	0
'CLK2'	0.225634	0.126744	0.0192308	0
'ADAMDEC1'	0.225646	-0.132564	0.0192308	0
'MAST4'	0.225851	0.0745558	0.0576923	0
'LRRC71'	0.225965	0.103984	0.0288462	0
'IDUA'	0.226022	0.129264	0.0192308	0
'WDR96'	0.226131	-0.106639	0.0288462	0
'LIX1'	0.226195	-0.125633	0.0192308	0
'LRIG2'	0.226342	0.127992	0.0192308	0
'SLC39A4'	0.226358	-0.103257	0.0288462	0
'OR52J3'	0.227391	0.126091	0.0192308	0
'OR2M4'	0.227391	0.126091	0.0192308	0
'KIF16B'	0.227414	-0.0805034	0.0480769	0
'FERMT2'	0.227458	-0.132091	0.0192308	0
'SLU7'	0.228306	-0.126807	0.0192308	0
'SCUBE3'	0.228681	0.11304	0.0288462	0
'RLN2'	0.22884	0.12821	0.0192308	0
'RNF207'	0.229153	-0.0780961	0.0576923	0
'TTLL12'	0.229542	-0.0891615	0.0384615	0
'PIEZO2'	0.229554	-0.133678	0.0192308	0
'SCN2A'	0.22959	-0.125461	0.0192308	0
'DNASE1'	0.229725	0.104372	0.0288462	0
'COQ9'	0.229727	0.127074	0.0192308	0
'MEOX2'	0.230102	0.0787454	0.0576923	0
'USH1C'	0.230245	0.110289	0.0288462	0
'LRRIQ3'	0.230374	0.0900432	0.0384615	0
'MAP4K2'	0.230421	0.0927783	0.0384615	0
'EPOR'	0.23071	-0.08042	0.0480769	0
'RFTN2'	0.230972	-0.0742779	0.0576923	0
'TEKT3'	0.231388	-0.125335	0.0192308	0
'CLDN14'	0.231412	-0.125647	0.0192308	0
'MORN1'	0.231512	-0.106916	0.0288462	0
'BBS4'	0.231604	-0.0892368	0.0384615	0
'LMCD1'	0.231718	0.125195	0.0192308	0
'PTPRQ'	0.232214	-0.107561	0.0288462	0
'CSRP3'	0.232457	0.124166	0.0192308	0
'PSRC1'	0.232528	0.12665	0.0192308	0
'ANKRD10'	0.232713	0.102305	0.0288462	0
'PKD1L1'	0.232837	-0.0530502	0.125	0
'FPR1'	0.233091	0.123233	0.0192308	0
'SERINC4'	0.233461	-0.127279	0.0192308	0
'SLC12A9'	0.233491	-0.102352	0.0288462	0
'DPH1'	0.234185	-0.0901139	0.0384615	0
'NAV2'	0.234246	-0.0907774	0.0384615	0
'MUC17'	0.234499	-0.0661284	0.0769231	0
'KANSL1'	0.234756	0.0880605	0.0384615	0
'GJB6'	0.23533	-0.123434	0.0192308	0
'HYAL4'	0.235371	-0.0803445	0.0480769	0
'GRIK1'	0.235772	-0.125982	0.0192308	0
'GRIP1'	0.235814	0.0723373	0.0576923	0
'DPYSL5'	0.235847	0.123475	0.0192308	0
'PSD'	0.235847	0.123475	0.0192308	0
'EFCAB12'	0.235857	-0.0883055	0.0384615	0
'TTN'	0.235877	0.0358245	0.538462	0
'LURAP1L'	0.235886	0.122816	0.0192308	0
'ZNF763'	0.236429	0.125785	0.0192308	0
'KIRREL2'	0.237204	0.124998	0.0192308	0
'PPARGC1B'	0.23721	0.0915239	0.0384615	0
'COL28A1'	0.237336	0.0912645	0.0384615	0
'CECR2'	0.237492	-0.101817	0.0288462	0
'CHGB'	0.237546	0.0797583	0.0480769	0
'DONSON'	0.237584	0.122526	0.0192308	0
'CRTAC1'	0.237844	0.0883491	0.0384615	0
'SLC26A8'	0.238306	0.0877763	0.0384615	0
'CACHD1'	0.238432	-0.10019	0.0288462	0
'NPAS4'	0.238686	0.0718772	0.0576923	0
'ZC3H10'	0.238998	0.104151	0.0288462	0
'SLX4'	0.239225	-0.0737023	0.0576923	0
'RLF'	0.239282	0.0724185	0.0576923	0
'AMICA1'	0.239334	0.100602	0.0288462	0
'STAB1'	0.239425	0.0638492	0.0769231	0
'ARAP1'	0.239618	0.102286	0.0288462	0
'ABCG8'	0.24034	-0.102149	0.0288462	0
'UHMK1'	0.241374	0.0997347	0.0288462	0
'FREM3'	0.241944	0.0793047	0.0480769	0
'COL12A1'	0.242106	0.0878041	0.0384615	0
'DOCK5'	0.242214	-0.0873336	0.0384615	0
'SLC5A9'	0.242375	0.105606	0.0288462	0
'SUSD4'	0.242414	0.121947	0.0192308	0
'PSMB6'	0.242424	-0.101172	0.0288462	0
'FHOD3'	0.242552	0.0868491	0.0384615	0
'TMOD4'	0.242612	-0.123031	0.0192308	0
'PGLYRP2'	0.243235	0.0793957	0.0480769	0
'MIER2'	0.243263	0.100283	0.0288462	0
'GPATCH3'	0.243501	0.086938	0.0384615	0
'OR10C1'	0.24361	0.0641791	0.0865385	0
'PMS2'	0.243757	0.121825	0.0192308	0
'C6ORF203'	0.243843	0.120629	0.0192308	0
'GOLM1'	0.244279	0.0653228	0.0769231	0
'ELOVL4'	0.244459	-0.122254	0.0192308	0
'OTOL1'	0.244689	0.124921	0.0192308	0
'CLLU1'	0.244689	0.124921	0.0192308	0
'C16ORF96'	0.245101	-0.0606839	0.0865385	0
'ATP1A4'	0.245198	0.102441	0.0288462	0
'HECTD2'	0.245342	0.102343	0.0288462	0
'DNAJC30'	0.2454	-0.122913	0.0192308	0
'SLC12A4'	0.245958	-0.120793	0.0192308	0
'SLC46A2'	0.246257	0.0885675	0.0384615	0
'TYW1'	0.246262	-0.12872	0.0192308	0
'DUOXA1'	0.246312	0.0868947	0.0384615	0
'NRAP'	0.246409	0.0716462	0.0576923	0
'WDR36'	0.24726	-0.100012	0.0288462	0
'C19ORF26'	0.247581	0.0960014	0.0384615	0
'ACOT8'	0.248013	0.0981982	0.0288462	0
'MZF1'	0.248395	-0.0861851	0.0384615	0
'KCNE2'	0.248642	-0.123559	0.0192308	0
'METTL24'	0.2493	-0.12384	0.0192308	0
'CTD-2521M24.10'	0.249768	0.0985899	0.0288462	0
'SHISA6'	0.250223	0.120545	0.0192308	0
'COLGALT2'	0.250592	-0.0772868	0.0480769	0
'SLC9A3R1'	0.250853	-0.122454	0.0192308	0
'LRRK2'	0.251004	0.120109	0.0192308	0
'GPR152'	0.251004	0.120109	0.0192308	0
'WRNIP1'	0.251112	-0.0978111	0.0288462	0
'UQCRC1'	0.251152	-0.0998293	0.0288462	0
'MKI67'	0.25132	-0.0575758	0.0961538	0
'ADCY1'	0.251332	0.0762124	0.0480769	0
'RNF149'	0.251511	-0.103534	0.0288462	0
'GEMIN4'	0.251529	0.0806549	0.0480769	0
'BNIP2'	0.252012	0.122148	0.0192308	0
'SLC26A10'	0.252068	0.078418	0.0480769	0
'LAMA5'	0.25225	-0.0447284	0.163462	0
'CCDC102B'	0.252265	-0.0866191	0.0384615	0
'ADAMTS3'	0.252277	0.0774558	0.0480769	0
'ABCB6'	0.253335	0.0787946	0.0480769	0
'ZNF343'	0.253514	0.100213	0.0288462	0
'FXYD1'	0.254327	0.0973739	0.0288462	0
'TSPYL5'	0.254344	0.0811339	0.0480769	0
'MLTK'	0.254411	-0.0974943	0.0288462	0
'MBD6'	0.254595	-0.119586	0.0192308	0
'MICALCL'	0.255158	-0.0531423	0.105769	0
'RHBDD1'	0.255237	0.0982642	0.0288462	0
'GPR110'	0.255591	-0.0886501	0.0384615	0
'RNF17'	0.255764	0.117615	0.0192308	0
'CACNA1H'	0.255764	0.117615	0.0192308	0
'SLC17A2'	0.256	-0.0770151	0.0480769	0
'HEG1'	0.256055	0.121629	0.0192308	0
'MCM3'	0.2565	0.117799	0.0192308	0
'MAML1'	0.25653	-0.0853849	0.0384615	0
'PLTP'	0.256581	0.119186	0.0192308	0
'YBEY'	0.256581	0.119186	0.0192308	0
'NR4A1'	0.257174	0.120066	0.0192308	0
'MYEOV2'	0.257814	0.0961165	0.0288462	0
'DNAAF1'	0.257866	0.117812	0.0192308	0
'GMIP'	0.258319	-0.0582931	0.0865385	0
'HOOK2'	0.258422	0.0971864	0.0288462	0
'APC'	0.258694	-0.080672	0.0480769	0
'BLVRB'	0.258982	0.0752578	0.0480769	0
'ITGB2'	0.259731	-0.0877195	0.0384615	0
'SMPD1'	0.260034	-0.119943	0.0192308	0
'MAEL'	0.260034	-0.119943	0.0192308	0
'MAGI3'	0.260034	-0.119943	0.0192308	0
'SEMA3D'	0.260069	-0.095733	0.0288462	0
'USP35'	0.260121	0.0692783	0.0576923	0
'SLC7A5'	0.260148	-0.130672	0.0192308	0
'CEP76'	0.260155	-0.129313	0.0192308	0
'MUSK'	0.260217	0.119962	0.0192308	0
'MYH15'	0.260453	-0.0876912	0.0384615	0
'C4ORF51'	0.2609	-0.119888	0.0192308	0
'PLEKHH2'	0.261488	0.0967243	0.0288462	0
'MYO7B'	0.261572	0.0867771	0.0384615	0
'ZNF276'	0.261907	-0.0988243	0.0288462	0
'SAPCD1'	0.262079	0.0850002	0.0384615	0
'CDH13'	0.262434	0.06395	0.0673077	0
'WWC3'	0.263047	0.116293	0.0192308	0
'LETM1'	0.263047	0.116293	0.0192308	0
'TTLL5'	0.26319	0.083213	0.0384615	0
'DDX31'	0.263238	0.0837186	0.0384615	0
'SH3BP5'	0.263433	0.116814	0.0192308	0
'PCDH12'	0.263669	0.0841298	0.0384615	0
'KIAA1107'	0.263828	0.0965268	0.0288462	0
'MRGPRX2'	0.263848	0.0848851	0.0384615	0
'ZNF226'	0.263852	-0.116251	0.0192308	0
'FBN3'	0.263916	-0.0527923	0.105769	0
'TDP2'	0.264061	0.0957791	0.0288462	0
'JMJD4'	0.264091	-0.120304	0.0192308	0
'GPR98'	0.264305	-0.0428732	0.163462	0
'WNK4'	0.264361	-0.0605636	0.0769231	0
'SETX'	0.264979	-0.0745579	0.0480769	0
'PPAPDC2'	0.264984	-0.0947821	0.0288462	0
'MICAL1'	0.265064	0.0748513	0.0480769	0
'WRN'	0.265254	-0.0876448	0.0384615	0
'DACH2'	0.265376	-0.124548	0.0192308	0
'RNF31'	0.2654	-0.0828747	0.0384615	0
'APCDD1L'	0.265577	-0.11555	0.0192308	0
'PNPLA7'	0.265577	-0.11555	0.0192308	0
'DPP9'	0.26613	-0.0827896	0.0384615	0
'SPECC1L'	0.266732	0.0765962	0.0480769	0
'TACC2'	0.267056	0.0507467	0.115385	0
'TCEA3'	0.267286	0.118183	0.0192308	0
'SYCP2'	0.267384	0.09811	0.0288462	0
'MYO6'	0.267703	-0.0946288	0.0288462	0
'CPNE3'	0.267942	0.120313	0.0192308	0
'GPR113'	0.268062	-0.0639123	0.0673077	0
'WDR54'	0.268148	0.0743391	0.0480769	0
'FLNB'	0.268153	-0.0635938	0.0673077	0
'IPO5'	0.268475	0.0951243	0.0288462	0
'TNFSF11'	0.268928	-0.115648	0.0192308	0
'CFDP1'	0.269366	0.0840184	0.0384615	0
'ZNF846'	0.269576	-0.0959988	0.0288462	0
'AIFM3'	0.269657	0.0753942	0.0480769	0
'GPR158'	0.270107	-0.116048	0.0192308	0
'LDB3'	0.270374	-0.0645778	0.0673077	0
'TYMP'	0.270441	0.115561	0.0192308	0
'PDE4C'	0.270441	0.115561	0.0192308	0
'RIPPLY3'	0.270454	0.115116	0.0192308	0
'ALKBH3'	0.270818	-0.0953378	0.0288462	0
'ADCY5'	0.270984	0.115456	0.0192308	0
'HSPH1'	0.270984	0.115456	0.0192308	0
'CCDC69'	0.271044	0.114715	0.0192308	0
'COL6A5'	0.271147	-0.0895534	0.0384615	0
'CARD14'	0.271334	0.0949711	0.0288462	0
'SSRP1'	0.271527	0.115133	0.0192308	0
'TEKT5'	0.272039	-0.0571292	0.0865385	0
'MYBPH'	0.272395	0.093723	0.0288462	0
'ZMIZ2'	0.272402	0.086731	0.0384615	0
'DCHS1'	0.272421	0.0586396	0.0769231	0
'IFNE'	0.272567	0.113795	0.0192308	0
'SIGLEC1'	0.272638	-0.0937344	0.0288462	0
'ZC3H6'	0.273077	0.0969177	0.0288462	0
'DNAH9'	0.273203	0.0528372	0.0961538	0
'CENPJ'	0.273315	-0.0962726	0.0288462	0
'MUT'	0.273448	0.0938611	0.0288462	0
'ZYG11A'	0.273592	0.0878629	0.0384615	0
'TEKT1'	0.273844	-0.0685776	0.0576923	0
'KRT9'	0.27386	-0.11525	0.0192308	0
'DDX20'	0.273902	0.0859236	0.0384615	0
'TCERG1L'	0.27417	0.0931592	0.0288462	0
'FAM149A'	0.274222	0.0738835	0.0480769	0
'DHX38'	0.274357	0.081615	0.0384615	0
'PGLYRP3'	0.274378	0.10173	0.0288462	0
'TAS2R4'	0.275286	-0.128989	0.0192308	0
'AHCY'	0.275342	0.116656	0.0192308	0
'LRFN2'	0.275342	0.116656	0.0192308	0
'LAMB3'	0.275476	-0.0947396	0.0288462	0
'XYLB'	0.276081	0.114103	0.0192308	0
'CHIT1'	0.276132	0.0761762	0.0480769	0
'PCNT'	0.276156	0.0435058	0.153846	0
'ALDH3B2'	0.276334	0.114349	0.0192308	0
'TGM3'	0.276611	-0.116564	0.0192308	0
'STK24'	0.276611	-0.116564	0.0192308	0
'CTR9'	0.276859	0.113122	0.0192308	0
'SETD2'	0.277757	0.083533	0.0384615	0
'OSTM1'	0.278204	0.116687	0.0192308	0
'ZNF473'	0.278587	0.0927244	0.0288462	0
'CCDC30'	0.278618	-0.0812052	0.0384615	0
'NWD1'	0.278769	-0.0558423	0.0865385	0
'LAMB1'	0.278835	-0.0929114	0.0288462	0
'ATP9B'	0.278922	0.0933546	0.0288462	0
'PPP1R18'	0.278934	-0.101571	0.0288462	0
'USP43'	0.279111	-0.0930435	0.0288462	0
'RPRD2'	0.279259	0.1121	0.0192308	0
'YTHDC2'	0.279426	-0.112882	0.0192308	0
'SSFA2'	0.279543	-0.0642903	0.0673077	0
'SEC16A'	0.279779	-0.1143	0.0192308	0
'ZNF331'	0.280063	-0.0940375	0.0288462	0
'MROH9'	0.280372	-0.0584382	0.0865385	0
'ALG12'	0.280605	-0.123911	0.0192308	0
'LRRK1'	0.280799	0.0617258	0.0673077	0
'C7ORF43'	0.281025	-0.11579	0.0192308	0
'TMEM134'	0.281649	-0.0823492	0.0384615	0
'ZNF655'	0.281663	-0.0806344	0.0384615	0
'BIVM-ERCC5'	0.282073	-0.0923102	0.0288462	0
'PIK3CG'	0.282145	0.0800702	0.0384615	0
'GIMAP6'	0.282482	-0.0957914	0.0288462	0
'TRPM1'	0.282571	-0.111419	0.0192308	1
'PTPRH'	0.282913	-0.061554	0.0673077	0
'KMT2D'	0.283008	-0.0693057	0.0576923	0
'BCLAF1'	0.283151	-0.0796378	0.0384615	0
'NOP2'	0.283391	-0.0795928	0.0384615	0
'RAD50'	0.283613	0.0621533	0.0673077	0
'HPS4'	0.283869	0.111818	0.0192308	0
'SLC45A3'	0.28477	0.115661	0.0192308	0
'KIF13A'	0.284968	-0.112086	0.0192308	0
'ZBP1'	0.285494	0.0793109	0.0384615	0
'DDX19B'	0.285563	-0.111616	0.0192308	0
'HAVCR2'	0.285563	-0.111616	0.0192308	0
'STON2'	0.285563	-0.111616	0.0192308	0
'LRRC43'	0.285777	0.0621385	0.0673077	0
'ZNF750'	0.286253	0.0918912	0.0288462	0
'CLMN'	0.286275	-0.112593	0.0192308	0
'DBH'	0.287638	-0.065033	0.0576923	0
'CDH16'	0.287845	0.111412	0.0192308	0
'PIDD'	0.288139	-0.0652227	0.0576923	0
'HIPK3'	0.288162	0.112307	0.0192308	0
'ZNF106'	0.288313	-0.0654176	0.0576923	0
'KIAA1199'	0.288531	0.0901276	0.0288462	0
'TGFBR2'	0.288813	0.110681	0.0192308	0
'SLC29A3'	0.288821	0.0907494	0.0288462	0
'BPHL'	0.289211	0.0792389	0.0384615	0
'ANKRD66'	0.289282	0.109742	0.0192308	0
'GPNMB'	0.289718	-0.0931485	0.0288462	0
'RANBP17'	0.289885	0.0918354	0.0288462	0
'OSGIN2'	0.290317	-0.109977	0.0192308	0
'DLC1'	0.29075	0.0658018	0.0576923	0
'RIN2'	0.29086	0.0793794	0.0384615	0
'HTATSF1'	0.290945	-0.0823516	0.0384615	0
'C12ORF50'	0.291337	0.11226	0.0192308	0
'HHIPL2'	0.291634	0.0678543	0.0576923	0
'AKAP7'	0.291699	0.110019	0.0192308	0
'COL7A1'	0.291812	-0.0541008	0.0865385	0
'ORC1'	0.292271	-0.06573	0.0576923	0
'ZNF662'	0.292322	-0.0779407	0.0384615	0
'PARM1'	0.292855	0.0666674	0.0576923	0
'MPP3'	0.293126	0.0781624	0.0384615	0
'UTRN'	0.29437	-0.070451	0.0480769	0
'DDIT4L'	0.294908	-0.108875	0.0192308	0
'ANKRD45'	0.295036	-0.0790384	0.0384615	0
'OR10V1'	0.29505	-0.0894408	0.0288462	0
'TNRC6C'	0.295342	0.113422	0.0192308	0
'EPB41L2'	0.295373	-0.108911	0.0192308	0
'TPCN1'	0.295378	-0.0667827	0.0576923	0
'PPT1'	0.295645	0.0891371	0.0288462	0
'SARDH'	0.295775	-0.109968	0.0192308	0
'RTBDN'	0.29597	0.0792537	0.0384615	0
'ITPR2'	0.296077	-0.0927293	0.0288462	0
'BTBD16'	0.2961	-0.111446	0.0192308	0
'TMEM175'	0.296378	0.0900009	0.0288462	0
'ZNF470'	0.296979	0.095114	0.0288462	0
'GABRR1'	0.297821	0.111567	0.0192308	0
'TTC14'	0.297852	-0.109426	0.0192308	0
'OR13G1'	0.298453	-0.108378	0.0192308	0
'CDK6'	0.298453	-0.108378	0.0192308	0
'WDR59'	0.298485	0.109102	0.0192308	0
'ASH1L'	0.298932	-0.108743	0.0192308	0
'MYO9B'	0.299007	0.0649972	0.0576923	0
'CD2'	0.299211	-0.0773381	0.0384615	0
'PARP4'	0.299974	-0.0791097	0.0384615	0
'ZNF469'	0.300003	-0.051389	0.0961538	0
'SLC22A1'	0.300042	0.0880199	0.0288462	0
'GNL3L'	0.300457	0.0889368	0.0288462	0
'AIP'	0.30074	-0.0911539	0.0288462	0
'RNF213'	0.300792	0.0435112	0.134615	0
'ITIH4'	0.30117	0.0691136	0.0480769	0
'FLVCR1'	0.301183	0.0884579	0.0288462	1
'KIAA0430'	0.301609	0.0592585	0.0673077	0
'DYNC2H1'	0.302489	-0.110819	0.0192308	0
'PLXNB1'	0.303694	0.0818604	0.0384615	0
'FAM83B'	0.303974	0.0891397	0.0288462	0
'TES'	0.30437	-0.089087	0.0288462	0
'LRRC14B'	0.304528	-0.093878	0.0288462	0
'SFMBT2'	0.304807	0.109871	0.0192308	0
'MMRN2'	0.304807	0.109871	0.0192308	0
'SLAMF7'	0.30481	-0.0692234	0.0480769	0
'CPE'	0.305073	-0.113082	0.0192308	0
'CTTNBP2NL'	0.305148	-0.109033	0.0192308	0
'MYH7B'	0.305658	-0.0552581	0.0769231	0
'METTL17'	0.305844	0.107373	0.0192308	0
'DNASE2'	0.305986	-0.107341	0.0192308	0
'PYHIN1'	0.306518	-0.0872919	0.0288462	0
'ECEL1'	0.306663	-0.0875892	0.0288462	0
'ATG2B'	0.30723	-0.0639624	0.0576923	0
'LAMC3'	0.307626	0.088374	0.0288462	0
'CPNE4'	0.307635	0.107442	0.0192308	0
'ABR'	0.307635	0.107442	0.0192308	0
'ANO1'	0.307717	-0.0893642	0.0288462	0
'CCL26'	0.307841	-0.0871191	0.0288462	0
'DSG2'	0.307853	0.106376	0.0192308	0
'OPN3'	0.307856	0.0716243	0.0480769	0
'BCL2L13'	0.308116	-0.112138	0.0192308	0
'CNKSR3'	0.308147	0.108064	0.0192308	0
'ZC3H3'	0.308732	0.0681854	0.0480769	0
'OTOGL'	0.309634	-0.0712856	0.0480769	0
'ZNF512B'	0.309808	0.0870854	0.0288462	0
'MT-ND2'	0.309991	-0.0594983	0.0673077	0
'CAPZA3'	0.310182	0.105425	0.0192308	0
'GABRP'	0.310191	-0.0774773	0.0384615	0
'OR52A5'	0.310194	0.0868212	0.0288462	0
'HTR3D'	0.31063	0.107876	0.0192308	0
'FSIP2'	0.310904	0.0552655	0.0769231	0
'VANGL1'	0.311328	-0.106383	0.0192308	0
'FGD5'	0.311458	-0.0701691	0.0480769	0
'SH3YL1'	0.311866	0.0774744	0.0384615	0
'PAICS'	0.312424	0.106146	0.0192308	0
'PHLPP1'	0.312432	-0.0760357	0.0384615	0
'GNL3'	0.312451	-0.085993	0.0288462	0
'CCDC88C'	0.312774	-0.0534136	0.0865385	0
'FGF5'	0.313534	0.105182	0.0192308	0
'SPATA3'	0.313945	-0.10857	0.0192308	0
'TENM3'	0.31403	-0.0705424	0.0480769	0
'SH3BP2'	0.314506	0.0750175	0.0384615	0
'PIGT'	0.314667	0.0783978	0.0384615	0
'OXER1'	0.315136	-0.106104	0.0192308	0
'RALGAPA1'	0.315235	0.106841	0.0192308	0
'CACNA1A'	0.315748	0.0758912	0.0384615	0
'SKIL'	0.316648	0.103919	0.0192308	0
'ATG13'	0.316648	0.103919	0.0192308	0
'PKP3'	0.316966	-0.0745522	0.0384615	0
'SHROOM2'	0.317244	-0.0609983	0.0673077	0
'SELENBP1'	0.317676	0.106885	0.0192308	0
'ATP8A2'	0.317715	-0.105284	0.0192308	0
'KIAA0753'	0.318005	0.0797643	0.0384615	0
'TMCC3'	0.318573	0.104642	0.0192308	0
'RRBP1'	0.318573	0.104642	0.0192308	0
'CCDC154'	0.318626	0.104494	0.0192308	0
'SH3RF2'	0.318661	0.105664	0.0192308	0
'FRAS1'	0.318991	0.05003	0.0961538	0
'TPR'	0.319355	-0.0870704	0.0288462	0
'FBXL6'	0.319716	-0.0746875	0.0384615	0
'TTC26'	0.319971	0.086517	0.0288462	0
'FBXW5'	0.320151	-0.0759037	0.0384615	0
'DMD'	0.320186	-0.104792	0.0192308	0
'AGRN'	0.320768	0.0566601	0.0673077	0
'CTAGE5'	0.320936	-0.103895	0.0192308	0
'CIDEC'	0.321196	-0.0765961	0.0384615	0
'GPRIN3'	0.321541	0.0850883	0.0288462	0
'ARVCF'	0.321586	0.061633	0.0576923	0
'NIPSNAP3B'	0.322026	0.0734891	0.0384615	0
'ANKFY1'	0.323449	-0.10622	0.0192308	0
'AFF1'	0.323449	-0.10622	0.0192308	0
'EIF2AK3'	0.323515	0.0844046	0.0288462	0
'SLC44A4'	0.324357	0.076355	0.0384615	0
'ADAMTS16'	0.324452	-0.118668	0.0192308	0
'HECTD4'	0.324479	-0.106225	0.0192308	0
'ZNF266'	0.324795	-0.103555	0.0192308	0
'HRC'	0.325482	-0.103588	0.0192308	0
'BNC2'	0.325531	0.1032	0.0192308	0
'CCDC176'	0.325996	0.102247	0.0192308	0
'HNF1B'	0.325996	0.102247	0.0192308	0
'KALRN'	0.326109	-0.0533194	0.0769231	0
'GYLTL1B'	0.326827	0.0733027	0.0384615	0
'CACNA2D1'	0.327021	0.0842782	0.0288462	0
'IKBKAP'	0.327153	0.0885465	0.0288462	0
'PCDH18'	0.327203	0.0847223	0.0288462	0
'NOL11'	0.327232	0.102622	0.0192308	0
'AFP'	0.327609	0.103565	0.0192308	0
'AIRE'	0.327824	0.102779	0.0192308	0
'ATP5SL'	0.327881	-0.0735583	0.0384615	0
'PDE11A'	0.328219	0.0680007	0.0480769	0
'SAGE1'	0.32822	-0.102218	0.0192308	0
'PLCB2'	0.328351	0.0838569	0.0288462	0
'SULF1'	0.328535	0.10263	0.0192308	0
'KIAA1984'	0.32866	0.104806	0.0192308	0
'FLG'	0.328671	-0.0625212	0.0576923	0
'FCGBP'	0.328903	0.0478742	0.0961538	0
'EFHB'	0.328976	0.0734729	0.0384615	0
'GPR125'	0.329421	-0.0650827	0.0480769	0
'COL6A3'	0.329546	0.0420892	0.125	0
'PLD2'	0.329828	-0.10407	0.0192308	0
'MLLT4'	0.329994	-0.10133	0.0192308	0
'KCNJ14'	0.330064	-0.106002	0.0192308	0
'CPA3'	0.330399	0.0602877	0.0576923	0
'SFI1'	0.330559	-0.102041	0.0192308	0
'PATZ1'	0.330559	-0.102041	0.0192308	0
'LRTOMT'	0.330844	0.103085	0.0192308	0
'ZNF208'	0.330892	0.101458	0.0192308	0
'GPRIN2'	0.330893	0.0718877	0.0384615	0
'KANK1'	0.331266	0.0629935	0.0576923	0
'ASB16'	0.331282	-0.0668239	0.0480769	0
'ITGB5'	0.331628	-0.0848383	0.0288462	0
'GLI3'	0.331707	0.0612114	0.0576923	0
'TIMELESS'	0.332372	-0.071221	0.0480769	0
'FAM69C'	0.333051	-0.104298	0.0192308	0
'ZNF337'	0.333523	-0.0728057	0.0384615	0
'SNX27'	0.333602	-0.101885	0.0192308	0
'MBTPS1'	0.333892	0.0831696	0.0288462	0
'ANKEF1'	0.334283	-0.0824479	0.0288462	0
'DSG1'	0.334759	0.0642613	0.0480769	0
'ARHGAP24'	0.334765	0.0822266	0.0288462	0
'SIPA1L2'	0.334927	0.049226	0.0865385	0
'SLC6A1'	0.335442	-0.103579	0.0192308	0
'OR5F1'	0.335739	0.10067	0.0192308	0
'IGSF10'	0.335756	0.0401896	0.144231	0
'IP6K3'	0.335896	0.103413	0.0192308	0
'POU2F3'	0.335896	0.103413	0.0192308	0
'IFIT2'	0.33593	0.0827052	0.0288462	0
'NPRL3'	0.336211	-0.100091	0.0192308	0
'DHTKD1'	0.336901	-0.072819	0.0384615	0
'ZNF217'	0.337073	-0.0842013	0.0288462	0
'PUS7L'	0.337365	-0.0513269	0.0769231	0
'ADAMTS9'	0.338083	0.0731979	0.0384615	0
'C15ORF39'	0.33814	0.0846113	0.0288462	0
'ALOX15B'	0.338281	0.0638866	0.0480769	0
'GPR137B'	0.3384	-0.0999012	0.0192308	0
'ITIH5'	0.338462	0.0820194	0.0288462	0
'CACNA1C'	0.338521	0.0711073	0.0384615	0
'GPANK1'	0.338526	0.082306	0.0288462	0
'LAG3'	0.338923	0.0731216	0.0384615	0
'DCC'	0.339406	0.083711	0.0288462	0
'DPYD'	0.339547	0.0836444	0.0288462	0
'POLR3C'	0.339891	-0.0716763	0.0384615	0
'MAP1LC3B'	0.340398	-0.0712453	0.0384615	0
'BTAF1'	0.340889	0.0836778	0.0288462	0
'COL5A2'	0.340908	0.0841616	0.0288462	0
'NUMB'	0.340925	0.104052	0.0192308	0
'SEMA3A'	0.341323	-0.0720824	0.0384615	0
'UGT2A1'	0.341393	0.0999068	0.0192308	1
'TNFRSF8'	0.342458	0.0706589	0.0384615	0
'CNDP1'	0.342878	-0.0814976	0.0288462	0
'SZT2'	0.343016	0.0705352	0.0384615	0
'PNMA3'	0.34342	-0.0968142	0.0288462	0
'PRMT10'	0.343728	-0.0994589	0.0192308	0
'PIGW'	0.344275	-0.101089	0.0192308	0
'LRP5'	0.344802	0.0989495	0.0192308	0
'GNB4'	0.34488	0.0816506	0.0288462	0
'HCK'	0.344919	0.0978058	0.0192308	0
'PTPN13'	0.345115	0.0704521	0.0384615	0
'LARS'	0.345145	-0.0635286	0.0480769	0
'ATP13A5'	0.345148	-0.0651484	0.0480769	0
'UNC13B'	0.345743	-0.0593112	0.0576923	0
'PRAM1'	0.345962	0.0834717	0.0288462	0
'TNFRSF11A'	0.346385	0.0707124	0.0384615	0
'CPA5'	0.346416	0.0717967	0.0384615	0
'DUOX1'	0.346712	0.0801559	0.0288462	0
'GREB1'	0.347039	-0.0736312	0.0384615	0
'C11ORF16'	0.347559	0.0589982	0.0576923	0
'KIAA1407'	0.347838	0.0633942	0.0480769	0
'ZNF695'	0.347919	-0.0710972	0.0384615	0
'KIAA0196'	0.348274	0.0975276	0.0192308	0
'KLK4'	0.348928	0.0699137	0.0384615	0
'REV1'	0.349016	0.101532	0.0192308	0
'PTPN1'	0.349261	0.0802786	0.0288462	0
'THSD7A'	0.349269	0.100035	0.0192308	0
'TMEM220'	0.349588	0.100337	0.0192308	0
'SLC26A11'	0.349804	0.081149	0.0288462	0
'NTF3'	0.34983	0.0674013	0.0480769	0
'NUTM1'	0.350057	0.0703044	0.0384615	0
'FBXW12'	0.350109	0.098311	0.0192308	0
'EMP1'	0.350131	0.100361	0.0192308	0
'DTWD2'	0.350321	0.0807096	0.0288462	0
'TAF5'	0.350408	0.10125	0.0192308	0
'OR6C4'	0.350408	0.10125	0.0192308	0
'INO80D'	0.350755	-0.0700939	0.0384615	0
'CYFIP1'	0.350757	-0.0705161	0.0384615	0
'GZMM'	0.3513	0.0644086	0.0480769	0
'ATG9B'	0.351522	-0.0993903	0.0192308	0
'PCLO'	0.351523	0.0423198	0.115385	0
'TNFRSF9'	0.351571	0.099442	0.0192308	0
'TET2'	0.351586	-0.0618303	0.0480769	0
'CERK'	0.351594	0.0965829	0.0192308	0
'TRIOBP'	0.351675	0.0423968	0.115385	0
'USP40'	0.351901	-0.0820863	0.0288462	0
'EMCN'	0.351971	0.0973777	0.0192308	0
'EIF5B'	0.352015	0.0540663	0.0673077	0
'PEG3'	0.352581	0.0499615	0.0865385	0
'HYDIN'	0.353099	-0.0419524	0.125	0
'SCN7A'	0.353128	-0.0684675	0.0480769	0
'PSTPIP1'	0.353132	0.0710077	0.0384615	0
'IL1RL1'	0.353561	-0.0820606	0.0288462	0
'AMOTL1'	0.353568	0.0624124	0.0480769	0
'CDSN'	0.354162	-0.0629955	0.0480769	0
'PI16'	0.354198	-0.0584219	0.0576923	0
'DROSHA'	0.354429	-0.096452	0.0192308	0
'NHSL2'	0.355337	0.0704849	0.0384615	0
'BEST2'	0.355492	0.0690113	0.0384615	0
'TTI2'	0.35561	0.079424	0.0288462	0
'KIAA0391'	0.355659	-0.0974448	0.0192308	0
'PDE10A'	0.355659	-0.0974448	0.0192308	0
'IGF1R'	0.356044	0.0956906	0.0192308	0
'IRGQ'	0.356196	-0.0957713	0.0192308	0
'DDX56'	0.356413	0.0792144	0.0288462	0
'FAM188B'	0.356954	0.0965257	0.0192308	0
'GMEB2'	0.356994	0.0702437	0.0384615	0
'CORO7'	0.357094	-0.0817528	0.0288462	0
'ZNF236'	0.357208	0.0967173	0.0192308	0
'ANKRD30A'	0.35727	0.0722342	0.0384615	0
'CENPP'	0.357449	-0.096359	0.0192308	0
'CXORF23'	0.357764	0.0973322	0.0192308	0
'E2F2'	0.358009	0.0567303	0.0576923	0
'VGLL1'	0.358079	0.0668817	0.0480769	0
'MORC1'	0.358137	0.0592409	0.0576923	0
'SLC6A13'	0.358163	0.0959858	0.0192308	0
'CRYBA2'	0.35822	-0.0786753	0.0288462	0
'TTYH1'	0.358416	0.104498	0.0192308	0
'REP15'	0.358416	0.104498	0.0192308	0
'OR56B1'	0.358416	0.104498	0.0192308	0
'SCTR'	0.359003	0.0806168	0.0288462	0
'METTL7B'	0.359085	-0.0782814	0.0288462	0
'LIG1'	0.360206	0.0500472	0.0769231	0
'FMO5'	0.360311	0.0998171	0.0192308	0
'LRP1'	0.360618	0.0618119	0.0480769	0
'PCNXL2'	0.360643	0.0728468	0.0384615	0
'C20ORF26'	0.360735	-0.0698905	0.0384615	0
'CCDC146'	0.361012	-0.101725	0.0192308	0
'TXK'	0.361054	-0.0778528	0.0288462	0
'OR2T6'	0.361165	0.0951987	0.0192308	0
'COA4'	0.361416	-0.0966937	0.0192308	0
'PCOLCE'	0.361483	-0.0983424	0.0192308	0
'MSL2'	0.361483	-0.0983424	0.0192308	0
'PHACTR3'	0.361503	-0.0717549	0.0384615	0
'VGLL3'	0.361841	0.0542213	0.0673077	0
'NLE1'	0.362075	-0.0892991	0.0288462	0
'POU2F1'	0.362391	-0.0994478	0.0192308	0
'COL24A1'	0.362699	0.0781388	0.0288462	0
'ZNF142'	0.363318	0.0561757	0.0576923	0
'KRTAP13-4'	0.363639	0.0781174	0.0288462	0
'PTPLAD2'	0.363821	0.0948645	0.0192308	0
'CYB5D2'	0.363821	0.0948645	0.0192308	0
'OTUD7B'	0.363821	0.0948645	0.0192308	0
'RSPH1'	0.363878	-0.0812322	0.0288462	0
'SLITRK3'	0.363937	0.102613	0.0192308	0
'SERGEF'	0.363966	-0.104044	0.0192308	0
'PIWIL4'	0.36417	0.0951634	0.0192308	0
'TCOF1'	0.365029	-0.0782314	0.0288462	0
'AFAP1L1'	0.365158	-0.0964819	0.0192308	0
'NEU2'	0.365217	0.0778661	0.0288462	0
'ECT2L'	0.365681	0.0783614	0.0288462	0
'WDR16'	0.365998	0.0959325	0.0192308	0
'LYZL4'	0.365998	0.0959325	0.0192308	0
'NKAIN1'	0.366038	0.0940668	0.0192308	0
'NLRP12'	0.36676	-0.0681103	0.0384615	0
'RBMXL3'	0.36737	-0.0970926	0.0192308	0
'TRIO'	0.367772	-0.0798542	0.0288462	0
'ITGA3'	0.367863	0.0696377	0.0384615	0
'KIAA0754'	0.368281	-0.0520793	0.0673077	0
'EPB41L4A'	0.368701	-0.0557218	0.0576923	0
'TRAP1'	0.368941	0.0969307	0.0192308	0
'MLH3'	0.36932	-0.0623267	0.0480769	0
'PEPD'	0.369629	-0.0682722	0.0384615	0
'SHD'	0.370248	0.077027	0.0288462	0
'IL6ST'	0.370483	0.0666664	0.0384615	0
'MAP2'	0.370553	-0.0670451	0.0384615	0
'MYH9'	0.370663	0.0670959	0.0384615	0
'CDC23'	0.37078	0.0772373	0.0288462	0
'VWA8'	0.370922	0.0509605	0.0673077	0
'ZGPAT'	0.371258	-0.0934618	0.0192308	0
'MAML3'	0.371669	0.0786806	0.0288462	0
'LDHAL6A'	0.371672	0.093115	0.0192308	0
'PRRG3'	0.372115	0.0984311	0.0192308	0
'ALDH1L1'	0.372317	-0.076523	0.0288462	0
'C19ORF40'	0.372395	-0.0762817	0.0288462	0
'SDK1'	0.37309	0.0923832	0.0192308	0
'HPS5'	0.373168	0.0628504	0.0480769	0
'RBM47'	0.373209	-0.0772142	0.0288462	0
'TEDDM1'	0.373241	0.0945702	0.0192308	0
'CCDC180'	0.373267	0.0770026	0.0288462	0
'TOP2B'	0.373332	-0.0930708	0.0192308	0
'CLEC10A'	0.373584	-0.0925042	0.0192308	0
'LYZL6'	0.374203	-0.0928619	0.0192308	0
'TMEM155'	0.37453	0.0682935	0.0384615	0
'ASB10'	0.374568	-0.0658794	0.0384615	0
'CLEC16A'	0.37492	-0.0606028	0.0480769	0
'ARMC3'	0.374976	-0.0920491	0.0192308	0
'PPP2R1B'	0.374985	0.066227	0.0384615	0
'SELP'	0.3751	-0.071026	0.0384615	0
'CCBL1'	0.375251	0.092706	0.0192308	0
'DIDO1'	0.375251	0.092706	0.0192308	0
'ZSCAN25'	0.376058	0.0758764	0.0288462	0
'HRNR'	0.376708	-0.0761489	0.0288462	0
'PLXNA2'	0.376962	-0.0658217	0.0384615	0
'SLC8A3'	0.377049	-0.0760216	0.0288462	0
'ALX1'	0.37732	-0.0758069	0.0288462	0
'SPG11'	0.378006	0.0413619	0.105769	0
'RORC'	0.378046	0.0540616	0.0576923	0
'CBR4'	0.378182	-0.0750815	0.0288462	0
'CTSZ'	0.378751	-0.0776685	0.0288462	0
'MS4A14'	0.378764	0.0765364	0.0288462	0
'NRP2'	0.378991	0.0586535	0.0480769	0
'HEXA'	0.379129	0.0763724	0.0288462	0
'DNAJC10'	0.380329	-0.0922878	0.0192308	0
'NPR1'	0.380685	-0.0931925	0.0192308	0
'SLC6A17'	0.380789	0.0776421	0.0288462	0
'DDX60L'	0.380994	-0.0660128	0.0384615	0
'ABCB5'	0.381032	0.0602705	0.0480769	0
'NFIC'	0.381832	-0.0912055	0.0192308	0
'CUL9'	0.382285	-0.0649174	0.0384615	0
'TUBGCP5'	0.3824	-0.0480984	0.0769231	0
'SPAG17'	0.382508	-0.0547902	0.0576923	0
'DCD'	0.383472	-0.0905918	0.0192308	0
'CD274'	0.383784	-0.0918346	0.0192308	0
'COLEC12'	0.384102	-0.0745357	0.0288462	0
'IFNW1'	0.384293	0.0924876	0.0192308	0
'ZNF138'	0.384512	0.0978699	0.0192308	0
'SASH1'	0.384624	0.0756494	0.0288462	0
'KBTBD2'	0.38463	-0.0907143	0.0192308	0
'TKT'	0.385599	0.0642031	0.0384615	0
'CGNL1'	0.385873	-0.0669766	0.0384615	0
'OSCP1'	0.386147	0.0741109	0.0288462	0
'NUDT12'	0.386337	0.0904427	0.0192308	0
'RFX6'	0.386403	0.0663365	0.0384615	0
'CHPF2'	0.386427	0.0447305	0.0865385	0
'SRPK1'	0.387101	0.0748971	0.0288462	0
'CTPS2'	0.387116	-0.0738501	0.0288462	0
'TAX1BP3'	0.387147	-0.0908575	0.0192308	0
'SVEP1'	0.387645	-0.0462927	0.0769231	0
'NOD1'	0.387786	0.0641294	0.0384615	0
'MRGPRD'	0.387788	0.0905595	0.0192308	0
'SKIDA1'	0.387788	0.0905595	0.0192308	0
'AJUBA'	0.387788	0.0905595	0.0192308	0
'INO80E'	0.387788	0.0905595	0.0192308	0
'TTC16'	0.38937	0.0751971	0.0288462	0
'SPTBN2'	0.389648	0.0761637	0.0288462	0
'C2ORF81'	0.390062	-0.0799388	0.0288462	0
'UNC5C'	0.390226	-0.0754324	0.0288462	0
'ARMC5'	0.390426	-0.0894534	0.0192308	0
'RRS1'	0.391182	0.089822	0.0192308	0
'RADIL'	0.391247	0.0729009	0.0288462	0
'ABCB8'	0.391441	-0.063861	0.0384615	0
'SLCO5A1'	0.392276	0.046298	0.0769231	0
'MBD4'	0.392292	-0.0732467	0.0288462	0
'PPP1R21'	0.39253	0.0887411	0.0192308	0
'C10ORF71'	0.392556	0.065845	0.0384615	0
'ATP10B'	0.392711	0.0667134	0.0384615	0
'FAM183A'	0.392949	0.0892885	0.0192308	0
'RPH3AL'	0.393815	-0.0884475	0.0192308	0
'F13B'	0.393835	0.09114	0.0192308	0
'CACNA2D3'	0.394131	0.0746437	0.0288462	0
'IGSF5'	0.394311	0.0931368	0.0192308	0
'SPAG5'	0.394311	0.0931368	0.0192308	0
'ASAH2'	0.394453	0.0896853	0.0192308	0
'CEP55'	0.394526	-0.0884082	0.0192308	0
'OR13H1'	0.394533	0.0758581	0.0288462	0
'C14ORF80'	0.394673	-0.0904892	0.0192308	0
'TAF1L'	0.395024	0.0883428	0.0192308	0
'RFT1'	0.395024	0.0883428	0.0192308	0
'SLC34A1'	0.395537	0.0728139	0.0288462	0
'PTK2B'	0.395953	-0.0522428	0.0576923	0
'VSIG10L'	0.39605	-0.0893952	0.0192308	0
'LRTM2'	0.396306	0.0906847	0.0192308	0
'DLGAP2'	0.396425	0.0519838	0.0576923	0
'USP1'	0.396522	0.0890152	0.0192308	0
'LRP4'	0.396676	0.089539	0.0192308	0
'MTUS1'	0.396723	0.0409101	0.105769	0
'PER3'	0.39712	-0.0432014	0.0865385	0
'SAMD4A'	0.397714	0.0573116	0.0480769	0
'SH3BP1'	0.398268	-0.0922765	0.0192308	0
'IGFN1'	0.398392	-0.0629186	0.0480769	0
'WNK2'	0.399	0.0879869	0.0192308	0
'KCNJ10'	0.399165	-0.0642095	0.0384615	0
'CSMD2'	0.399183	0.0626863	0.0384615	0
'ECM2'	0.399418	-0.0725081	0.0288462	0
'LCP1'	0.399492	0.0722082	0.0288462	0
'PHF20L1'	0.399695	-0.0721756	0.0288462	0
'ZFPM2'	0.400125	-0.0627731	0.0384615	0
'TLE6'	0.400308	0.0728001	0.0288462	0
'RILP'	0.400337	-0.088354	0.0192308	0
'TBC1D4'	0.400728	-0.0728501	0.0288462	0
'KRT34'	0.400944	0.0870009	0.0192308	0
'AFMID'	0.401004	0.0719568	0.0288462	0
'PARP15'	0.401014	0.0729649	0.0288462	0
'FAM13B'	0.401031	0.0724914	0.0288462	0
'NPDC1'	0.401276	-0.0878597	0.0192308	0
'LRRD1'	0.401526	-0.0638874	0.0384615	0
'LGR4'	0.401737	-0.0667588	0.0384615	0
'IFIH1'	0.40203	-0.0627463	0.0384615	0
'ZNF214'	0.402109	0.0880537	0.0192308	0
'SPATA16'	0.40214	0.073055	0.0288462	0
'IL4R'	0.402504	0.0904677	0.0192308	0
'BICC1'	0.402642	-0.0573469	0.0480769	0
'C16ORF46'	0.402651	-0.0715845	0.0288462	0
'FCRL1'	0.402816	-0.0884258	0.0192308	0
'SEC24B'	0.402891	-0.0719485	0.0288462	0
'PDE1C'	0.402897	0.0728959	0.0288462	0
'PM20D1'	0.403828	-0.0636496	0.0384615	0
'NPC1L1'	0.404496	-0.0492696	0.0673077	0
'SLC9A4'	0.404513	0.0719495	0.0288462	0
'INMT'	0.404579	-0.0566096	0.0480769	0
'MYADML2'	0.40473	0.0722102	0.0288462	0
'FBXO5'	0.404733	-0.0566455	0.0480769	0
'DOCK6'	0.40481	0.0874193	0.0192308	0
'PCYT2'	0.40481	0.0874193	0.0192308	0
'CST9L'	0.40484	-0.0726397	0.0288462	0
'NOSTRIN'	0.404905	-0.0889552	0.0192308	0
'LRP2'	0.405181	0.0304887	0.221154	0
'SPINK1'	0.405345	0.0714106	0.0288462	0
'UNC5B'	0.40559	0.087819	0.0192308	0
'RBPMS2'	0.405654	0.0897218	0.0192308	0
'ADGB'	0.406317	0.087403	0.0192308	0
'GOLIM4'	0.406489	-0.0556258	0.0480769	0
'TCEA1'	0.406557	0.087868	0.0192308	0
'COL18A1'	0.406903	0.0881683	0.0192308	0
'IQCE'	0.407202	0.0879751	0.0192308	0
'PRSS27'	0.40723	0.0859576	0.0192308	0
'GCSAML'	0.407417	0.087465	0.0192308	0
'CIT'	0.407572	-0.0703436	0.0288462	0
'PLXNB2'	0.407734	-0.0523616	0.0576923	0
'EPN3'	0.40782	0.0866068	0.0192308	0
'MXRA5'	0.408045	-0.0615349	0.0384615	0
'PDXDC1'	0.408292	0.0645753	0.0384615	0
'FAM98A'	0.408444	0.0861354	0.0192308	0
'IL17RB'	0.408483	-0.086026	0.0192308	0
'GPR133'	0.408591	0.0617501	0.0384615	0
'ZNF44'	0.408619	0.0880384	0.0192308	0
'MKS1'	0.40899	-0.0703295	0.0288462	0
'C14ORF39'	0.408991	-0.0866207	0.0192308	0
'SIRT1'	0.409081	0.0857549	0.0192308	0
'FAT3'	0.409212	0.055753	0.0480769	0
'TAS2R30'	0.4093	0.0715177	0.0288462	0
'ZNF646'	0.409359	-0.086582	0.0192308	0
'SH2B3'	0.409519	-0.0624236	0.0384615	0
'ZBTB20'	0.40965	0.0506269	0.0576923	0
'AHCTF1'	0.40995	-0.0720386	0.0288462	0
'CTNND1'	0.410559	0.0881191	0.0192308	0
'TCF23'	0.410696	-0.0851151	0.0192308	0
'SLC2A9'	0.410696	-0.0851151	0.0192308	0
'LOXHD1'	0.41139	0.0852823	0.0192308	0
'TDRD9'	0.411795	0.0626183	0.0384615	0
'PIGS'	0.411808	-0.0852979	0.0192308	0
'PDIA4'	0.411808	-0.0852979	0.0192308	0
'ZNF8'	0.411985	0.0861567	0.0192308	0
'ATG7'	0.411985	0.0861567	0.0192308	0
'DCHS2'	0.412073	0.0387129	0.105769	0
'ORC4'	0.412134	0.086326	0.0192308	0
'UBA7'	0.412296	0.0700649	0.0288462	0
'KCNC4'	0.412656	-0.0519632	0.0576923	0
'ACTN2'	0.412734	0.0715006	0.0288462	0
'DMRTA1'	0.412914	-0.0733418	0.0288462	0
'GCA'	0.413253	-0.0710043	0.0288462	0
'ZCCHC4'	0.413253	-0.0710043	0.0288462	0
'IRS1'	0.413503	0.0857098	0.0192308	0
'KIAA1324L'	0.413582	-0.0716521	0.0288462	0
'SLC27A5'	0.413607	0.0472539	0.0673077	0
'CCDC54'	0.413832	-0.0566602	0.0480769	0
'HEPHL1'	0.414153	0.0614814	0.0384615	0
'PLCH2'	0.414428	0.0862049	0.0192308	0
'TRIM24'	0.414454	0.0719858	0.0288462	0
'USP31'	0.414553	-0.0610044	0.0384615	0
'NFKB1'	0.415194	-0.0845755	0.0192308	0
'BECN1'	0.415501	-0.0873904	0.0192308	0
'EVI5'	0.415722	-0.0696569	0.0288462	0
'CATSPER3'	0.415939	-0.0697959	0.0288462	0
'HTR1F'	0.416371	0.071542	0.0288462	0
'ERI2'	0.416526	0.0841608	0.0192308	0
'IKBIP'	0.416526	0.0841608	0.0192308	0
'FAM83C'	0.416959	-0.0871252	0.0192308	0
'RNF123'	0.417254	-0.0844621	0.0192308	0
'EEPD1'	0.417519	0.0696276	0.0288462	0
'ITGA7'	0.418459	-0.0865809	0.0192308	0
'ZNF771'	0.418493	-0.0605333	0.0384615	0
'PMM2'	0.418996	-0.0844544	0.0192308	0
'CAPN1'	0.418996	-0.0844544	0.0192308	0
'SCN10A'	0.419756	-0.0493083	0.0576923	0
'ATP5J2-PTCD1'	0.420017	-0.0499263	0.0576923	0
'LEMD1'	0.420593	-0.0869991	0.0192308	0
'ETFB'	0.420608	-0.0852037	0.0192308	0
'MAP1B'	0.420956	-0.0840829	0.0192308	0
'CRYBB3'	0.421215	-0.068439	0.0288462	0
'SEMA3C'	0.421333	-0.0600307	0.0384615	0
'KRTAP21-2'	0.421652	0.0849567	0.0192308	0
'MOB3A'	0.421877	0.0597636	0.0384615	0
'SNAPC4'	0.422316	-0.0836147	0.0192308	0
'EXO1'	0.422689	-0.0534407	0.0480769	0
'ATP11A'	0.422696	-0.0954617	0.0192308	0
'GOLGA2'	0.422968	-0.070171	0.0288462	0
'B3GNT9'	0.423549	0.0829846	0.0192308	0
'SFTPC'	0.423549	0.0829846	0.0192308	0
'SLC4A1AP'	0.423961	-0.053967	0.0480769	0
'HSD17B7'	0.424524	-0.0844057	0.0192308	0
'INSR'	0.424582	0.0838591	0.0192308	0
'TMEM257'	0.424583	0.0715035	0.0288462	0
'SLITRK2'	0.424583	0.0715035	0.0288462	0
'SOS2'	0.424756	-0.0830202	0.0192308	0
'TRMT44'	0.424853	-0.069071	0.0288462	0
'CEP192'	0.425145	-0.0634914	0.0384615	0
'EXOC3L1'	0.425897	-0.0598494	0.0384615	0
'PAQR7'	0.426387	-0.0678057	0.0288462	0
'FERMT1'	0.426436	-0.0685889	0.0288462	0
'TIMM44'	0.426939	-0.0605227	0.0384615	0
'C6ORF165'	0.426962	0.0684357	0.0288462	0
'NUP93'	0.427022	0.0827772	0.0192308	0
'MUC5B'	0.427031	-0.0600581	0.0384615	0
'PTCHD4'	0.42709	0.0599763	0.0384615	0
'SLC38A7'	0.427497	-0.0686519	0.0288462	0
'PINX1'	0.428685	0.082851	0.0192308	0
'ZFHX4'	0.428838	-0.0429705	0.0769231	0
'MAPKBP1'	0.429259	-0.0532073	0.0480769	0
'PEAK1'	0.429383	-0.0834847	0.0192308	0
'MFSD10'	0.429575	-0.0692697	0.0288462	0
'AASS'	0.429578	0.0677913	0.0288462	0
'GPATCH2'	0.429914	0.0597434	0.0384615	0
'DMRT2'	0.430324	0.0670042	0.0288462	0
'PARP1'	0.43088	-0.0596013	0.0384615	0
'ZNF844'	0.430893	-0.0833577	0.0192308	0
'C1ORF174'	0.430895	-0.069175	0.0288462	0
'ATP2B4'	0.431072	-0.0589659	0.0384615	0
'C7ORF55-LUC7L2'	0.431444	0.0677541	0.0288462	0
'STK31'	0.432844	-0.0685434	0.0288462	0
'XPO5'	0.433763	0.0814992	0.0192308	0
'CBX8'	0.433976	0.0674924	0.0288462	0
'GOLGA1'	0.434196	-0.0692239	0.0288462	0
'ZNF124'	0.43464	0.0828785	0.0192308	0
'ZNF831'	0.435106	-0.0671618	0.0288462	0
'NPBWR2'	0.435734	-0.0679997	0.0288462	0
'TSPYL1'	0.436274	-0.0809204	0.0192308	0
'CCDC19'	0.436408	0.082477	0.0192308	0
'USP37'	0.436689	0.0690094	0.0288462	0
'C10ORF90'	0.437361	0.0673378	0.0288462	0
'SLC3A2'	0.437529	0.0811362	0.0192308	0
'IYD'	0.437636	-0.0830797	0.0192308	0
'ANKMY1'	0.437892	-0.0584413	0.0384615	0
'MN1'	0.437941	0.0670921	0.0288462	0
'IL10RA'	0.437961	0.0582131	0.0384615	0
'SNX16'	0.438717	-0.0834047	0.0192308	0
'COASY'	0.438746	0.0802595	0.0192308	0
'MGAM'	0.438777	0.0810994	0.0192308	0
'NCBP1'	0.438791	-0.0819242	0.0192308	0
'KIAA1524'	0.438869	0.0914384	0.0192308	0
'SEZ6L'	0.438869	0.0914384	0.0192308	0
'SLC22A25'	0.439104	-0.0914175	0.0192308	0
'MYBBP1A'	0.439269	0.0390544	0.0961538	0
'SEPT1'	0.439471	-0.0814415	0.0192308	0
'RGS11'	0.439732	0.0812315	0.0192308	0
'NLRP5'	0.439961	0.0480546	0.0576923	0
'LTBP2'	0.439965	0.0609641	0.0384615	0
'PBRM1'	0.440048	0.0821558	0.0192308	0
'OGG1'	0.440176	-0.0514325	0.0480769	0
'TRGV11'	0.440178	-0.0809102	0.0192308	0
'ADAM15'	0.440219	-0.107566	0.0192308	0
'TMPPE'	0.440219	-0.107566	0.0192308	0
'SLC15A3'	0.440612	0.0811908	0.0192308	0
'ZBTB8A'	0.440737	-0.0661154	0.0288462	0
'CNTLN'	0.441424	0.0439451	0.0673077	0
'C6ORF15'	0.44158	-0.0808833	0.0192308	0
'TBC1D31'	0.44158	-0.0808833	0.0192308	0
'MTG2'	0.441701	-0.0801534	0.0192308	0
'CROCC'	0.442102	0.0576085	0.0384615	0
'GTSE1'	0.442414	-0.0812417	0.0192308	0
'MAMDC4'	0.44242	0.0393182	0.0865385	0
'FAM194A'	0.442474	-0.0802087	0.0192308	0
'PREX1'	0.442524	-0.0806489	0.0192308	0
'KIAA0586'	0.44254	0.0567953	0.0384615	0
'DUSP16'	0.442686	0.0666433	0.0288462	0
'LRRC4B'	0.442721	-0.0907412	0.0192308	0
'CUL7'	0.442816	0.0687029	0.0288462	0
'IL2RB'	0.442874	0.0705634	0.0288462	0
'EXOC6B'	0.443333	-0.0840499	0.0192308	0
'CD109'	0.443589	-0.0472232	0.0576923	0
'SLC6A6'	0.443703	0.0483028	0.0576923	0
'CEP290'	0.44387	-0.0571441	0.0384615	0
'PARD3B'	0.444183	-0.0518926	0.0480769	0
'MCM5'	0.444396	0.0549086	0.0480769	0
'RCSD1'	0.444813	0.0796441	0.0192308	0
'CC2D1B'	0.444813	0.0796441	0.0192308	0
'ZPBP2'	0.445312	-0.0667278	0.0288462	0
'PCDHA6'	0.445607	0.06619	0.0288462	0
'ZNF292'	0.446151	-0.0805294	0.0192308	0
'GPR123'	0.44629	-0.0787366	0.0192308	0
'EPHA2'	0.446466	-0.0481132	0.0576923	0
'KCNJ1'	0.446731	-0.0660455	0.0288462	0
'HBS1L'	0.446749	0.0654606	0.0288462	0
'GRK7'	0.446801	0.0806615	0.0192308	1
'KLK12'	0.447088	-0.0795956	0.0192308	0
'PRKCSH'	0.447376	-0.0649061	0.0288462	0
'CARD6'	0.447992	-0.0813011	0.0192308	0
'REPS1'	0.44812	0.0832353	0.0192308	0
'SLC36A3'	0.448182	0.0567668	0.0384615	0
'ARL10'	0.448247	0.0797098	0.0192308	0
'TSHR'	0.44835	-0.0707768	0.0288462	0
'TLR10'	0.448355	0.043824	0.0673077	0
'TFB2M'	0.449023	0.0531608	0.0480769	0
'LCA5L'	0.450091	-0.0792138	0.0192308	0
'EIF4G1'	0.450093	0.0655512	0.0288462	0
'OR51E1'	0.450274	-0.0473422	0.0576923	0
'FAM83G'	0.451168	-0.0654031	0.0288462	0
'ROBO3'	0.451245	-0.0563328	0.0384615	0
'LARP1'	0.451615	0.0785262	0.0192308	0
'DMXL1'	0.451673	0.0643888	0.0288462	0
'PEX12'	0.452023	-0.0796261	0.0192308	0
'ITPR3'	0.452039	0.0561908	0.0384615	0
'PREX2'	0.452385	-0.0637722	0.0288462	0
'SYNJ2'	0.452615	-0.0639676	0.0288462	0
'SETD6'	0.452722	-0.0648111	0.0288462	0
'KLK15'	0.453534	0.0596922	0.0384615	0
'CEBPE'	0.453694	-0.078152	0.0192308	0
'ASIC4'	0.453694	0.0798549	0.0192308	0
'LRRC39'	0.453898	0.0780247	0.0192308	0
'FRRS1'	0.453898	0.0780247	0.0192308	0
'SNAP91'	0.454135	-0.0777347	0.0192308	0
'MICA'	0.454243	-0.0643829	0.0288462	0
'RHAG'	0.454351	0.0793426	0.0192308	0
'NRDE2'	0.45452	0.0467613	0.0576923	0
'ANKRD34C'	0.455147	0.0780081	0.0192308	0
[truncated: 14,518 more rows]
