# Supplementary material for: Individual Differences in Scotopic Visual Acuity and Contrast Sensitivity: Genetic and Non-Genetic Influences
Source: PLoS One. 2016 Feb 17;11(2):e0148192. doi: 10.1371/journal.pone.0148192 (PMC4757445; doi:10.1371/journal.pone.0148192)
Supplement: S3 File — Results from the GWAS analyses included in this study. (ZIP) [file pone.0148192.s005.zip]

Archive with 2 entries (2 files):
- photopicCS.assoc.linear
- photopicVA.assoc.linear
