# Supplementary material for: Individual Differences in Scotopic Visual Acuity and Contrast Sensitivity: Genetic and Non-Genetic Influences
Source: PLoS One. 2016 Feb 17;11(2):e0148192. doi: 10.1371/journal.pone.0148192 (PMC4757445; doi:10.1371/journal.pone.0148192)
Supplement: S3 File — Results from the GWAS analyses included in this study. (ZIP) [file pone.0148192.s005.zip › photopicCS.assoc.linear]

 CHR                                      SNP         BP   A1       TEST    NMISS       BETA       SE      L95      U95         STAT            P 
   1                                rs3094315     752566    G        ADD      101   -0.01048  0.02836 -0.06606  0.04509      -0.3697       0.7124
   1                                rs3131972     752721    A        ADD       93 -0.0006066  0.02947 -0.05837  0.05716     -0.02058       0.9836
   1                               rs11240777     798959    A        ADD       93   -0.02375  0.02633 -0.07536  0.02786      -0.9021       0.3695
   1                                rs4970383     838555    A        ADD       93     0.0267  0.02336 -0.01909  0.07249        1.143       0.2563
   1                                rs4475691     846808    A        ADD       98    0.02744  0.02319 -0.01802  0.07289        1.183       0.2399
   1                               rs13302982     861808    A        ADD       93   -0.05216   0.0559  -0.1617  0.05739      -0.9333       0.3533
   1                               exm2253575     881627    G        ADD      105   -0.02551  0.02091  -0.0665  0.01548        -1.22       0.2255
   1                                   exm269     881918    A        ADD      105    0.01926  0.04476 -0.06846    0.107       0.4303       0.6679
   1                                   exm340     888659    A        ADD      105     -0.073  0.05759  -0.1859  0.03987       -1.268       0.2079
   1                                   exm348     889238    A        ADD      105     -0.073  0.05759  -0.1859  0.03987       -1.268       0.2079
   1                               exm2264981     894573    G        ADD      105   -0.05238  0.03607  -0.1231  0.01831       -1.452       0.1496
   1                               rs28391282     904165    A        ADD       93    -0.1683  0.09916  -0.3627  0.02602       -1.698      0.09321
   1                                   exm773     909238    C        ADD      105   -0.02519  0.02017 -0.06472  0.01433       -1.249       0.2145
   1                                   exm782     909309    G        ADD      105   -0.03744   0.0236 -0.08369 0.008811       -1.587       0.1158
   1                                rs2341354     918573    A        ADD       93  -0.008705  0.02128 -0.05042  0.03301       -0.409       0.6836
   1                                rs9777703     928836    G        ADD       98    0.03477  0.05047 -0.06416   0.1337       0.6888       0.4927
   1                                rs1891910     932457    A        ADD       93 -0.0008721   0.0275 -0.05477  0.05302     -0.03171       0.9748
   1                                rs3128117     944564    G        ADD       93 -0.0001511  0.02137 -0.04204  0.04174    -0.007068       0.9944
   1                                   exm912     949608    A        ADD      105  -0.009668  0.02017  -0.0492  0.02987      -0.4793       0.6328
   1                                rs3128126     962210    G        ADD       93    -0.0193  0.02079 -0.06005  0.02144      -0.9286       0.3557
   1                                  exm1024     978762    A        ADD      105     0.1868  0.08413  0.02191   0.3517         2.22       0.0287
   1                                  exm1081     979748    A        ADD      105    0.02619  0.04552 -0.06303   0.1154       0.5754       0.5664
   1                                  exm1265     984971    A        ADD      105     -0.199   0.0853  -0.3662 -0.03181       -2.333       0.0217
   1                                 GA018373     990417    G        ADD       93   -0.01618  0.02402 -0.06325  0.03089      -0.6739       0.5022
   1                                rs7526076     998395    A        ADD       93  -0.002821  0.02464 -0.05111  0.04547      -0.1145       0.9091
   1                                rs9442372    1018704    A        ADD      103   -0.01562  0.02037 -0.05554  0.02431      -0.7667       0.4452
   1                               rs10907178    1021583    C        ADD       93   -0.03751  0.03273  -0.1017  0.02664       -1.146        0.255
   1                                  exm1507    1026913    A        ADD      105   -0.03818  0.06305  -0.1618  0.08539      -0.6056       0.5462
   1                                rs6687776    1030565    A        ADD      103    0.01092   0.0284 -0.04474  0.06659       0.3846       0.7014
   1                                rs6671356    1040026    G        ADD       93  -0.005087  0.02936 -0.06263  0.05246      -0.1733       0.8628
   1                               exm2263810    1062638    C        ADD      105   -0.02278  0.02032 -0.06261  0.01706       -1.121       0.2652
   1                               rs10907182    1066403    A        ADD       93   -0.01891  0.02238 -0.06278  0.02496      -0.8447       0.4006
   1                                rs9442385    1097335    A        ADD       93   -0.06694  0.04693  -0.1589  0.02504       -1.426       0.1574
   1                                rs4442317    1106784    G        ADD       93   0.008827  0.02363 -0.03749  0.05515       0.3735       0.7097
   1                               rs11260542    1110019    G        ADD       92   -0.04937  0.03124  -0.1106  0.01186        -1.58       0.1178
   1                                  exm1542    1114668    A        ADD      105   -0.05651  0.03531  -0.1257   0.0127         -1.6       0.1127
   1                                  exm1553    1115503    G        ADD       91   -0.04506  0.05833  -0.1594  0.06927      -0.7724        0.442
   1                                  exm1556    1115548    A        ADD      105    0.07731   0.0666 -0.05322   0.2078        1.161       0.2485
   1                                  exm1641    1120377    A        ADD      105    0.06161  0.07967 -0.09455   0.2178       0.7733       0.4412
   1                                  exm1646    1120431    A        ADD      105    -0.0898  0.06151  -0.2104  0.03074        -1.46       0.1475
   1                               rs10907175    1130727    C        ADD       93   -0.06966  0.03506  -0.1384 -0.0009415       -1.987      0.05013
   1                                rs3819001    1138913    G        ADD       93   -0.03456  0.03859  -0.1102  0.04108      -0.8954       0.3731
   1                                  exm1703    1139498    A        ADD      105     0.1099  0.08487 -0.05641   0.2763        1.295       0.1983
   1                                rs3813199    1158277    A        ADD      103   -0.06547  0.03077  -0.1258 -0.005159       -2.128      0.03593
   1                                rs7515488    1163804    A        ADD      103    -0.0466  0.02409 -0.09382 0.0006197       -1.934      0.05603
   1                                  exm1952    1178482    G        ADD      105   -0.02436  0.03522 -0.09339  0.04467      -0.6916       0.4908
   1                                  exm1971    1178925    A        ADD      105   -0.02989  0.03575 -0.09997  0.04018      -0.8361       0.4052
   1                                rs4018608    1203938    G        ADD       93   -0.01533  0.06095  -0.1348   0.1041      -0.2516        0.802
   1                            exm-rs6685064    1211292    A        ADD      105 -0.0007577  0.03496 -0.06928  0.06777     -0.02167       0.9828
   1                                  exm2070    1220954    A        ADD      105    0.05352  0.06871 -0.08115   0.1882        0.779       0.4379
   1                                  exm2110    1222267    G        ADD      105    0.01176  0.08652  -0.1578   0.1813       0.1359       0.8922
   1                                  exm2183    1223385    G        ADD      105   -0.04974  0.07489  -0.1965  0.09703      -0.6643       0.5081
   1                                  exm2217    1226063    A        ADD      105   -0.08631  0.06302  -0.2098  0.03721        -1.37        0.174
   1                                  exm2239    1226512    A        ADD      105     0.1791   0.0717  0.03862   0.3197        2.499      0.01413
   1                                  exm2250    1226757    A        ADD      105    0.01131  0.05197 -0.09054   0.1132       0.2177       0.8281
   1                                  exm2270    1226889    A        ADD      105   0.005192  0.05775   -0.108   0.1184      0.08991       0.9285
   1                                rs3737721    1227897    G        ADD       93    -0.1176   0.1024  -0.3183  0.08307       -1.149       0.2539
   1                                  exm2440    1238583    A        ADD      105   -0.04479  0.06144  -0.1652  0.07563       -0.729       0.4677
   1                               rs12410087    1239935    C        ADD       98   -0.04114  0.03614   -0.112   0.0297       -1.138        0.258
   1                                rs3845293    1258246    A        ADD       93   -0.00362  0.03225 -0.06682  0.05958      -0.1123       0.9109
   1                                  exm2695    1262635    A        ADD       91     -0.122   0.1006  -0.3191  0.07508       -1.213       0.2284
   1                                 rs307354    1264539    G        ADD       98    0.01322  0.03809 -0.06144  0.08788        0.347       0.7294
   1                                  exm2745    1266738    A        ADD      105    0.04406  0.04177 -0.03781   0.1259        1.055       0.2941
   1                                  exm2803    1267651    A        ADD      105   0.006741  0.05347 -0.09805   0.1115       0.1261       0.8999
   1                                  exm2948    1269554    A        ADD      105  -0.003114  0.05722  -0.1153    0.109     -0.05442       0.9567
   1                                 rs307380    1287127    G        ADD       93   -0.00362  0.03225 -0.06682  0.05958      -0.1123       0.9109
   1                               rs17160669    1305561    A        ADD       98   -0.06423  0.03191  -0.1268 -0.001682       -2.013       0.0471
   1                                  exm3203    1309185    G        ADD       91    -0.1996   0.1031  -0.4018 0.002508       -1.936      0.05628
   1                                  exm3211    1309405    G        ADD      105    0.04019   0.0573  -0.0721   0.1525       0.7015       0.4846
   1                                  exm3317    1334475    G        ADD      105    -0.1118   0.0657  -0.2406  0.01695       -1.702      0.09192
   1                                  exm3320    1334519    G        ADD       91    0.01095  0.05277 -0.09247   0.1144       0.2076       0.8361
   1                                rs1240707    1335302    A        ADD       93   -0.02173  0.03143 -0.08334  0.03987      -0.6914       0.4912
   1                                rs1240708    1335790    G        ADD       93   -0.03177  0.02585 -0.08244   0.0189       -1.229       0.2224
   1                                  exm3350    1354515    G        ADD      105  -0.004345  0.03114 -0.06538  0.05669      -0.1395       0.8893
   1                                  exm3382    1361530    A        ADD      105   -0.01273  0.07498  -0.1597   0.1342      -0.1698       0.8655
   1                                 rs873927    1366830    G        ADD       93   -0.02171  0.02609 -0.07285  0.02943      -0.8322       0.4076
   1                                  exm3458    1386089    A        ADD      105    -0.1346  0.05198  -0.2364 -0.03267       -2.589       0.0111
   1                                rs1627833    1388268    A        ADD       93   -0.03225  0.02619 -0.08359  0.01908       -1.231       0.2215
   1                                  exm3522    1398032    G        ADD      105    0.02867  0.07425  -0.1169   0.1742       0.3861       0.7002
   1                                  exm3532    1403788    A        ADD      105   -0.05556  0.08676  -0.2256   0.1145      -0.6404       0.5234
   1                                 rs819980    1425700    G        ADD      103   -0.09692  0.02984  -0.1554 -0.03844       -3.248       0.0016
   1                                  exm3709    1430985    A        ADD      105   -0.06474  0.03663  -0.1365 0.007048       -1.768      0.08025
   1                                rs6690515    1447325    A        ADD       98   -0.06326  0.02677  -0.1157 -0.01079       -2.363      0.02026
   1                                rs6669795    1450947    C        ADD       93   -0.08195  0.04248  -0.1652 0.001306       -1.929        0.057
   1                               rs12032637    1465382    G        ADD       92   -0.08196  0.04249  -0.1652 0.001326       -1.929       0.0571
   1                                  exm3904    1470807    A        ADD      105     0.1161  0.06055 -0.002624   0.2347        1.917       0.0582
   1                                rs1571149    1474167    G        ADD       93   -0.06035  0.02486  -0.1091 -0.01162       -2.427       0.0173
   1                                rs2031709    1485984    A        ADD      103    0.02908  0.06139 -0.09124   0.1494       0.4737       0.6368
   1                                rs7531530    1489670    A        ADD       93   -0.05746  0.02676  -0.1099 -0.005002       -2.147      0.03462
   1                                rs6604983    1521595    G        ADD       93    0.02326  0.03217  -0.0398  0.08632        0.723       0.4717
   1                                  exm3962    1551927    A        ADD      105   -0.01814  0.02098 -0.05927  0.02299      -0.8644       0.3895
   1                                  exm3973    1558792    A        ADD      105   -0.04694  0.03948  -0.1243  0.03044       -1.189       0.2373
   1                               rs28635343    1560103    A        ADD       93   -0.01689   0.0274 -0.07059  0.03681      -0.6164       0.5392
   1                               rs28464684    1566160    A        ADD       93   -0.04205  0.04846   -0.137  0.05292      -0.8678       0.3879
   1                               exm2264793    1611995    G        ADD      105   -0.02914  0.02058 -0.06947   0.0112       -1.416         0.16
   1                                rs2294488    1664019    A        ADD       91     -0.017  0.04073 -0.09684  0.06284      -0.4174       0.6774
   1                               exm2268858    1664124    A        ADD      105   -0.02951  0.03989  -0.1077  0.04867      -0.7398       0.4612
   1                                   rs7407    1684472    G        ADD       93  -0.009515  0.02147 -0.05159  0.03256      -0.4432       0.6587
   1                                  exm4503    1686081    A        ADD      105   -0.06571  0.07722  -0.2171  0.08564       -0.851       0.3969
   1                                  exm4526    1688550    A        ADD      105     0.1181   0.0854 -0.04927   0.2855        1.383       0.1698
   1                                rs6603811    1706136    A        ADD      102   -0.05432  0.04847  -0.1493  0.04068       -1.121       0.2653
   1                               rs12041925    1707740    C        ADD       93   -0.05097  0.02408 -0.09817 -0.003763       -2.116      0.03722
   1                                rs4648727    1776269    A        ADD       93   -0.01591  0.02169 -0.05842   0.0266      -0.7336       0.4652
   1                                rs3855951    1804302    G        ADD       93   -0.05911  0.04637    -0.15  0.03177       -1.275       0.2058
   1                                rs7525092    1810090    A        ADD      103   -0.03322  0.02334 -0.07896  0.01252       -1.424       0.1578
   1                                rs6603802    1812521    G        ADD       93   -0.02978  0.02079 -0.07053  0.01097       -1.432       0.1557
   1                               rs16824526    1818129    C        ADD       93     0.0203  0.02493 -0.02856  0.06916       0.8144       0.4177
   1                                rs2247560    1846765    A        ADD       93     0.0285  0.02049 -0.01166  0.06865        1.391       0.1678
   1                               rs28710181    1847531    A        ADD       93   -0.07046  0.05302  -0.1744  0.03346       -1.329       0.1874
   1                                  exm4645    1847979    G        ADD       91   -0.07351  0.05355  -0.1785  0.03144       -1.373       0.1735
   1                                  exm4691    1849530    G        ADD      104   -0.07094  0.05399  -0.1767  0.03488       -1.314        0.192
   1                               rs28508199    1852484    G        ADD       93   -0.04348  0.02064 -0.08392 -0.003031       -2.107      0.03804
   1                                rs2250833    1854321    A        ADD       93      0.016  0.02501 -0.03302  0.06503       0.6397       0.5241
   1                                rs2803316    1865298    A        ADD       93   -0.02609  0.02329 -0.07174  0.01956        -1.12       0.2658
   1                                  exm4806    1887019    A        ADD      105   0.008493  0.02552 -0.04152   0.0585       0.3328         0.74
   1                                  exm4871    1888193    A        ADD      105   -0.02832   0.0246 -0.07652  0.01989       -1.151       0.2524
   1                                  exm4945    1900102    A        ADD      105 -0.0002097  0.02156 -0.04246  0.04204    -0.009727       0.9923
   1                                  exm4951    1900186    G        ADD      105    0.05027  0.02277 0.005641   0.0949        2.208       0.0296
   1                                  exm4957    1900232    A        ADD      105   -0.04942  0.02063 -0.08985 -0.008999       -2.396      0.01846
   1                                rs3795283    1916587    A        ADD       98   -0.03765  0.02029 -0.07741 0.002107       -1.856      0.06668
   1                                rs6605081    1930754    A        ADD       93    0.02219  0.02238 -0.02167  0.06605       0.9918       0.3241
   1                                rs6656398    1941929    G        ADD       93   -0.03633  0.02173 -0.07892 0.006263       -1.672      0.09821
   1                               rs13303016    1946591    G        ADD       98   -0.03784   0.0263 -0.08938  0.01371       -1.439       0.1537
   1                                rs2376803    1967954    G        ADD       93    -0.0395  0.02174  -0.0821 0.003106       -1.817      0.07269
   1                                rs6605074    1992748    A        ADD       98   0.004558  0.02907 -0.05243  0.06154       0.1568       0.8758
   1                                rs6663158    2004098    A        ADD       93    0.00279  0.02928  -0.0546  0.06018      0.09528       0.9243
   1                                rs2803310    2017297    G        ADD       98   -0.01096   0.0211 -0.05232  0.03039      -0.5197       0.6046
   1                                rs2459994    2024064    A        ADD      103  0.0009783  0.02832 -0.05453  0.05649      0.03454       0.9725
   1                                 rs884080    2026749    G        ADD      103   -0.01371  0.02005 -0.05301  0.02559      -0.6839       0.4957
   1                                rs7513222    2027901    A        ADD       93  -0.007243  0.02239 -0.05113  0.03665      -0.3234       0.7472
   1                               rs10910030    2035684    G        ADD       93   0.001484  0.02017 -0.03805  0.04102      0.07356       0.9415
   1                               rs12410859    2038732    A        ADD       93   0.003329  0.02285 -0.04146  0.04812       0.1457       0.8845
   1                                rs4648807    2040898    A        ADD       93  -0.003935  0.02086 -0.04482  0.03695      -0.1886       0.8508
   1                                rs4648808    2040936    A        ADD      103  -0.003636  0.03082 -0.06404  0.05677       -0.118       0.9063
   1                             exm-rs425277    2069172    A        ADD      105   0.001744   0.0233 -0.04392  0.04741      0.07486       0.9405
   1                            exm-rs3753242    2069681    A        ADD      105    0.04442  0.03715 -0.02838   0.1172        1.196       0.2346
   1                                 rs424079    2071340    C        ADD      101    0.02573  0.02013 -0.01372  0.06518        1.278       0.2043
   1                                rs2257182    2082566    G        ADD      103    0.02063  0.02044 -0.01943  0.06069        1.009       0.3154
   1                                  exm5304    2129458    A        ADD      105    0.03894  0.08574  -0.1291    0.207       0.4541       0.6507
   1                                rs7512482    2146966    G        ADD      103    0.03326  0.02573 -0.01717  0.08369        1.292       0.1993
   1                                rs2460000    2156362    A        ADD      103  -0.004885  0.02329 -0.05054  0.04077      -0.2097       0.8343
   1                                 rs263526    2173504    G        ADD      103   -0.02506  0.01931 -0.06291  0.01279       -1.298       0.1975
   1                                 rs260513    2180524    A        ADD       95   -0.01125  0.01971 -0.04988  0.02739      -0.5705       0.5698
   1                               rs12084736    2189580    A        ADD       93  -0.006188  0.06124  -0.1262   0.1138      -0.1011       0.9197
   1                                 rs903908    2202967    A        ADD       93   0.009152  0.02095 -0.03192  0.05022       0.4368       0.6634
   1                               rs10910047    2211849    A        ADD      103   -0.01488  0.02093 -0.05591  0.02615      -0.7108       0.4789
   1                                rs2017143    2220649    A        ADD      103   -0.01923   0.0198 -0.05804  0.01959      -0.9709        0.334
   1                                 rs884940    2223866    A        ADD      103   0.005213  0.01866 -0.03136  0.04178       0.2794       0.7805
   1                               rs12082516    2251160    G        ADD       93   -0.02244  0.02435 -0.07018  0.02529      -0.9216       0.3593
   1                                rs2645065    2261222    A        ADD      103    0.04914  0.02333 0.003413  0.09487        2.106      0.03779
   1                                 rs903904    2263888    A        ADD      103   0.003468  0.02513 -0.04578  0.05272        0.138       0.8905
   1                                rs2055204    2280661    G        ADD      103    0.02837  0.02124 -0.01327     0.07        1.335        0.185
   1                                rs7527871    2281726    C        ADD      103   -0.03689  0.02455 -0.08501  0.01123       -1.503       0.1362
   1                               rs10910053    2282135    A        ADD       93    0.04706  0.02568 -0.003275   0.0974        1.832      0.07034
   1                                rs4648831    2283117    A        ADD      103    0.03873  0.02725 -0.01468  0.09214        1.421       0.1585
   1                                rs2843130    2283313    C        ADD       93   -0.06375    0.031  -0.1245 -0.002998       -2.057      0.04275
   1                                rs2840528    2283896    G        ADD      103   0.006681  0.02207 -0.03658  0.04994       0.3027       0.7628
   1                                rs2645082    2284003    A        ADD       93   0.008581  0.02426 -0.03896  0.05612       0.3538       0.7244
   1                                rs3795272    2284195    G        ADD       93   -0.01032  0.02269 -0.05479  0.03416      -0.4547       0.6505
   1                                  exm5488    2290143    A        ADD      105    0.01053  0.08632  -0.1587   0.1797        0.122       0.9032
   1                                rs2279703    2306695    A        ADD      103   -0.02433  0.02103 -0.06555  0.01689       -1.157       0.2502
   1                                rs2843160    2309082    A        ADD      103    0.03356  0.02023 -0.006101  0.07322        1.658       0.1005
   1                                rs3736330    2327075    A        ADD      103   0.008661  0.02122 -0.03293  0.05025       0.4082       0.6841
   1                               exm2268641    2327815    G        ADD      105   -0.01036  0.02036 -0.05027  0.02955      -0.5088        0.612
   1                                  exm5594    2338015    G        ADD      105      0.023  0.06935  -0.1129   0.1589       0.3316       0.7409
   1                                rs2494427    2338569    A        ADD       93   -0.05612  0.03683  -0.1283  0.01606       -1.524       0.1312
   1                                rs3935659    2351699    G        ADD       93   -0.02294  0.02232 -0.06669  0.02081       -1.028        0.307
   1                               rs12731309    2352146    A        ADD       93   0.008026  0.02662 -0.04414  0.06019       0.3016       0.7637
   1                               rs10797423    2358944    C        ADD       91   -0.03032  0.02389 -0.07714  0.01651       -1.269       0.2079
   1                                rs2494436    2359917    A        ADD       93    0.04841  0.02258 0.004142  0.09267        2.143      0.03491
   1                                rs7515934    2359940    A        ADD       93    -0.0465  0.02372   -0.093 -3.526e-06        -1.96      0.05322
   1                                rs2494641    2362827    A        ADD       93    -0.0158  0.02463 -0.06406  0.03247      -0.6414        0.523
   1                                rs6659405    2373089    A        ADD       98   -0.02674   0.0241 -0.07398  0.02049        -1.11       0.2701
   1                                rs4648845    2387101    G        ADD       93    0.02476  0.02189 -0.01814  0.06766        1.131       0.2611
   1                                rs2477686    2392648    G        ADD       93    0.02934  0.02195 -0.01367  0.07235        1.337       0.1848
   1                               rs10910082    2418935    G        ADD       93    0.00154  0.02274 -0.04303  0.04611      0.06773       0.9462
   1                                  exm5742    2426313    A        ADD      105    0.02085  0.06686  -0.1102   0.1519       0.3118       0.7559
   1                                  exm5841    2435738    A        ADD      105   0.006827  0.04995 -0.09107   0.1047       0.1367       0.8916
   1                                rs1107685    2439191    G        ADD       93  -0.008428  0.02337 -0.05423  0.03738      -0.3606       0.7193
   1                                  exm5918    2441358    G        ADD      105    0.01111  0.02222 -0.03245  0.05467       0.4998       0.6183
   1                                rs2247308    2445406    G        ADD       93  -0.007699  0.02292 -0.05263  0.03723      -0.3359       0.7378
   1                                rs2494625    2454709    A        ADD       93    0.02745  0.02097 -0.01365  0.06856        1.309        0.194
   1                                rs2495368    2473258    G        ADD       93   -0.07123   0.1038  -0.2747   0.1323       -0.686       0.4946
   1                                  exm6141    2494330    A        ADD      105   -0.02126  0.02739 -0.07494  0.03243      -0.7761       0.4396
   1                                rs6667605    2502780    G        ADD      103   -0.02995  0.01989 -0.06893  0.00902       -1.506       0.1353
   1                             exm-rs734999    2513216    A        ADD      105    0.01902  0.01978 -0.01975  0.05778       0.9615       0.3387
   1                                  exm6264    2526746    G        ADD      105    0.03096  0.02082 -0.009842  0.07176        1.487       0.1402
   1                                rs2843401    2528133    A        ADD       91      0.037  0.02263 -0.007362  0.08136        1.635       0.1059
   1                               exm2268642    2539006    G        ADD      105    0.02952  0.02087 -0.01138  0.07042        1.415       0.1603
   1                                  exm6351    2541269    G        ADD      105    0.02952  0.02087 -0.01138  0.07042        1.415       0.1603
   1                               rs10752748    2544640    A        ADD       93    0.03482   0.0221 -0.008494  0.07814        1.576       0.1188
   1                               rs12117343    2551785    A        ADD       93   -0.02284  0.02296 -0.06784  0.02216      -0.9947       0.3227
   1                            exm-rs3890745    2553624    G        ADD      105    0.03141  0.02169 -0.01111  0.07393        1.448       0.1509
   1                              kgp10938344    2564465    A        ADD       93    0.03482   0.0221 -0.008494  0.07814        1.576       0.1188
   1                                rs4648390    2700372    A        ADD       98     0.0182  0.02647 -0.03369  0.07009       0.6875       0.4935
   1                                rs2377041    2713327    A        ADD      103   -0.01711  0.02069 -0.05766  0.02345      -0.8267       0.4105
   1                                rs4648384    2756621    C        ADD       97   0.002178  0.01986 -0.03675  0.04111       0.1096       0.9129
   1                                rs1456460    2761863    A        ADD       93  -0.002382  0.02049 -0.04255  0.03779      -0.1162       0.9077
   1                               rs12409348    2779043    A        ADD      103   0.003146  0.01973 -0.03553  0.04182       0.1594       0.8737
   1                                 rs897636    2784092    G        ADD       93   -0.00795  0.02185 -0.05078  0.03488      -0.3638       0.7169
   1                               rs10909793    2794551    C        ADD       93    0.01628  0.02107 -0.02502  0.05757       0.7725       0.4419
   1                               rs10797342    2797856    G        ADD      103  -0.008257  0.02033 -0.04809  0.03158      -0.4062       0.6855
   1                               exm2268859    2806107    C        ADD      105  -0.008931  0.02528 -0.05849  0.04063      -0.3532       0.7247
   1                                rs2842910    2817421    G        ADD       93   0.002418  0.02947 -0.05535  0.06018      0.08206       0.9348
   1                                rs7340016    2833332    G        ADD       93   -0.06619   0.0297  -0.1244 -0.007978       -2.229      0.02845
   1                                rs4648432    2839757    C        ADD       93   0.007759   0.0265 -0.04418  0.05969       0.2928       0.7704
   1                                rs2045331    2842270    A        ADD      100   0.003881  0.02611 -0.04729  0.05506       0.1486       0.8822
   1                               rs12403214    2849190    C        ADD       93   0.001357  0.02346 -0.04463  0.04734      0.05782        0.954
   1                                rs4648441    2850181    A        ADD      103  0.0003179  0.02347 -0.04568  0.04632      0.01354       0.9892
   1                               rs16823228    2853759    G        ADD      103   0.006582  0.02217 -0.03686  0.05003       0.2969       0.7672
   1                                rs2606418    2870850    G        ADD       93    0.01092  0.02467 -0.03743  0.05926       0.4426       0.6591
   1                                rs2485945    2883932    G        ADD      103   -0.04481  0.02462 -0.09307 0.003443        -1.82      0.07186
   1                               rs12044030    2889577    G        ADD      103   -0.01491  0.02673 -0.06731  0.03749      -0.5576       0.5784
   1                               rs12046158    2891713    G        ADD      103   -0.04546  0.02139 -0.08739 -0.003528       -2.125      0.03617
   1                               rs12025260    2917377    G        ADD       93    0.01952  0.03488 -0.04884  0.08789       0.5597       0.5771
   1                               rs12022429    2919942    A        ADD       93    0.01294   0.0371 -0.05978  0.08566       0.3487       0.7282
   1                                rs4576609    2938265    A        ADD       93    0.01347  0.03029  -0.0459  0.07283       0.4446       0.6578
   1                                  exm6428    2938989    A        ADD      105  -0.002252  0.02685 -0.05487  0.05037     -0.08388       0.9333
   1                               rs12564513    2939409    A        ADD       93    0.02563   0.1004  -0.1711   0.2223       0.2553       0.7991
   1                                rs7412983    2943183    C        ADD      103   0.005195  0.02901 -0.05166  0.06205       0.1791       0.8583
   1                                rs2142569    2944527    A        ADD      103   0.009394  0.02216 -0.03404  0.05283       0.4239       0.6726
   1                                 rs717795    2970464    G        ADD       93    0.01347  0.03029  -0.0459  0.07283       0.4446       0.6578
   1                                 rs760567    3000465    A        ADD       93    0.05884  0.02903 0.001945   0.1157        2.027      0.04576
   1                                rs6695131    3000924    A        ADD       93    0.03306  0.02198 -0.01003  0.07614        1.504       0.1363
   1                                 rs926244    3006283    G        ADD      103    0.01858  0.02308 -0.02664  0.06381       0.8053       0.4226
   1                                rs7543737    3009969    A        ADD       93   -0.04625  0.02254 -0.09043 -0.00207       -2.052      0.04323
   1                                rs2817168    3013690    A        ADD      103    0.02674  0.01877 -0.01005  0.06352        1.425       0.1575
   1                                rs2993493    3020246    A        ADD      103   -0.06028  0.03148   -0.122 0.001426       -1.915      0.05851
   1                                rs1890336    3024265    C        ADD      103  -0.006388  0.02081 -0.04718   0.0344      -0.3069       0.7595
   1                                rs6690373    3035227    G        ADD       98    0.03176    0.031   -0.029  0.09253        1.024       0.3083
   1                                rs2817178    3047252    G        ADD      103   0.004756  0.01936  -0.0332  0.04271       0.2456       0.8065
   1                                rs2235176    3054106    G        ADD      102   -0.03999  0.02237 -0.08383 0.003849       -1.788      0.07698
   1                                 rs731031    3072692    G        ADD      103  -0.009492  0.02197 -0.05256  0.03358      -0.4319       0.6667
   1                                rs2651902    3074306    A        ADD       93  -0.005908  0.02481 -0.05453  0.04272      -0.2381       0.8123
   1                                rs2742673    3080019    A        ADD       93    -0.0164  0.02084 -0.05723  0.02444      -0.7871       0.4334
   1                            exm-rs2651899    3083712    G        ADD      105   -0.01364  0.01966 -0.05217  0.02489      -0.6939       0.4894
   1                                rs7518255    3086464    A        ADD       93   -0.02984   0.0258 -0.08041  0.02073       -1.156       0.2507
   1                                rs2651935    3086496    A        ADD       93  -0.003584  0.02577 -0.05408  0.04692      -0.1391       0.8897
   1                                rs2651927    3101762    C        ADD       93   -0.01444  0.02648 -0.06633  0.03746      -0.5453        0.587
   1                               rs10752733    3104630    A        ADD      103     0.0143  0.02869 -0.04194  0.07053       0.4982       0.6195
   1                                rs7539775    3109151    G        ADD      101   -0.01505   0.0231 -0.06033  0.03022      -0.6516       0.5162
   1                               exm2260168    3111669    A        ADD      105   -0.03463  0.02888 -0.09123  0.02197       -1.199       0.2334
   1                               rs10909895    3113680    G        ADD       93   -0.06038    0.029  -0.1172 -0.00355       -2.082      0.04028
   1                               rs10909901    3131235    A        ADD      103   -0.02215  0.02591 -0.07292  0.02862       -0.855       0.3947
   1                                rs2817146    3133439    A        ADD      103    0.01071  0.02945 -0.04702  0.06844       0.3636        0.717
   1                                rs6424069    3147030    G        ADD      103   -0.02804  0.02626  -0.0795  0.02342       -1.068       0.2883
   1                               rs10909905    3147899    A        ADD       93   0.001546  0.02875 -0.05481   0.0579      0.05376       0.9573
   1                               rs11807062    3153237    C        ADD       93    -0.0171  0.03113 -0.07812  0.04392      -0.5493       0.5842
   1                                rs3002686    3178111    A        ADD      103   -0.04671   0.0287   -0.103 0.009544       -1.627       0.1069
   1                                rs2455107    3180158    C        ADD       93   -0.02875  0.02579 -0.07929  0.02179       -1.115       0.2679
   1                                rs2455125    3189006    A        ADD       93    -0.0372  0.02945 -0.09492  0.02052       -1.263       0.2099
   1                                 rs905135    3199484    C        ADD      103   -0.02852   0.0465  -0.1197  0.06262      -0.6133       0.5411
   1                                rs4648377    3211458    A        ADD      103   0.001779  0.02272 -0.04276  0.04631      0.07828       0.9378
   1                                rs2455144    3214732    A        ADD      103    0.01384  0.01958 -0.02454  0.05221       0.7067       0.4815
   1                                rs2455137    3217151    G        ADD       93    0.01538  0.01979 -0.02341  0.05417       0.7772       0.4392
   1                                rs2455135    3219901    A        ADD       93   0.008594  0.02225 -0.03501   0.0522       0.3863       0.7002
   1                                rs2483266    3236041    G        ADD      103   0.004065  0.02192 -0.03889  0.04703       0.1855       0.8533
   1                                rs2500271    3241829    G        ADD      103     0.0037  0.02324 -0.04185  0.04925       0.1592       0.8738
   1                                rs2483274    3248098    G        ADD      103   -0.01461  0.02137 -0.05648  0.02727      -0.6836       0.4959
   1                                rs2483279    3252169    G        ADD       93    0.01628  0.02283 -0.02847  0.06103       0.7131       0.4777
   1                                rs7516150    3253889    A        ADD       93 -0.0006855  0.02263 -0.04504  0.04367     -0.03029       0.9759
   1                                rs7552331    3253941    A        ADD       93 -0.0006855  0.02263 -0.04504  0.04367     -0.03029       0.9759
   1                                 rs882430    3259113    A        ADD      103    0.01352  0.02365 -0.03283  0.05988       0.5718       0.5688
   1                                rs2483289    3264190    A        ADD      103   -0.01248  0.02446 -0.06042  0.03546      -0.5102       0.6111
   1                                rs7524171    3279324    G        ADD       93   0.004685  0.02292 -0.04024  0.04961       0.2044       0.8385
   1                            exm-rs6658356    3280253    A        ADD      105    0.02402  0.04194 -0.05818   0.1062       0.5727       0.5681
   1                                rs4648487    3285304    G        ADD      103   0.002372  0.02194 -0.04064  0.04538       0.1081       0.9141
   1                                rs1538693    3294972    G        ADD      103   -0.07271  0.01939  -0.1107  -0.0347       -3.749    0.0003035
   1                               rs17399998    3305016    A        ADD      103    0.02487  0.02377 -0.02172  0.07146        1.046        0.298
   1                                rs2493278    3307746    A        ADD      103   -0.06267  0.02464   -0.111 -0.01438       -2.544      0.01256
   1                                 rs871822    3312914    C        ADD      103    0.01614  0.02414 -0.03117  0.06344       0.6686       0.5054
   1                                rs6424074    3317780    G        ADD      103    0.02845  0.01993 -0.01061   0.0675        1.428       0.1566
   1                               rs11578011    3318532    A        ADD      103   -0.02955  0.02139 -0.07148  0.01238       -1.381       0.1704
   1                                rs2483225    3325037    A        ADD       93   -0.05408  0.02073 -0.09471 -0.01345       -2.609      0.01072
   1                                  exm6548    3328358    A        ADD      105    -0.0113  0.02733 -0.06488  0.04227      -0.4135       0.6802
   1                                  exm6576    3328659    A        ADD      105  5.052e-05  0.03187 -0.06242  0.06252     0.001585       0.9987
   1                                rs1537406    3352227    A        ADD       93   -0.04958  0.03513  -0.1184  0.01928       -1.411       0.1618
   1                                 rs867814    3362256    G        ADD      103   -0.03155  0.02865 -0.08769   0.0246       -1.101       0.2736
   1                                rs2487670    3368143    A        ADD      103   -0.03568  0.02932 -0.09315  0.02178       -1.217       0.2266
   1                                rs2487680    3377442    G        ADD      103   -0.03201  0.03763  -0.1058  0.04175      -0.8505       0.3971
   1                                  exm6722    3380057    A        ADD      105    -0.0137  0.05713  -0.1257  0.09827      -0.2398        0.811
   1                               rs12124163    3393037    C        ADD       93   -0.02531  0.03282 -0.08963  0.03902       -0.771       0.4428
   1                                  exm6824    3397062    A        ADD      105   -0.06248  0.06757  -0.1949  0.06997      -0.9246       0.3575
   1                                  exm6852    3410644    G        ADD      105   -0.06337  0.04134  -0.1444  0.01765       -1.533       0.1285
   1                                  exm6858    3410935    A        ADD      105    0.03203  0.07678  -0.1185   0.1825       0.4171       0.6775
   1                                  exm6940    3416227    A        ADD      105    0.05812  0.08555  -0.1096   0.2258       0.6793       0.4985
   1                                  exm6947    3416449    C        ADD      105   -0.04445  0.02301 -0.08956 0.0006516       -1.932      0.05629
   1                                  exm6953    3417211    A        ADD      105   -0.02922  0.07052  -0.1674    0.109      -0.4143       0.6795
   1                                  exm6998    3421897    G        ADD      105   -0.03777  0.02345 -0.08374 0.008193       -1.611       0.1105
   1                                 rs947344    3423467    A        ADD      103  -0.004854  0.02956 -0.06278  0.05307      -0.1642       0.8699
   1                                  exm7020    3424388    A        ADD      105   -0.04032  0.04913  -0.1366  0.05597      -0.8207       0.4138
   1                               rs12119711    3451005    A        ADD      103    0.00993  0.02198 -0.03316  0.05302       0.4517       0.6525
   1                                rs2821060    3477902    A        ADD       93   -0.02024  0.02437 -0.06801  0.02752      -0.8306       0.4085
   1                                rs2821054    3493850    C        ADD      103   0.005839  0.02215 -0.03758  0.04926       0.2636       0.7927
   1                                  exm7145    3496479    A        ADD      105   -0.03406  0.03585  -0.1043  0.03621        -0.95       0.3445
   1                               rs10909974    3499067    A        ADD       92    0.05939  0.02681 0.006845   0.1119        2.215      0.02941
   1                                rs2995009    3500575    G        ADD       93    0.01547  0.02208 -0.02779  0.05874       0.7009       0.4852
   1                                rs4648527    3507861    G        ADD      103   -0.02218  0.03236 -0.08559  0.04124      -0.6854       0.4948
   1                                rs6697749    3510633    A        ADD      102    0.02072  0.02333   -0.025  0.06645       0.8883       0.3766
   1                                  exm7149    3511934    G        ADD      105    -0.0477  0.02699  -0.1006 0.005197       -1.767      0.08027
   1                                rs2821017    3520871    A        ADD      103    0.01148  0.02247 -0.03257  0.05552       0.5108       0.6107
   1                               rs35701577    3522561    G        ADD       93  -0.007675  0.02588  -0.0584  0.04305      -0.2966       0.7675
   1                                rs4364818    3538501    A        ADD       93   0.004308   0.0228 -0.04038    0.049       0.1889       0.8506
   1                               rs10909990    3539481    A        ADD       93    0.03752  0.02708 -0.01556  0.09059        1.385       0.1695
   1                               rs12757620    3540024    C        ADD       93    0.02641  0.02314 -0.01894  0.07175        1.141       0.2569
   1                                rs1128474    3545612    G        ADD       93   -0.05414  0.02352  -0.1002 -0.008035       -2.302      0.02378
   1                                  exm7253    3548832    G        ADD      105   0.006771  0.03325  -0.0584  0.07194       0.2036       0.8391
   1                                rs2251098    3566706    G        ADD       93   -0.02714  0.03015 -0.08624  0.03196      -0.9002       0.3706
   1                               rs10910003    3575929    A        ADD       93    0.01079  0.02718 -0.04248  0.06406       0.3969       0.6924
   1                                rs2224718    3576060    A        ADD       93   -0.01114  0.02023 -0.05079   0.0285      -0.5509       0.5831
   1                                rs1009345    3586428    A        ADD       93   -0.02488  0.02048 -0.06502  0.01525       -1.215       0.2276
   1                                rs3765695    3587377    A        ADD       93    0.02378  0.02681 -0.02876  0.07632       0.8872       0.3774
   1                                rs3765703    3592436    C        ADD      103    0.01986  0.02151 -0.02231  0.06202        0.923       0.3583
   1                                rs3765716    3601940    A        ADD       93   -0.01239  0.02597 -0.06328   0.0385      -0.4772       0.6344
   1                                rs3765731    3611892    A        ADD      103   -0.02459   0.0217 -0.06713  0.01794       -1.133       0.2599
   1                               rs12032272    3615156    A        ADD       93     0.0115   0.0302 -0.04769  0.07069       0.3808       0.7043
   1                                rs3765736    3616601    A        ADD      103   -0.03054  0.02165 -0.07297  0.01189       -1.411       0.1616
   1                                rs6424089    3628663    A        ADD       93    0.01583  0.02168 -0.02666  0.05833       0.7302       0.4672
   1                                rs3753211    3632608    G        ADD       95   -0.02616   0.0236 -0.07241   0.0201       -1.108       0.2707
   1                                rs3819967    3633380    A        ADD       93  -0.007443  0.02316 -0.05283  0.03794      -0.3214       0.7487
   1                                rs1885865    3646291    G        ADD       98   0.007344  0.02704 -0.04566  0.06034       0.2716       0.7866
   1                                rs4648553    3648879    G        ADD       98   0.008491  0.02396 -0.03847  0.05545       0.3544       0.7239
   1                                rs9662633    3649562    A        ADD       93     0.1068   0.1019 -0.09296   0.3067        1.048       0.2976
   1                               rs12562437    3651031    A        ADD       93     0.1068   0.1019 -0.09296   0.3067        1.048       0.2976
   1                               rs10910018    3651409    A        ADD       93     0.1068   0.1019 -0.09296   0.3067        1.048       0.2976
   1                               rs12117836    3657759    A        ADD      103  -0.003676  0.02094 -0.04471  0.03736      -0.1756        0.861
   1                                rs2298222    3659657    A        ADD       93 -0.0009681  0.02216  -0.0444  0.04247     -0.04368       0.9653
   1                                  exm7490    3669205    G        ADD      105  -0.003737  0.02137 -0.04562  0.03814      -0.1749       0.8615
   1                                  exm7551    3677933    G        ADD      105   -0.01493  0.02097 -0.05603  0.02617      -0.7122        0.478
   1                                  exm7574    3679775    A        ADD      105  -0.003586  0.02177 -0.04626  0.03908      -0.1647       0.8695
   1                                rs1181874    3682070    A        ADD       93   -0.01838   0.0199 -0.05738  0.02061       -0.924       0.3581
   1                               rs12728911    3709412    G        ADD       93   -0.03733  0.03116 -0.09841  0.02375       -1.198       0.2342
   1                                rs7513053    3709487    G        ADD       93    0.01976   0.0266 -0.03237  0.07189       0.7428       0.4596
   1                                rs6662706    3732596    A        ADD       93   -0.02078  0.02038 -0.06072  0.01916        -1.02       0.3107
   1                               rs12759497    3742257    A        ADD       93   -0.06305  0.03035  -0.1225 -0.003573       -2.078      0.04072
   1                                rs6663840    3743319    A        ADD      103   -0.07151  0.02298  -0.1166 -0.02646       -3.111     0.002453
   1                                  exm7791    3745924    A        ADD      105   -0.07606  0.04998   -0.174   0.0219       -1.522       0.1313
   1                                rs6424058    3747580    A        ADD       93    0.02839  0.02149 -0.01373  0.07052        1.321         0.19
   1                                  exm7844    3753136    T        ADD      105    0.02444  0.02078 -0.01629  0.06518        1.176       0.2424
   1                               rs12744607    3757749    A        ADD       93   -0.04774  0.02654 -0.09976 0.004269       -1.799      0.07551
   1                                rs4648426    3773089    G        ADD      103   -0.05232  0.02467  -0.1007 -0.003958        -2.12      0.03655
   1                                rs6668103    3793324    G        ADD       93   -0.01358  0.02365 -0.05992  0.03277      -0.5742       0.5673
   1                                rs7367066    3803755    A        ADD      103    -0.0116  0.02128 -0.05331  0.03011       -0.545        0.587
   1                                rs7530189    3805098    A        ADD       93  -0.006223  0.02702 -0.05918  0.04673      -0.2303       0.8184
   1                               rs12073945    3806973    G        ADD       93    0.04569  0.06043 -0.07274   0.1641       0.7561       0.4516
   1                                rs4446914    3808362    A        ADD       93   0.008615  0.02297  -0.0364  0.05363       0.3751       0.7085
   1                               rs11589102    3821782    A        ADD      103    0.01341    0.021 -0.02776  0.05458       0.6384       0.5247
   1                               rs10909830    3822703    A        ADD       93    0.01428  0.02284 -0.03049  0.05905       0.6252       0.5335
   1                               kgp9113347    3823395    A        ADD       93   0.008414  0.02332 -0.03729  0.05412       0.3608       0.7191
   1                               rs35383955    3825525    A        ADD       93   0.001242  0.02322 -0.04427  0.04675      0.05348       0.9575
   1                                rs7548668    4006060    G        ADD       93    0.05251  0.02061  0.01211  0.09292        2.548      0.01263
   1                               rs10799181    4009071    G        ADD      103    0.01655  0.02691 -0.03619  0.06929       0.6151       0.5399
   1                                rs7522140    4017137    G        ADD      103     -0.005  0.02305 -0.05018  0.04019      -0.2169       0.8288
   1                               rs12031275    4026068    G        ADD       93  -0.002004  0.02392 -0.04888  0.04487     -0.08377       0.9334
   1                                rs7550609    4026098    A        ADD       93    0.01664   0.1068  -0.1928    0.226       0.1557       0.8766
   1                               rs12031557    4034097    G        ADD      103   -0.01806  0.04506  -0.1064  0.07026      -0.4007       0.6895
   1                               rs10799224    4035129    G        ADD       93    0.01595  0.02495 -0.03294  0.06485       0.6395       0.5242
   1                               exm2268644    4037665    A        ADD      105    0.00796  0.02239 -0.03593  0.05185       0.3555        0.723
   1                               rs11587331    4039896    G        ADD      103    0.01152  0.02247 -0.03252  0.05556       0.5127       0.6093
   1                                rs6672877    4061370    A        ADD       93     0.0224  0.02968 -0.03578  0.08057       0.7545       0.4526
   1                                rs4128222    4066781    A        ADD       93    0.01278  0.02832 -0.04273  0.06829       0.4514       0.6528
   1                                rs6675979    4068052    A        ADD       93    0.01497  0.02099 -0.02617  0.05611       0.7131       0.4777
   1                                rs4129100    4078448    A        ADD       93    0.01581  0.02134 -0.02601  0.05762       0.7408       0.4608
   1                                rs6426436    4085098    G        ADD       93    0.03216  0.02329 -0.01349  0.07782        1.381       0.1709
   1                               rs10915659    4092949    A        ADD       93  0.0006657  0.02765 -0.05353  0.05486      0.02407       0.9808
   1                               rs12036953    4104757    G        ADD       97    0.01369  0.02678  -0.0388  0.06619       0.5112       0.6105
   1                                rs9792946    4119662    G        ADD      103   -0.04876  0.03491  -0.1172  0.01965       -1.397       0.1656
   1                                rs4233258    4120898    A        ADD       93   -0.02544  0.02292 -0.07037  0.01948        -1.11       0.2701
   1                                rs7524800    4121584    G        ADD      103   0.008083   0.0239 -0.03876  0.05492       0.3382       0.7359
   1                                rs4130940    4130348    A        ADD       93   -0.02687  0.02209 -0.07016  0.01641       -1.217        0.227
   1                               rs10915428    4158955    C        ADD      103  -0.007573  0.02012 -0.04701  0.03186      -0.3764       0.7075
   1                               rs12077262    4170048    A        ADD      103   -0.03832  0.02659 -0.09043   0.0138       -1.441       0.1529
   1                                rs7548756    4170249    C        ADD      103   -0.01734  0.02308 -0.06258  0.02789      -0.7515       0.4542
   1                               rs10915434    4174116    G        ADD      103   -0.03832  0.02659 -0.09043   0.0138       -1.441       0.1529
   1                               rs12040805    4180842    A        ADD      100    0.02127  0.02082 -0.01954  0.06208        1.021       0.3097
   1                                rs6426389    4186309    G        ADD       93   -0.01437   0.0206 -0.05475    0.026      -0.6977       0.4873
   1                                rs6702633    4197035    G        ADD      103   -0.03695  0.02009 -0.07633 0.002427       -1.839      0.06898
   1                               rs10915445    4197642    A        ADD      103    0.03425  0.02016 -0.005259  0.07376        1.699      0.09254
   1                               rs16840838    4201349    A        ADD      103   -0.05469  0.02128  -0.0964 -0.01298        -2.57      0.01171
   1                                rs7542208    4202818    A        ADD      103   -0.03695  0.02009 -0.07633 0.002427       -1.839      0.06898
   1                                rs6683453    4210402    G        ADD      103   0.006292  0.01995  -0.0328  0.04539       0.3155       0.7531
   1                               rs16840866    4212493    A        ADD       93   -0.01663  0.02745 -0.07044  0.03717      -0.6059       0.5462
   1                                rs9988443    4216165    A        ADD      103  -0.005892  0.02136 -0.04776  0.03598      -0.2758       0.7833
   1                                rs4614226    4221599    G        ADD      103   0.003584  0.02215 -0.03983    0.047       0.1618       0.8718
   1                               rs12123330    4227464    A        ADD      103   -0.02708  0.02374 -0.07361  0.01946        -1.14       0.2569
   1                               rs12743431    4234792    A        ADD       93    0.02179  0.02171 -0.02076  0.06433        1.004       0.3184
   1                                rs4233264    4240178    A        ADD       93   -0.01468   0.0253 -0.06428  0.03491      -0.5802       0.5633
   1                               rs11808641    4250933    G        ADD       98   0.005288  0.02026 -0.03442  0.04499        0.261       0.7946
   1                                rs6687268    4263677    A        ADD       93   -0.02306  0.02563  -0.0733  0.02719      -0.8994       0.3709
   1                                rs4654512    4263997    G        ADD       98   0.009591  0.02007 -0.02975  0.04894       0.4778       0.6339
   1                                rs7553814    4271915    G        ADD       93   0.003549  0.01974 -0.03514  0.04224       0.1798       0.8577
   1                               rs11579829    4282786    A        ADD      103   -0.01487  0.02035 -0.05475    0.025      -0.7311       0.4665
   1                                 rs903540    4284659    A        ADD       93   -0.01419  0.02132 -0.05598   0.0276      -0.6656       0.5075
   1                               rs10799218    4289899    A        ADD       93   -0.02215  0.02285 -0.06693  0.02263      -0.9693       0.3351
   1                                rs6679489    4309953    G        ADD       93   -0.02926  0.02207 -0.07251    0.014       -1.326       0.1885
   1                             exm-rs966321    4315204    C        ADD      105   -0.02062  0.01935 -0.05855   0.0173       -1.066       0.2892
   1                                rs2101576    4327635    A        ADD       93    0.02676  0.02067 -0.01375  0.06726        1.295       0.1989
   1                               rs12087250    4328074    A        ADD       93   0.009752  0.02593 -0.04106  0.06057       0.3761       0.7077
   1                               rs10915494    4328476    A        ADD      103   0.001536  0.02446 -0.04641  0.04948      0.06279       0.9501
   1                                 rs903541    4335893    A        ADD       93   -0.02474  0.02092 -0.06573  0.01626       -1.183       0.2402
   1                                rs1390136    4341843    A        ADD      103   0.007324  0.02334 -0.03843  0.05308       0.3137       0.7544
   1                               rs16838560    4351888    G        ADD       93   -0.04088  0.04948  -0.1379  0.05609      -0.8263       0.4109
   1                                rs2029490    4355593    A        ADD       93   -0.01144  0.02413 -0.05873  0.03585       -0.474       0.6367
   1                               exm2251770    4363735    C        ADD      105    0.03419  0.01945 -0.003938  0.07231        1.758      0.08195
   1                                 rs693734    4364226    G        ADD      103    0.02391  0.02196 -0.01913  0.06696        1.089        0.279
   1                                 rs351619    4368819    A        ADD       93    0.01503  0.02137 -0.02686  0.05691       0.7031       0.4839
   1                                 rs351615    4370385    G        ADD      103   0.005632  0.02599 -0.04531  0.05657       0.2167       0.8289
   1                               rs10915509    4375859    C        ADD      101   -0.01326  0.02727 -0.06672  0.04019      -0.4863       0.6279
   1                               rs12408012    4379687    G        ADD      103    0.01587  0.03108 -0.04505  0.07679       0.5105       0.6108
   1                                 rs351606    4384056    A        ADD       93   -0.03036  0.03325 -0.09552   0.0348      -0.9132       0.3637
   1                                 rs641473    4388885    A        ADD       91   0.004597   0.0226 -0.03969  0.04889       0.2034       0.8393
   1                                 rs625079    4390289    G        ADD       93   -0.01305   0.0225 -0.05716  0.03105      -0.5802       0.5633
   1                                 rs685494    4397703    A        ADD       93  -0.007901  0.02581 -0.05849  0.04268      -0.3061       0.7603
   1                               rs10799228    4405998    A        ADD      103   0.002418  0.03608  -0.0683  0.07314      0.06702       0.9467
   1                                 rs600933    4409496    G        ADD      103   -0.01692  0.02009  -0.0563  0.02246      -0.8422       0.4018
   1                                 rs528291    4414045    G        ADD       93   -0.02114  0.02535 -0.07082  0.02854       -0.834       0.4066
   1                                rs1531328    4418164    A        ADD      103   0.002754  0.02786 -0.05185  0.05736      0.09885       0.9215
   1                                 rs349393    4419820    C        ADD       93    -0.0452  0.02049 -0.08537 -0.005032       -2.206      0.03009
   1                                  rs75411    4425414    A        ADD      103   -0.03214  0.02144 -0.07416 0.009885       -1.499       0.1372
   1                               rs12404619    4426085    A        ADD      103    -0.0244  0.02857  -0.0804  0.03161      -0.8538       0.3954
   1                               rs12028738    4431571    A        ADD       93   0.004597  0.06667  -0.1261   0.1353      0.06895       0.9452
   1                                 rs349413    4444706    C        ADD       93    0.02414   0.0231 -0.02113  0.06941        1.045       0.2989
   1                                rs7418714    4446996    C        ADD      103   -0.01119  0.03808 -0.08583  0.06346      -0.2937       0.7696
   1                                rs7521665    4456277    A        ADD       93   -0.02769  0.05619  -0.1378  0.08244      -0.4928       0.6234
   1                                 rs349400    4462460    C        ADD       96   -0.03451  0.01978 -0.07328 0.004252       -1.745      0.08444
   1                                 rs349401    4463585    C        ADD       93   -0.02615  0.02311 -0.07143  0.01914       -1.131        0.261
   1                                rs4654432    4481215    A        ADD      103    0.02197  0.01809  -0.0135  0.05743        1.214       0.2277
   1                               rs12029910    4488779    G        ADD       93   -0.05002   0.0602   -0.168  0.06797      -0.8309       0.4083
   1                                rs6658372    4488979    G        ADD       93    0.02207  0.02205 -0.02115   0.0653        1.001       0.3197
   1                                rs6678792    4489398    A        ADD      103  -0.004485  0.01939 -0.04249  0.03352      -0.2313       0.8176
   1                               rs10915535    4491460    A        ADD      103   -0.02183  0.02689 -0.07453  0.03088      -0.8116        0.419
   1                                rs1556691    4493215    A        ADD      103    0.01678   0.0222 -0.02673  0.06029       0.7559       0.4516
   1                                rs1762814    4496256    A        ADD      103   0.005067  0.02065 -0.03541  0.04554       0.2454       0.8067
   1                               rs12731060    4500436    G        ADD       93  0.0004526  0.02157 -0.04182  0.04272      0.02098       0.9833
   1                               rs12128230    4501911    C        ADD      100   -0.02065   0.0255 -0.07062  0.02933      -0.8097       0.4202
   1                                 rs780574    4502198    A        ADD       93    0.03119  0.02333 -0.01454  0.07692        1.337       0.1849
   1                                 rs780593    4507743    G        ADD       93    0.09749   0.0328   0.0332   0.1618        2.972     0.003836
   1                                 rs666152    4518202    A        ADD       93    0.01936  0.01956 -0.01899   0.0577       0.9895       0.3252
   1                               rs12143782    4534350    A        ADD      102   0.002658  0.02707  -0.0504  0.05572      0.09817        0.922
   1                               exm2260335    4541390    C        ADD      105    0.00562  0.04047 -0.07369  0.08493       0.1389       0.8898
   1                                 rs705689    4549307    C        ADD       93     0.0133   0.0247 -0.03512  0.06172       0.5384       0.5917
   1                                 rs705690    4549380    G        ADD       93     0.0414  0.02714 -0.01178  0.09459        1.526       0.1307
   1                                rs1878052    4552802    A        ADD      103   -0.04334  0.02003 -0.08259 -0.004087       -2.164      0.03294
   1                                 rs609506    4558933    A        ADD      103    0.02636  0.02076 -0.01432  0.06704         1.27       0.2071
   1                                 rs582598    4561962    A        ADD      103    0.01537  0.02356  -0.0308  0.06154       0.6524       0.5157
   1                                rs4654441    4566515    G        ADD       93   -0.01442  0.02141 -0.05638  0.02754      -0.6736       0.5024
   1                                rs1018306    4567165    A        ADD       93   -0.02766  0.02076 -0.06835  0.01304       -1.332       0.1863
   1                                 rs780568    4569834    A        ADD       93    0.03076  0.02722 -0.02258  0.08411         1.13       0.2615
   1                                rs1710424    4575001    A        ADD       93  -0.003311  0.02968 -0.06149  0.05487      -0.1116       0.9114
   1                                rs6703696    4578495    G        ADD      103  -0.002879   0.0433 -0.08774  0.08199     -0.06649       0.9471
   1                               rs12035830    4579733    A        ADD       93     0.0189  0.03624 -0.05213  0.08993       0.5216       0.6033
   1                                 rs518456    4582089    A        ADD       93  -0.006915  0.01977 -0.04566  0.03183      -0.3498       0.7274
   1                                 rs241240    4586306    C        ADD       93   0.001301   0.0198 -0.03751  0.04011      0.06571       0.9478
   1                                 rs241239    4587177    G        ADD      103   -0.01876  0.02178 -0.06145  0.02393      -0.8611       0.3913
   1                               rs12080165    4596700    A        ADD       93  -0.004793  0.02651 -0.05676  0.04717      -0.1808        0.857
   1                               rs12726510    4598021    A        ADD       93    -0.0143  0.02725  -0.0677  0.03911      -0.5247       0.6011
   1                                 rs592726    4599243    G        ADD      103  -0.004346  0.02369 -0.05077  0.04208      -0.1835       0.8548
   1                             exm-rs241257    4614822    G        ADD      105    0.01038  0.02401 -0.03668  0.05744       0.4324       0.6664
   1                                rs4654556    4615331    G        ADD       93    0.02356  0.03965 -0.05415   0.1013       0.5943       0.5539
   1                                rs6685798    4618251    G        ADD      103  -0.004223  0.02279  -0.0489  0.04045      -0.1853       0.8534
   1                                 rs241264    4619038    G        ADD      103    0.01577  0.02813 -0.03937  0.07091       0.5605       0.5764
   1                               rs12120353    4620996    A        ADD      103   -0.02657  0.02473 -0.07505  0.02191       -1.074       0.2855
   1                                 rs241277    4629186    A        ADD       93   0.005023  0.02478 -0.04354  0.05359       0.2027       0.8398
   1                                 rs241278    4629408    A        ADD       93   0.003673  0.02126   -0.038  0.04535       0.1727       0.8633
   1                                rs1541318    4634978    G        ADD      103   -0.01639  0.02001  -0.0556  0.02283       -0.819       0.4148
   1                                rs1157688    4636767    A        ADD      103    0.04889  0.02597 -0.002012  0.09978        1.882       0.0628
   1                                rs1024139    4640902    G        ADD      100   -0.02599  0.02568 -0.07633  0.02434       -1.012       0.3141
   1                                 rs619364    4646379    G        ADD       93   -0.01565  0.02257 -0.05989  0.02859      -0.6935       0.4899
   1                                 rs644647    4647469    C        ADD       91    0.01323  0.02614   -0.038  0.06446        0.506       0.6142
   1                               rs10915566    4648780    A        ADD       97   -0.04332  0.03026  -0.1026  0.01598       -1.432       0.1557
   1                                rs1849943    4649316    A        ADD      103  -0.009048  0.02615 -0.06031  0.04221       -0.346       0.7301
   1                                 rs537761    4662408    A        ADD       93    0.05043   0.0245 0.002424  0.09844        2.059      0.04253
   1                                rs3896439    4668670    A        ADD      103   -0.03378  0.05395  -0.1395  0.07195      -0.6262       0.5326
   1                                rs4654569    4675555    A        ADD       93    0.01945  0.05194 -0.08236   0.1213       0.3743       0.7091
   1                                rs4654574    4679731    G        ADD       93    0.02593  0.02683 -0.02666  0.07851       0.9663       0.3366
   1                               rs12029673    4684090    G        ADD       93  -0.001083  0.02233 -0.04486  0.04269     -0.04851       0.9614
   1                                rs1107467    4685222    A        ADD       93    0.02533  0.02167 -0.01714  0.06779        1.169       0.2456
   1                                 rs875807    4685672    A        ADD      103   -0.02832  0.02026 -0.06802  0.01138       -1.398       0.1653
   1                               rs12122754    4698559    A        ADD      103   -0.01934  0.02926 -0.07668    0.038       -0.661       0.5102
   1                               rs10915575    4701258    G        ADD      103   -0.00774  0.02197 -0.05081  0.03533      -0.3523       0.7254
   1                               rs12408160    4723046    A        ADD      103    0.01272  0.02384 -0.03402  0.05945       0.5333        0.595
   1                               rs12083131    4723818    A        ADD      103  -0.004924  0.02212 -0.04828  0.03843      -0.2226       0.8243
   1                               rs11588149    4725496    A        ADD      103   -0.01489  0.06066  -0.1338    0.104      -0.2455       0.8066
   1                                rs7517857    4725585    A        ADD       93  -0.005111  0.02156 -0.04737  0.03715       -0.237       0.8132
   1                               rs12567266    4726454    A        ADD      103   -0.03013  0.02366  -0.0765  0.01623       -1.274       0.2058
   1                               rs16839422    4730964    G        ADD       93   -0.05257  0.02892  -0.1092  0.00411       -1.818      0.07257
   1                               rs10799256    4731689    G        ADD       93    -0.0443  0.02414 -0.09161 0.003005       -1.835      0.06989
   1                               rs16839451    4737693    A        ADD       93    -0.0311  0.02808 -0.08613  0.02394       -1.107       0.2712
   1                                rs2071990    4738058    A        ADD      103     0.1027  0.07228   -0.039   0.2443         1.42       0.1588
   1                                rs2071995    4738678    A        ADD      103   0.006522  0.04781 -0.08719   0.1002       0.1364       0.8918
   1                                 rs763238    4743704    A        ADD      103   -0.00931  0.02375 -0.05585  0.03723       -0.392       0.6959
   1                                rs6688423    4768540    A        ADD       93   0.006287  0.02305 -0.03889  0.05146       0.2728       0.7857
   1                                rs3820252    4784556    A        ADD      103   -0.07917  0.06983   -0.216  0.05769       -1.134       0.2597
   1                                 rs242044    4787119    G        ADD      103   -0.03381  0.02157 -0.07609 0.008474       -1.567       0.1204
   1                                 rs242050    4789179    A        ADD      103  -0.001052  0.02776 -0.05547  0.05336     -0.03788       0.9699
   1                                 rs409048    4805674    G        ADD       92   0.008461  0.02165 -0.03397  0.05089       0.3909       0.6969
   1                                 rs368808    4806381    A        ADD       93   -0.04479  0.02353  -0.0909 0.001325       -1.904       0.0603
   1                                rs2802720    4809120    A        ADD       93    0.02827  0.02297 -0.01676  0.07329         1.23       0.2219
   1                                 rs523141    4819667    G        ADD       93     0.0323  0.03011 -0.02673  0.09132        1.072       0.2865
   1                               rs12119789    4823492    A        ADD      103   -0.02641  0.02042 -0.06644  0.01362       -1.293       0.1991
   1                               rs12066439    4824311    A        ADD      103   -0.02673  0.02433 -0.07442  0.02096       -1.099       0.2747
   1                                 rs426095    4828063    A        ADD       93    0.03974  0.02205 -0.003471  0.08296        1.803      0.07497
   1                                rs9426483    4830900    A        ADD       93     0.0234  0.02347 -0.02261   0.0694       0.9967       0.3217
   1                                 rs423285    4831076    G        ADD      103    0.01019  0.02691 -0.04256  0.06294       0.3786       0.7059
   1                                rs3766977    4833498    A        ADD      103   -0.02188  0.02701 -0.07482  0.03106        -0.81       0.4199
   1                                 rs399377    4835375    A        ADD      103 -0.0009642  0.02863 -0.05708  0.05515     -0.03368       0.9732
   1                                rs9426506    4844376    A        ADD      103   0.009297  0.02169 -0.03321  0.05181       0.4286       0.6692
   1                               rs11805709    4847594    A        ADD      103   -0.02527  0.02637 -0.07696  0.02641      -0.9583       0.3403
   1                               rs12089516    4859727    G        ADD       93     -0.173   0.1032  -0.3752  0.02915       -1.677       0.0971
   1                                rs4654607    4861160    G        ADD      103    0.01007   0.0202 -0.02952  0.04966       0.4985       0.6193
   1                                 rs760817    4863913    A        ADD       93    0.02859  0.03319 -0.03645  0.09364       0.8616       0.3913
   1                               rs10799262    4872571    G        ADD       99     0.0342  0.03126 -0.02706  0.09546        1.094       0.2767
   1                                rs2050010    4880917    A        ADD       93   -0.06312  0.08303  -0.2259  0.09962      -0.7602       0.4492
   1                                rs2181699    4888012    A        ADD      103  -0.005796  0.02075 -0.04646  0.03487      -0.2794       0.7805
   1                               rs10915626    4906783    A        ADD      103   -0.08046  0.06016  -0.1984  0.03744       -1.338       0.1842
   1                                rs6683849    4908901    A        ADD      103  -0.009803  0.02167 -0.05227  0.03267      -0.4524        0.652
   1                                rs6426440    4914910    C        ADD      103   0.006021  0.02126 -0.03565   0.0477       0.2832       0.7777
   1                               rs10915644    4927798    G        ADD      103 -0.0005546  0.02163 -0.04295  0.04184     -0.02564       0.9796
   1                               rs10915645    4928187    C        ADD       93    0.00582  0.02218 -0.03764  0.04928       0.2624       0.7936
   1                                rs7543026    4944842    A        ADD       93   -0.02783   0.0251 -0.07702  0.02136       -1.109       0.2705
   1                                rs6664880    4952788    G        ADD      103   -0.02662  0.02307 -0.07183   0.0186       -1.154       0.2515
   1                               exm2268645    4955862    G        ADD      105    0.01763  0.02314 -0.02772  0.06298        0.762       0.4479
   1                                rs6678459    4968528    A        ADD       93   0.002558  0.02842 -0.05314  0.05826      0.08999       0.9285
   1                               rs12034557    4971507    A        ADD       93    0.01911  0.02898 -0.03769  0.07591       0.6594       0.5114
   1                               rs11805753    4973107    A        ADD      100   -0.01921  0.02896 -0.07597  0.03756      -0.6632       0.5089
   1                               rs10915668    4973301    A        ADD      103   -0.01433  0.02052 -0.05454  0.02588      -0.6983       0.4867
   1                               rs12035499    4980692    A        ADD      103   0.008373  0.02822 -0.04694  0.06369       0.2967       0.7673
   1                                 rs942245    4981503    G        ADD      103   -0.03031  0.01938  -0.0683 0.007671       -1.564       0.1211
   1                                rs6666453    4987424    C        ADD      103   -0.04557  0.02761 -0.09968 0.008547        -1.65       0.1021
   1                                rs2898853    4992204    G        ADD      103    0.03716  0.02124 -0.004481  0.07879        1.749      0.08348
   1                               rs10915683    4996185    G        ADD      103     0.0448  0.02041 0.004801  0.08481        2.195      0.03056
   1                                rs9286971    5003504    G        ADD      103  -0.003696  0.02268 -0.04816  0.04076       -0.163       0.8709
   1                                rs9426490    5011402    A        ADD       93    0.01655  0.02239 -0.02733  0.06043       0.7392       0.4618
   1                               rs10915298    5012301    A        ADD       93     0.1423  0.07072 0.003732    0.281        2.013      0.04727
   1                                rs6656223    5015844    G        ADD       93    0.01377  0.02153 -0.02843  0.05596       0.6395       0.5242
   1                               rs10799145    5021200    A        ADD      103    0.03825  0.02042 -0.001763  0.07827        1.874      0.06403
   1                               rs12754637    5023321    A        ADD      103    0.02676  0.02979 -0.03163  0.08515       0.8982       0.3713
   1                                rs7535462    5033661    A        ADD       93   -0.02996  0.02514 -0.07924  0.01931       -1.192       0.2366
   1                               rs12757902    5036234    A        ADD      100   -0.02688  0.02546 -0.07678  0.02301       -1.056       0.2937
   1                                rs1563791    5043734    C        ADD      103    0.01998  0.02665 -0.03225  0.07221       0.7498       0.4552
   1                                rs7365286    5047163    A        ADD      103   0.002284  0.02416 -0.04506  0.04963      0.09457       0.9249
   1                                rs6683624    5051710    A        ADD      103   -0.02639  0.02423 -0.07388  0.02111       -1.089        0.279
   1                               rs10158288    5061519    A        ADD       93    0.02147  0.02241 -0.02245   0.0654       0.9581       0.3407
   1                               rs10915310    5068210    G        ADD      103   0.003684  0.02138 -0.03821  0.04558       0.1723       0.8635
   1                                rs1870516    5072295    A        ADD       93    -0.0211  0.02179  -0.0638  0.02161      -0.9683       0.3356
   1                                rs9286975    5073092    G        ADD       92    0.01355  0.01939 -0.02445  0.05156       0.6989       0.4865
   1                               rs10799152    5073658    C        ADD       93    0.01043  0.02226  -0.0332  0.05405       0.4685       0.6406
   1                                rs1459765    5088062    A        ADD      103   -0.01012  0.02822 -0.06543  0.04519      -0.3587       0.7206
   1                                rs6693990    5094435    A        ADD       93    0.01669  0.02273 -0.02785  0.06123       0.7346       0.4646
   1                               rs10915324    5103621    G        ADD       93    0.04467  0.02483 -0.003993  0.09334        1.799      0.07551
   1                               rs10915329    5114102    A        ADD      103    0.01918  0.02025 -0.02051  0.05886        0.947        0.346
   1                                rs1563792    5124859    G        ADD      103   -0.04522  0.02557 -0.09535 0.004902       -1.768      0.08019
   1                                rs6603832    5127543    A        ADD       93   -0.06379  0.02582  -0.1144 -0.01319       -2.471      0.01545
   1                               rs11590026    5140226    A        ADD      100    0.02765  0.02337 -0.01815  0.07345        1.183       0.2397
   1                                rs3128687    5141293    C        ADD       93   0.003902   0.0215 -0.03824  0.04604       0.1815       0.8564
   1                               rs10915341    5142552    C        ADD       93   0.008049  0.02267 -0.03639  0.05249        0.355       0.7235
   1                                rs6680801    5145066    A        ADD      103   -0.05704  0.02899  -0.1139 -0.0002189       -1.968      0.05201
   1                                rs9803863    5158857    G        ADD       93    0.02739  0.02372 -0.01909  0.07387        1.155       0.2513
   1                                rs2242157    5160662    A        ADD      103    0.00314  0.01942 -0.03492   0.0412       0.1617       0.8719
   1                               rs10733013    5168663    A        ADD      103    0.03533  0.01918 -0.002258  0.07292        1.842      0.06853
   1                            exm-rs7513590    5170712    G        ADD      105   -0.06176  0.03826  -0.1367  0.01322       -1.614       0.1097
   1                                rs2611424    5174078    A        ADD       93  -0.002064  0.02611 -0.05324  0.04912     -0.07904       0.9372
   1                                rs6671889    5192703    C        ADD       93   -0.02904  0.02095  -0.0701  0.01201       -1.387       0.1692
   1                               rs10492925    5195371    G        ADD      103    -0.0348  0.02216 -0.07824 0.008633        -1.57       0.1196
   1                               rs10799173    5197977    G        ADD       93 -0.0001484  0.02568 -0.05049  0.05019     -0.00578       0.9954
   1                               rs12121369    5210124    A        ADD      103    0.04429  0.02031 0.004491  0.08409        2.181      0.03162
   1                               rs12027352    5211338    A        ADD       93   -0.04278  0.02159 -0.08508 -0.0004678       -1.982      0.05071
   1                                rs9439511    5218601    A        ADD      102    0.03361  0.02002 -0.005615  0.07284        1.679      0.09635
   1                               rs16840071    5229311    A        ADD       93   -0.03102  0.05127  -0.1315  0.06947       -0.605       0.5468
   1                                rs9286977    5233284    A        ADD      102    0.04412  0.02457 -0.004029  0.09228        1.796      0.07568
   1                                rs7547229    5240211    A        ADD      102  -0.004456  0.02113 -0.04587  0.03695      -0.2109       0.8334
   1                               rs12043691    5248448    A        ADD       93    -0.0549  0.04776  -0.1485  0.03871       -1.149       0.2535
   1                                rs2722781    5257229    A        ADD       93   -0.00533  0.02333 -0.05106   0.0404      -0.2284       0.8199
   1                                rs7528871    5259095    A        ADD      103   0.002187   0.0281 -0.05288  0.05725      0.07785       0.9381
   1                                rs6603821    5267850    A        ADD       93   -0.01642  0.02214 -0.05981  0.02697      -0.7417       0.4603
   1                               rs12140099    5270277    G        ADD      103  -0.003312  0.02512 -0.05254  0.04592      -0.1319       0.8954
   1                               rs16840190    5282726    A        ADD       98    0.03412  0.03573 -0.03592   0.1042       0.9547       0.3423
   1                                rs7546667    5282817    A        ADD       93    0.01109   0.0247 -0.03732   0.0595        0.449       0.6545
   1                                 rs938962    5283942    A        ADD      103    0.01261  0.02224 -0.03098   0.0562       0.5669       0.5721
   1                                rs4259664    5287108    C        ADD      103   -0.01743  0.02184 -0.06024  0.02538      -0.7981       0.4268
   1                                 rs677735    5295176    A        ADD      103   -0.01913    0.032 -0.08186   0.0436      -0.5978       0.5514
   1                                rs2353169    5296844    G        ADD      103    0.00801  0.02046 -0.03209  0.04811       0.3915       0.6963
   1                                 rs586165    5297887    A        ADD       93    0.01819  0.02618 -0.03311   0.0695        0.695        0.489
   1                               rs12066405    5302528    A        ADD       93   0.006918  0.02411 -0.04033  0.05417        0.287       0.7748
   1                                rs7534404    5309255    A        ADD      103  -0.006696  0.02417 -0.05407  0.04068       -0.277       0.7823
   1                               rs12135834    5309667    A        ADD      103   -0.00658   0.0208 -0.04735  0.03419      -0.3164       0.7524
   1                                rs6703948    5313445    A        ADD      103   -0.01543  0.02569 -0.06578  0.03492      -0.6006       0.5495
   1                                 rs630153    5321139    A        ADD      103   -0.01852  0.01943 -0.05659  0.01955      -0.9533       0.3428
   1                                 rs499416    5324231    A        ADD      100  -0.009241  0.02283   -0.054  0.03551      -0.4047       0.6866
   1                                 rs536995    5326050    A        ADD       93    0.01075  0.02193 -0.03223  0.05373       0.4903       0.6252
   1                                 rs579467    5329865    A        ADD       93    0.01015  0.02145 -0.03188  0.05218       0.4734       0.6371
   1                                 rs584938    5334079    C        ADD       93   -0.04786   0.0229 -0.09274 -0.002985        -2.09      0.03954
   1                                rs4847576    5335599    G        ADD      103   -0.03831  0.03813   -0.113  0.03643       -1.005       0.3176
   1                               rs17423547    5341464    G        ADD      103    0.04867  0.02192 0.005701  0.09163         2.22      0.02877
   1                               rs12141954    5342295    G        ADD       98    0.03761  0.02124 -0.004012  0.07923        1.771      0.07991
   1                                 rs557477    5346474    C        ADD      103   -0.05427  0.02119  -0.0958 -0.01275       -2.562      0.01198
   1                               exm2252114    5347155    A        ADD      105   0.004966  0.02082 -0.03584  0.04577       0.2385        0.812
   1                                 rs665471    5347457    G        ADD       93    0.01134  0.02195 -0.03168  0.05436       0.5167       0.6067
   1                               rs10915406    5349616    A        ADD      103  -0.004561  0.02696  -0.0574  0.04828      -0.1692        0.866
   1                                rs2353174    5350428    G        ADD       93   -0.01772  0.02069 -0.05827  0.02283      -0.8566        0.394
   1                               rs10799191    5356607    A        ADD       93  -0.009048  0.02411  -0.0563  0.03821      -0.3753       0.7084
   1                               rs12040942    5371159    C        ADD      103  -0.005156  0.02176 -0.04781   0.0375      -0.2369       0.8132
   1                                rs5026665    5374940    G        ADD       93    0.01457  0.02369 -0.03185    0.061       0.6152         0.54
   1                                rs4847569    5379624    A        ADD      103    0.02183  0.02289 -0.02303  0.06669       0.9537       0.3426
   1                                rs2148211    5401364    G        ADD       93    0.02511  0.02232 -0.01864  0.06885        1.125       0.2637
   1                               rs10915416    5403031    G        ADD       93   0.002653   0.0259  -0.0481  0.05341       0.1024       0.9186
   1                                rs4129058    5410542    G        ADD       93   -0.01048  0.02291 -0.05539  0.03443      -0.4574       0.6485
   1                                rs6603835    5475663    C        ADD       93    0.01215  0.02209 -0.03114  0.05545       0.5501       0.5837
   1                                rs3922826    5485177    C        ADD      103    0.02977   0.0319 -0.03274  0.09229       0.9335       0.3529
   1                               rs10907211    5492043    A        ADD      103   0.001424  0.02639  -0.0503  0.05315      0.05395       0.9571
   1                               rs11260694    5514194    A        ADD      103   0.002587   0.0213 -0.03916  0.04434       0.1215       0.9036
   1                               rs12568815    5521691    A        ADD       93   -0.05495   0.0322  -0.1181 0.008155       -1.707      0.09149
   1                               rs12045091    5547562    G        ADD       93    0.05266  0.02597 0.001763   0.1036        2.028      0.04567
   1                               rs11260698    5549525    A        ADD      103    0.01106  0.02025 -0.02864  0.05075       0.5459       0.5864
   1                                rs2071959    5556067    A        ADD      103    0.04292  0.02449 -0.00509  0.09093        1.752      0.08294
   1                                rs9661310    5561412    A        ADD      100   -0.01712  0.03436 -0.08446  0.05021      -0.4984       0.6194
   1                                rs4845816    5561478    G        ADD       93    0.03051  0.02219 -0.01298    0.074        1.375       0.1727
   1                                rs9659669    5563399    G        ADD       93    0.02987  0.02086 -0.01101  0.07075        1.432       0.1557
   1                                rs9729649    5572304    A        ADD      103 -0.0002765  0.02573 -0.05071  0.05016     -0.01075       0.9914
   1                                rs9660967    5581798    A        ADD       93  -0.006347  0.02439 -0.05415  0.04146      -0.2602       0.7953
   1                                rs7515958    5603850    G        ADD      103  -0.008959  0.02436 -0.05671  0.03879      -0.3678       0.7139
   1                                rs1935762    5616830    G        ADD      103   -0.04889   0.0438  -0.1347  0.03696       -1.116       0.2671
   1                                rs9439613    5623965    A        ADD       93   -0.02592  0.02136 -0.06778  0.01595       -1.213       0.2284
   1                                 rs904525    5635724    G        ADD       93    0.01446  0.02221 -0.02907    0.058       0.6512       0.5167
   1                                rs6603844    5641064    A        ADD       93    0.02587    0.025 -0.02312  0.07486        1.035       0.3036
   1                                rs1695645    5643758    G        ADD       93  -0.004453  0.02045 -0.04454  0.03563      -0.2177       0.8282
   1                               rs10907200    5646002    A        ADD      103      0.023   0.0214 -0.01895  0.06494        1.075       0.2852
   1                                 rs707582    5671786    G        ADD      103    -0.0087  0.02195 -0.05172  0.03432      -0.3963       0.6927
   1                                 rs770718    5674434    A        ADD      103   0.001847  0.02335 -0.04392  0.04762       0.0791       0.9371
   1                                rs9439603    5679441    G        ADD      103   -0.02769  0.02021  -0.0673  0.01192        -1.37       0.1738
   1                                rs9439587    5679808    A        ADD      103  -0.001904  0.02565 -0.05218  0.04837     -0.07424        0.941
   1                               rs10157819    5680572    G        ADD      103   -0.08174   0.0257  -0.1321 -0.03137       -3.181     0.001979
   1                                 rs945322    5684301    C        ADD      103    0.06144  0.03977  -0.0165   0.1394        1.545       0.1256
   1                                rs6690868    5701323    G        ADD      103   -0.04647  0.02718 -0.09974 0.006801        -1.71      0.09054
   1                               rs17028491    5703552    A        ADD      103   0.002845  0.02148 -0.03926  0.04495       0.1324       0.8949
   1                                 rs971816    5707091    A        ADD      103    0.01661   0.0199  -0.0224  0.05561       0.8345       0.4061
   1                                 rs707589    5711647    G        ADD       93   -0.02179  0.02096 -0.06286  0.01929        -1.04       0.3015
   1                                 rs707590    5712831    A        ADD      103    0.03746  0.01968 -0.001107  0.07603        1.904      0.05994
   1                               exm2252278    5717388    G        ADD      105   -0.01662  0.02054 -0.05688  0.02363      -0.8093       0.4203
   1                               exm2260467    5721189    G        ADD      105   -0.09651  0.08067  -0.2546   0.0616       -1.196       0.2344
   1                                 rs770721    5722405    A        ADD       93   -0.03987  0.02234 -0.08366 0.003912       -1.785      0.07781
   1                                 rs707580    5724940    G        ADD      103   -0.05619  0.02095 -0.09725 -0.01512       -2.682     0.008625
   1                                 rs770702    5744921    G        ADD      103   -0.01848  0.02266 -0.06289  0.02593      -0.8156       0.4167
   1                                 rs770705    5747184    C        ADD       93   -0.02013  0.02196 -0.06317  0.02291      -0.9166       0.3619
   1                                 rs770693    5765353    G        ADD      102   0.004412  0.02004 -0.03486  0.04369       0.2202       0.8262
   1                                rs2649078    5767805    G        ADD       93   -0.01424  0.02179 -0.05695  0.02846      -0.6538        0.515
   1                                rs1414380    5774876    A        ADD       93   -0.01381  0.02242 -0.05775  0.03014      -0.6158       0.5396
   1                                rs2244632    5780697    G        ADD       93   -0.02292  0.02117 -0.06441  0.01857       -1.083        0.282
   1                                rs2842258    5790498    G        ADD      103    0.01613  0.02135 -0.02571  0.05797       0.7555       0.4518
   1                                rs2649063    5799631    A        ADD       93   -0.03238  0.02156 -0.07463 0.009877       -1.502       0.1368
   1                               rs11260682    5805605    G        ADD       93   -0.04273  0.05565  -0.1518  0.06634      -0.7679       0.4447
   1                               rs12076190    5829039    G        ADD      103   -0.00781  0.02569 -0.05816  0.04254       -0.304       0.7618
   1                                rs4129514    5831601    A        ADD      103  -0.005066  0.02471  -0.0535  0.04337       -0.205        0.838
   1                                rs4845818    5861105    A        ADD       93     0.0277  0.02289 -0.01715  0.07256        1.211       0.2294
   1                                rs9308476    5880466    C        ADD      103    0.03461  0.02192 -0.008357  0.07758        1.579       0.1177
   1                                rs1890191    5887140    G        ADD       97    0.03329  0.02198 -0.009785  0.07638        1.515       0.1333
   1                                rs1698976    5900795    A        ADD      103   -0.05384  0.02018 -0.09339 -0.01429       -2.668     0.008949
   1                                rs1765719    5905929    C        ADD      103     0.0407  0.02101 -0.0004811  0.08188        1.937      0.05568
   1                               rs11121600    5921042    A        ADD      103     0.0221  0.02059 -0.01826  0.06246        1.073       0.2858
   1                                rs1287634    5925371    A        ADD      103    0.01219  0.01973 -0.02648  0.05086       0.6177       0.5383
   1                                  exm8201    5927169    A        ADD      105    0.04844  0.07479 -0.09815    0.195       0.6476       0.5187
   1                               exm2252388    5933384    G        ADD      105    0.04667  0.05622 -0.06351   0.1569       0.8302       0.4084
   1                                  exm8262    5935162    T        ADD      105    0.01606  0.02842 -0.03964  0.07177       0.5652       0.5732
   1                                  exm8285    5940243    A        ADD      105    0.08394  0.07359 -0.06029   0.2282        1.141       0.2568
   1                               rs12735231    5946443    A        ADD       93    0.01125  0.02582 -0.03935  0.06185       0.4357       0.6642
   1                                  exm8315    5951013    A        ADD      105   -0.04939  0.05386   -0.155  0.05618       -0.917       0.3614
   1                               rs12401883    5957601    A        ADD       93   -0.02026  0.02694 -0.07305  0.03254      -0.7519       0.4542
   1                                rs2134551    5961870    G        ADD       93  -0.005737  0.02638 -0.05744  0.04596      -0.2175       0.8283
   1                                 rs962662    5978510    G        ADD       93   0.001777  0.02152 -0.04041  0.04396      0.08255       0.9344
   1                                rs7549324    5982044    A        ADD      103     0.0122  0.02048 -0.02794  0.05235       0.5959       0.5526
   1                                rs7535806    5983114    A        ADD      103    0.00629  0.02291 -0.03862   0.0512       0.2746       0.7843
   1                               rs11120934    6037603    G        ADD       93 -0.0006678  0.02147 -0.04274   0.0414     -0.03111       0.9753
   1                                  exm8446    6046264    A        ADD      105    0.06622  0.06744 -0.06597   0.1984       0.9819       0.3286
   1                                 rs806111    6053630    C        ADD      103   -0.01859  0.01904  -0.0559  0.01873      -0.9764       0.3313
   1                                 rs546526    6070870    A        ADD      103     0.0264  0.01955 -0.01193  0.06473         1.35       0.1802
   1                                rs1295107    6079392    A        ADD      103   -0.03225  0.02035 -0.07213 0.007628       -1.585       0.1162
   1                                rs1295094    6095199    A        ADD       93   -0.03671  0.02768 -0.09095  0.01754       -1.326       0.1883
   1                                  exm8468    6111757    A        ADD      105   -0.01198  0.04663  -0.1034  0.07941      -0.2569       0.7978
   1                                rs3789553    6117171    G        ADD      103   -0.04836  0.02737   -0.102 0.005288       -1.767      0.08045
   1                                rs4908752    6125084    A        ADD       93   -0.05417  0.02873  -0.1105 0.002128       -1.886      0.06268
   1                                rs1883771    6129864    G        ADD       93   -0.08755   0.1087  -0.3007   0.1256      -0.8052       0.4229
   1                                rs2273042    6149122    A        ADD      103    -0.0118  0.04267 -0.09543  0.07183      -0.2766       0.7827
   1                               exm2264794    6153525    G        ADD      105   -0.02539  0.02009 -0.06476  0.01399       -1.264       0.2093
   1                                rs3810993    6162583    G        ADD      103   -0.02324  0.02168 -0.06573  0.01926       -1.072       0.2865
   1                                rs2785581    6177898    A        ADD       93    0.03893  0.02101 -0.002252  0.08012        1.853      0.06734
   1                                rs2843495    6182321    G        ADD       93   -0.02058  0.02433 -0.06827   0.0271      -0.8461       0.3998
   1                                rs2843494    6183926    G        ADD       93    0.02228  0.03679 -0.04982  0.09438       0.6057       0.5463
   1                                rs9434662    6190215    A        ADD      101   -0.02644  0.02439 -0.07425  0.02137       -1.084       0.2812
   1                                rs2250358    6196869    G        ADD      103   -0.02192  0.01941 -0.05995  0.01612       -1.129       0.2615
   1                               rs12067480    6205349    A        ADD       93   -0.03265  0.02722 -0.08599   0.0207       -1.199       0.2336
   1                                rs1883606    6207217    G        ADD       93   -0.02628  0.02009 -0.06565   0.0131       -1.308       0.1944
   1                                rs9434741    6217859    G        ADD       93  -0.002461  0.02542 -0.05228  0.04736     -0.09683       0.9231
   1                                 rs747393    6221975    G        ADD      103   -0.04553  0.02796  -0.1003 0.009265       -1.629       0.1067
   1                                rs4908863    6247066    A        ADD       93   -0.07068  0.03918  -0.1475 0.006115       -1.804      0.07475
   1                                rs4908864    6263354    A        ADD       93     0.0237   0.0232 -0.02178  0.06918        1.021       0.3099
   1                                  exm8955    6272078    A        ADD       91    -0.0285  0.04103  -0.1089  0.05193      -0.6945       0.4893
   1                                  exm8990    6278414    G        ADD      105   0.008507  0.02363 -0.03781  0.05482         0.36       0.7196
   1                                  exm8997    6279370    C        ADD      105    0.03186    0.029 -0.02498   0.0887        1.099       0.2746
   1                                  exm9031    6304454    G        ADD      105    -0.1503  0.08714  -0.3211  0.02046       -1.725      0.08766
   1                                rs4908543    6317983    A        ADD       93   0.004339  0.02631 -0.04723  0.05591       0.1649       0.8694
   1                                rs3789500    6352084    A        ADD       93   0.009361  0.04451 -0.07787   0.0966       0.2103       0.8339
   1                               rs17029372    6361437    A        ADD       93    -0.0268  0.02651 -0.07876  0.02516       -1.011       0.3148
   1                                rs6577570    6387276    A        ADD       93   -0.02937  0.07297  -0.1724   0.1136      -0.4025       0.6883
   1                                 rs742505    6408060    A        ADD       93   -0.02937  0.07297  -0.1724   0.1136      -0.4025       0.6883
   1                                rs3827718    6411024    A        ADD      103   -0.02081  0.04562  -0.1102  0.06861      -0.4561       0.6494
   1                                rs7515832    6418218    C        ADD       93    0.01626  0.04981 -0.08138   0.1139       0.3264       0.7449
   1                                rs4582826    6461530    G        ADD      103   -0.01278  0.03203 -0.07555  0.04999      -0.3991       0.6907
   1                               rs17026985    6465054    A        ADD       93    0.04462  0.05647 -0.06607   0.1553       0.7901       0.4317
   1                               rs11485227    6474008    A        ADD       93   -0.02767  0.02927 -0.08503  0.02969      -0.9455        0.347
   1                                rs2103673    6494399    A        ADD      103   -0.03587  0.02756 -0.08988  0.01814       -1.302       0.1961
   1                               rs10864548    6501796    G        ADD       93   -0.01597  0.02559 -0.06613  0.03418      -0.6242       0.5342
   1                                  exm9459    6524501    G        ADD      101   -0.02338    0.047  -0.1155  0.06874      -0.4975         0.62
   1                                  exm9525    6528468    A        ADD      105  -0.005921  0.04707 -0.09818  0.08634      -0.1258       0.9002
   1                                  exm9585    6531124    G        ADD      105  -0.005921  0.04707 -0.09818  0.08634      -0.1258       0.9002
   1                                  exm9590    6531589    A        ADD      105    0.01116  0.04308 -0.07329   0.0956       0.2589       0.7962
   1                                  exm9626    6533393    G        ADD       91  -0.001535  0.03061 -0.06153  0.05846     -0.05016       0.9601
   1                                rs2986739    6548056    G        ADD       93   -0.00674  0.03547 -0.07626  0.06278        -0.19       0.8497
   1                               exm2268861    6550376    G        ADD      105    0.02046  0.03152 -0.04131  0.08223       0.6491       0.5178
   1                               exm2233725    6550505    A        ADD      105    0.03099  0.03226 -0.03223  0.09422       0.9608        0.339
   1                                rs4908554    6568387    A        ADD      103  -0.005003  0.02122 -0.04658  0.03658      -0.2358       0.8141
   1                                rs3935435    6572175    A        ADD      103   0.008159  0.02195 -0.03486  0.05118       0.3718       0.7109
   1                                rs4243830    6577871    G        ADD       92    0.02537  0.03196 -0.03727  0.08801       0.7937       0.4296
   1                                rs1010584    6579843    G        ADD       93    0.01393  0.02978 -0.04443  0.07229       0.4677       0.6412
   1                                rs4908909    6599041    G        ADD       93    0.02714  0.03187 -0.03532   0.0896       0.8517       0.3968
   1                                  exm9786    6614535    G        ADD      105    0.02536  0.02873 -0.03094  0.08167       0.8829       0.3794
   1                               rs12565181    6620545    A        ADD       93    0.01612  0.02966 -0.04202  0.07426       0.5434       0.5883
   1                           exm-rs11587438    6631431    G        ADD      105    0.04606  0.02741 -0.00767  0.09979         1.68      0.09611
   1                                  exm9852    6635306    A        ADD      105   -0.03307  0.02872 -0.08936  0.02322       -1.151       0.2524
   1                                  exm9881    6637056    A        ADD      105    0.09102  0.06059 -0.02774   0.2098        1.502       0.1363
   1                                 exm10030    6649228    C        ADD      105    0.00119  0.03721 -0.07175  0.07413      0.03198       0.9745
   1                               rs12727844    6694207    G        ADD       93    0.06199  0.02231  0.01827   0.1057        2.779     0.006695
   1                                rs1043681    6695123    G        ADD       93   -0.04929  0.02175  -0.0919 -0.006665       -2.266      0.02593
   1                                 exm10282    6698390    A        ADD      105    0.06347  0.08534  -0.1038   0.2307       0.7437       0.4588
   1                                 exm10307    6705944    A        ADD      105    0.01777  0.03832 -0.05733  0.09287       0.4637       0.6439
   1                                rs2235564    6713114    A        ADD      103  -0.004672  0.02533 -0.05432  0.04497      -0.1845        0.854
   1                                rs6659873    6723806    C        ADD      103  -0.006037  0.02543 -0.05589  0.04381      -0.2373       0.8129
   1                               rs11122115    6725427    A        ADD      103   -0.02868  0.02618 -0.07999  0.02263       -1.095       0.2761
   1                                 rs201151    6732424    G        ADD      103   -0.05215  0.02394 -0.09907 -0.005221       -2.178      0.03185
   1                                 rs277679    6783548    A        ADD      103   -0.02198  0.02346 -0.06797    0.024      -0.9369       0.3511
   1                               rs11122122    6790946    A        ADD      103   -0.01208  0.02073 -0.05271  0.02855      -0.5827       0.5614
   1                                 rs447558    6795230    A        ADD      103    0.00332  0.02083  -0.0375  0.04414       0.1594       0.8737
   1                                rs2134318    6798102    G        ADD       93   -0.02147  0.02145 -0.06351  0.02057       -1.001       0.3196
   1                               exm2252762    6814758    A        ADD      105    0.01054  0.02017 -0.02898  0.05007       0.5228       0.6023
   1                                 rs378930    6826467    A        ADD      102    0.02338  0.01981 -0.01546  0.06221         1.18        0.241
   1                                 rs391674    6832052    A        ADD      103    0.02854  0.02126 -0.01313  0.07022        1.342       0.1827
   1                               rs11122144    6835761    A        ADD       93   -0.02017  0.03407 -0.08694   0.0466      -0.5921       0.5553
   1                               rs17029864    6863342    A        ADD       93   -0.04888  0.03163  -0.1109  0.01311       -1.546       0.1259
   1                                 rs589178    6870942    A        ADD       98    0.03831  0.02061 -0.002081   0.0787        1.859      0.06626
   1                                 rs659459    6873932    G        ADD      103   0.000302  0.02271 -0.04422  0.04482       0.0133       0.9894
   1                               rs12058103    6903599    G        ADD      103   -0.03728  0.02453 -0.08536   0.0108        -1.52       0.1319
   1                                rs6688732    6929760    A        ADD      103    -0.0326  0.02428 -0.08019  0.01498       -1.343       0.1825
   1                               rs11586867    6972393    A        ADD      103   -0.02437  0.01974 -0.06306  0.01432       -1.235         0.22
   1                               rs12122806    6978623    G        ADD      103   -0.02399  0.03129 -0.08533  0.03734      -0.7667       0.4451
   1                                rs4908574    6986109    G        ADD       93    0.04519  0.02147 0.003119  0.08727        2.105      0.03819
   1                                rs6577395    6991925    G        ADD      103   -0.02763  0.02144 -0.06965   0.0144       -1.289       0.2007
   1                                rs6688108    7007311    A        ADD       93    0.04794  0.02025 0.008248  0.08762        2.367      0.02016
   1                               rs10864251    7011805    C        ADD       98    0.04265  0.01985 0.003748  0.08156        2.149      0.03431
   1                               rs11120796    7014330    A        ADD       93   -0.03041  0.02225 -0.07403   0.0132       -1.367       0.1753
   1                               rs17030082    7029262    G        ADD       93   -0.03585  0.01949 -0.07405 0.002342        -1.84      0.06925
   1                                rs6698901    7041175    A        ADD      103     0.0117  0.02006 -0.02761  0.05101       0.5834        0.561
   1                                rs1317017    7048779    A        ADD      102    -0.0176  0.02206 -0.06084  0.02564      -0.7979       0.4269
   1                                rs6681529    7052566    G        ADD      103     0.0184  0.02013 -0.02105  0.05785       0.9143       0.3628
   1                               rs17030129    7059150    A        ADD       93   -0.01874  0.02645 -0.07057  0.03309      -0.7086       0.4805
   1                               rs11120813    7062993    A        ADD       93   -0.02046  0.02109 -0.06179  0.02087      -0.9704       0.3346
   1                                rs6690584    7078434    C        ADD       93   -0.01842  0.02206 -0.06165   0.0248      -0.8353       0.4059
   1                               rs17030152    7083719    G        ADD      103   -0.01898  0.02455  -0.0671  0.02914      -0.7729       0.4415
   1                               rs11120820    7087739    A        ADD      103   0.001444  0.02718 -0.05182  0.05471      0.05312       0.9577
   1                               rs11588846    7088261    G        ADD      103  -0.006347  0.02405 -0.05348  0.04079      -0.2639       0.7924
   1                               exm2264795    7088855    A        ADD      105   -0.01806  0.02009 -0.05744  0.02131      -0.8991       0.3708
   1                               rs12738895    7093213    A        ADD      102    0.03957  0.01973 0.0008952  0.07824        2.005      0.04777
   1                                rs7553537    7096700    A        ADD       93    0.04031  0.03304 -0.02444   0.1051         1.22       0.2257
   1                                rs4074964    7105079    G        ADD      103   -0.02468   0.0218  -0.0674  0.01804       -1.132       0.2603
   1                                rs6577410    7112390    A        ADD       93    0.03742    0.025 -0.01158  0.08641        1.497       0.1381
   1                                rs4908595    7119202    A        ADD       93    0.03745  0.02495 -0.01145  0.08636        1.501        0.137
   1                                rs4436414    7120915    A        ADD       93   -0.01377   0.0225 -0.05788  0.03034       -0.612       0.5422
   1                                rs9434824    7137637    A        ADD      103   0.004099  0.02285 -0.04069  0.04889       0.1794        0.858
   1                                rs1009113    7143807    A        ADD       93    0.01454  0.02814 -0.04061  0.06969       0.5166       0.6067
   1                                rs7544611    7148455    A        ADD      103    0.02049  0.02386 -0.02627  0.06725       0.8587       0.3926
   1                                rs2071917    7150527    A        ADD      103    0.01682  0.01957 -0.02154  0.05518       0.8592       0.3924
   1                                rs2071918    7150577    A        ADD      103    0.04887  0.02797 -0.005947   0.1037        1.747      0.08378
   1                               rs11120840    7156082    C        ADD       93     0.0214  0.02143  -0.0206   0.0634       0.9987       0.3207
   1                                rs6694886    7167031    A        ADD      103    0.04604  0.01944 0.007932  0.08415        2.368      0.01989
   1                                rs7527268    7173895    G        ADD      103   -0.02291  0.02079 -0.06366  0.01784       -1.102       0.2733
   1                                rs9434469    7177744    A        ADD       93   -0.04526  0.02058 -0.08559 -0.00493         -2.2      0.03052
   1                                rs7532024    7179479    A        ADD      103   0.004003   0.0208 -0.03677  0.04478       0.1924       0.8478
   1                                rs4908443    7179721    A        ADD      103    0.02731  0.02396 -0.01964  0.07427         1.14       0.2571
   1                                rs4908600    7196659    A        ADD      103   -0.04167  0.02259 -0.08594 0.002598       -1.845      0.06813
   1                             exm-rs970973    7202190    A        ADD      105    0.04753  0.02248 0.003459  0.09159        2.114      0.03707
   1                               rs12751444    7208217    A        ADD      103    0.04438  0.02108 0.003062  0.08569        2.105      0.03788
   1                                rs9434483    7217727    G        ADD       93   -0.04753  0.02368 -0.09393 -0.001124       -2.007      0.04784
   1                                rs4908602    7220970    A        ADD      103  -0.004087  0.01913 -0.04158  0.03341      -0.2136       0.8313
   1                                rs4908445    7241523    G        ADD      103   -0.01762  0.01972 -0.05627  0.02103      -0.8934       0.3739
   1                               rs12735487    7245162    A        ADD       93    -0.0452  0.02253 -0.08936 -0.001052       -2.007      0.04793
   1                                rs4908605    7245434    A        ADD       93   -0.02696  0.02251 -0.07109  0.01716       -1.198       0.2343
   1                                rs4908448    7269283    G        ADD       93    0.00233  0.02205  -0.0409  0.04556       0.1057       0.9161
   1                                 rs916393    7272250    A        ADD      103   0.001767  0.02045 -0.03832  0.04185      0.08642       0.9313
   1                               exm2268862    7278011    G        ADD      105    -0.1586   0.0873  -0.3297  0.01249       -1.817      0.07229
   1                                rs4908610    7311260    C        ADD       93  -0.001256  0.02269 -0.04573  0.04322     -0.05535        0.956
   1                                rs6698548    7317541    A        ADD      103   0.005474  0.02031 -0.03433  0.04528       0.2695       0.7881
   1                               rs10864289    7318448    A        ADD      103   -0.01436  0.02408 -0.06157  0.03284      -0.5965       0.5523
   1                               rs11120889    7324323    G        ADD      103    0.02131    0.022 -0.02181  0.06443       0.9686       0.3352
   1                               rs10864290    7326245    G        ADD       92    0.03105  0.02147 -0.01103  0.07313        1.446       0.1518
   1                                rs2412148    7331060    A        ADD      101   -0.02259   0.0301 -0.08158   0.0364      -0.7506       0.4548
   1                                rs2412147    7331347    A        ADD       93   -0.00087  0.02415  -0.0482  0.04646     -0.03603       0.9713
   1                                rs7539551    7338813    G        ADD      103    0.03766  0.02275 -0.006929  0.08225        1.655       0.1011
   1                               rs12409413    7342106    G        ADD      103   -0.01932  0.02114 -0.06076  0.02213      -0.9136       0.3632
   1                                rs1894654    7351434    G        ADD      103   -0.02167  0.02195 -0.06469  0.02135      -0.9875       0.3259
   1                               rs11120896    7361338    A        ADD      103     0.0423  0.02338 -0.003522  0.08811        1.809      0.07354
   1                                rs9659928    7362478    G        ADD       93   -0.02306  0.02537 -0.07277  0.02666      -0.9088        0.366
   1                               rs12128469    7375258    A        ADD      103   -0.01982  0.02439 -0.06762  0.02798      -0.8127       0.4184
   1                               rs12563394    7380747    G        ADD      103     0.0323  0.02297 -0.01272  0.07732        1.406       0.1629
   1                               rs12041403    7394728    G        ADD       93    0.03242  0.02194 -0.01059  0.07543        1.477       0.1432
   1                                 rs763173    7410182    A        ADD      103    0.02297  0.02875 -0.03337  0.07931       0.7991       0.4262
   1                                 rs845270    7426875    A        ADD       93    0.02778  0.02972 -0.03046  0.08603       0.9349       0.3524
   1                                rs2040433    7448154    G        ADD       93     0.0513  0.02841 -0.00438    0.107        1.806      0.07445
   1                                 rs845202    7464375    G        ADD      103    0.01792  0.02534 -0.03174  0.06758       0.7073       0.4811
   1                                 rs763161    7468614    G        ADD      102    0.01393  0.02803   -0.041  0.06886        0.497       0.6204
   1                                rs7535846    7471157    A        ADD       93    -0.0248  0.02212 -0.06815  0.01855       -1.121       0.2654
   1                               rs11120917    7478076    A        ADD      103   0.004857  0.02356 -0.04133  0.05104       0.2061       0.8371
   1                               rs10864302    7487277    A        ADD       93    0.03826  0.02552 -0.01176  0.08828        1.499       0.1375
   1                                rs1193220    7492265    A        ADD      103   -0.02921  0.02094 -0.07026  0.01184       -1.395       0.1663
   1                                rs9988557    7493231    G        ADD       98   -0.05405  0.02262 -0.09838 -0.009709       -2.389      0.01895
   1                                rs1193224    7497407    A        ADD       93   -0.03727  0.02369 -0.08371  0.00917       -1.573       0.1194
   1                               rs12565108    7501060    A        ADD       93   -0.03229   0.0658  -0.1613  0.09668      -0.4907       0.6249
   1                                rs1750837    7520601    G        ADD      103    0.01565  0.01831 -0.02024  0.05155       0.8546       0.3949
   1                               rs11805932    7521479    A        ADD      103    0.01951  0.04758 -0.07375   0.1128         0.41       0.6827
   1                                rs6702132    7524476    A        ADD       93   -0.01261  0.02177 -0.05528  0.03007      -0.5789       0.5642
   1                                rs1149331    7528669    A        ADD      103   0.009467  0.02065   -0.031  0.04994       0.4585       0.6476
   1                                rs6678279    7540770    A        ADD      103   0.009801  0.06092  -0.1096   0.1292       0.1609       0.8725
   1                                rs2796483    7541345    G        ADD       93    0.01067  0.02048 -0.02946  0.05081       0.5212       0.6035
   1                                 rs947675    7548616    G        ADD       93  -0.002963  0.02148 -0.04506  0.03914      -0.1379       0.8906
   1                                rs1193230    7551631    A        ADD       93   0.002585  0.02163  -0.0398  0.04497       0.1196       0.9051
   1                               rs10864304    7557152    G        ADD      103     -0.024  0.03457 -0.09175  0.04375      -0.6944       0.4891
   1                                rs1725262    7562488    G        ADD      103   0.002335  0.02146 -0.03972  0.04439       0.1088       0.9136
   1                                rs1725241    7567618    A        ADD       93   0.007367  0.02295 -0.03761  0.05234        0.321        0.749
   1                               rs12565334    7567768    A        ADD       93    0.01405  0.03192  -0.0485   0.0766       0.4402       0.6609
   1                                rs1193179    7569602    G        ADD      103   -0.01453   0.0227 -0.05901  0.02996      -0.6401       0.5236
   1                                 rs749958    7572262    G        ADD      103  -0.002804  0.02166 -0.04526  0.03965      -0.1295       0.8973
   1                                rs7529399    7575666    G        ADD      102    0.02423  0.02394 -0.02268  0.07115        1.012       0.3139
   1                                rs6693468    7578333    G        ADD       93   -0.01865  0.02177 -0.06132  0.02403      -0.8564       0.3941
   1                                rs6670316    7578713    A        ADD       93 -0.0001553  0.02988 -0.05872  0.05841    -0.005197       0.9959
   1                                rs1750817    7578776    A        ADD       93   -0.02287  0.02453 -0.07094   0.0252      -0.9326       0.3537
   1                               exm2268649    7584814    A        ADD      105   -0.01655  0.02163 -0.05895  0.02584      -0.7652        0.446
   1                                rs1193167    7590448    G        ADD      103   -0.01732  0.02194 -0.06032  0.02567      -0.7897       0.4317
   1                                rs2478266    7595233    G        ADD       98  -0.006329  0.02375 -0.05288  0.04022      -0.2665       0.7905
   1                                rs6577449    7598094    A        ADD      103     0.0149  0.04445 -0.07223    0.102       0.3352       0.7382
   1                               rs12407666    7600905    A        ADD      102    0.01009  0.02131 -0.03168  0.05185       0.4734        0.637
   1                                 rs957856    7613745    G        ADD      103   -0.01996  0.02076 -0.06065  0.02073      -0.9613       0.3388
   1                               rs17031113    7617484    A        ADD      103    0.02232  0.02589 -0.02843  0.07307       0.8619       0.3909
   1                                rs6696544    7621589    A        ADD      103     0.0083  0.02779 -0.04617  0.06277       0.2986       0.7659
   1                               rs12139380    7682237    G        ADD       93     0.0102  0.03047 -0.04951  0.06991       0.3348       0.7386
   1                                rs9434879    7713021    A        ADD       92    0.02458   0.0245 -0.02344   0.0726        1.003       0.3185
   1                               rs17031253    7717080    A        ADD       96     0.0107  0.02309 -0.03456  0.05595       0.4633       0.6443
   1                                rs1891215    7727854    G        ADD      103    0.03987  0.02092 -0.001122  0.08087        1.906       0.0596
   1                                rs6673977    7736097    G        ADD       92    0.02805  0.02398 -0.01895  0.07506         1.17       0.2453
   1                               rs12756299    7758760    A        ADD      103   -0.02624  0.01995 -0.06535  0.01286       -1.315       0.1915
   1                                rs3011937    7775407    G        ADD       93    -0.0246   0.0216 -0.06693  0.01773       -1.139       0.2578
   1                               rs12028339    7784902    A        ADD      102     0.0305  0.02258 -0.01376  0.07476        1.351         0.18
   1                                 exm10535    7797503    G        ADD      105   -0.01345  0.03296 -0.07806  0.05115      -0.4081       0.6841
   1                                rs2032563    7801288    A        ADD      103    0.04215  0.02776 -0.01226  0.09655        1.518       0.1322
   1                                rs2071986    7805208    C        ADD       93   -0.03173  0.02379 -0.07836   0.0149       -1.334       0.1859
   1                                 rs707455    7825311    A        ADD      103   -0.01623  0.02145 -0.05827   0.0258      -0.7568        0.451
   1                                 rs697672    7826347    G        ADD       93     0.0121  0.03217 -0.05096  0.07516       0.3761       0.7078
   1                                rs2153733    7830262    G        ADD       93  -0.005274  0.02992 -0.06391  0.05336      -0.1763       0.8605
   1                                rs2071987    7834026    A        ADD       93   -0.03841  0.02857  -0.0944  0.01758       -1.345       0.1823
   1                                 rs707460    7838691    G        ADD       92   -0.01702  0.02229 -0.06071  0.02667      -0.7634       0.4473
   1                               rs10864315    7850081    A        ADD       93   -0.01356  0.02396 -0.06052   0.0334      -0.5658        0.573
   1                                 rs697686    7850218    A        ADD      103  -0.003051  0.02312 -0.04837  0.04227       -0.132       0.8953
   1                                 rs707467    7861684    C        ADD       97   -0.04815  0.02768  -0.1024 0.006113       -1.739      0.08543
   1                                 rs228642    7863293    G        ADD      103   -0.01296  0.02079 -0.05371   0.0278       -0.623       0.5347
   1                                 rs228666    7868725    G        ADD       93    0.03147  0.02625 -0.01998  0.08292        1.199       0.2339
   1                               exm2264796    7877488    A        ADD      105   -0.01548   0.0226 -0.05978  0.02882      -0.6849       0.4951
   1                            exm-rs2797685    7879063    A        ADD      105   -0.04132   0.0283 -0.09678  0.01414        -1.46       0.1474
   1                               rs10462018    7879627    A        ADD      101    0.03012  0.02962 -0.02793  0.08817        1.017       0.3118
   1                                 exm10746    7880683    C        ADD      105    0.01112  0.03044 -0.04855  0.07079       0.3653       0.7157
   1                               rs10127838    7881780    A        ADD      102   0.004782  0.02746 -0.04905  0.05861       0.1741       0.8622
   1                                 exm10764    7887262    A        ADD      105   -0.06826  0.06746  -0.2005  0.06396       -1.012       0.3141
   1                                 exm10780    7887493    A        ADD      105  -0.004477  0.05173  -0.1059  0.09691     -0.08654       0.9312
   1                                 exm10831    7890117    G        ADD       91    0.05707  0.02805 0.002086   0.1121        2.034      0.04507
   1                                 exm10854    7897133    G        ADD      105    0.01112  0.03044 -0.04855  0.07079       0.3653       0.7157
   1                                 exm10875    7909737    A        ADD      105   -0.02254  0.04638  -0.1134  0.06837      -0.4859       0.6281
   1                                 exm10891    7913029    G        ADD      105   0.001133  0.02989 -0.05745  0.05971      0.03791       0.9698
   1                                 rs228648    7913430    G        ADD      103   0.003512  0.02037 -0.03641  0.04344       0.1724       0.8635
   1                                 exm10896    7913445    A        ADD      105   0.001133  0.02989 -0.05745  0.05971      0.03791       0.9698
   1                               rs11582983    7916387    G        ADD       93   -0.03385   0.0312   -0.095   0.0273       -1.085        0.281
   1                                 rs707476    7918106    A        ADD      103   0.008886  0.02293 -0.03606  0.05383       0.3875       0.6992
   1                                 rs531485    7921952    C        ADD      103     0.0298  0.02644 -0.02202  0.08161        1.127       0.2625
   1                                 rs504560    7926542    A        ADD      103   -0.01498  0.02255 -0.05918  0.02922      -0.6642       0.5082
   1                                 rs228716    7936272    C        ADD       93  -0.004784  0.02076 -0.04547   0.0359      -0.2305       0.8183
   1                                 rs228703    7944264    G        ADD      103  -0.005347  0.02112 -0.04674  0.03604      -0.2532       0.8007
   1                                rs1040397    7952427    A        ADD       93    0.04579  0.02278 0.001132  0.09045         2.01       0.0476
   1                                 rs170551    7955894    G        ADD      103   0.005021  0.02389  -0.0418  0.05185       0.2102        0.834
   1                                 rs227163    7961206    G        ADD      103  -0.005604  0.02145 -0.04764  0.03643      -0.2613       0.7944
   1                               rs12068202    7961294    G        ADD       93    0.01724  0.04262 -0.06629   0.1008       0.4045       0.6869
   1                               exm2264984    7980338    G        ADD      105   -0.02643  0.04687  -0.1183  0.06543      -0.5639       0.5741
   1                                 rs863171    7992615    A        ADD       93   0.005321  0.02102 -0.03587  0.04652       0.2532       0.8007
   1                                 rs161811    7999602    A        ADD      103   -0.04468   0.0481   -0.139  0.04959       -0.929       0.3552
   1                                 rs161799    8015560    G        ADD      103  -0.004452  0.02285 -0.04924  0.04034      -0.1948        0.846
   1                           exm-rs35675666    8021973    A        ADD      105   -0.00501  0.02697 -0.05787  0.04785      -0.1858        0.853
   1                                 exm10965    8030994    A        ADD      105   -0.05969  0.08726  -0.2307   0.1113       -0.684       0.4956
   1                                 rs225119    8044361    A        ADD       93   -0.01015  0.02106 -0.05142  0.03112      -0.4821        0.631
   1                           exm-rs12727642    8046672    A        ADD      105 -0.0007606   0.0267 -0.05309  0.05157     -0.02849       0.9773
   1                                 exm11035    8074334    A        ADD      105    0.09554  0.08512  -0.0713   0.2624        1.122       0.2644
   1                                 rs225132    8095500    C        ADD      103  -0.004071  0.02595 -0.05492  0.04678      -0.1569       0.8757
   1                                rs4908724    8119251    A        ADD       93    0.02764  0.02682 -0.02492   0.0802        1.031       0.3056
   1                               rs10864330    8168564    A        ADD       93  -0.009946   0.0223 -0.05365  0.03376       -0.446       0.6567
   1                                rs7523335    8180210    A        ADD      103  -0.002494  0.02692 -0.05527  0.05028     -0.09263       0.9264
   1                                rs6577466    8182535    C        ADD       93  -0.003757  0.02324  -0.0493  0.04179      -0.1617       0.8719
   1                                rs4908736    8187211    G        ADD      103   -0.05566  0.03004  -0.1145 0.003218       -1.853      0.06698
   1                                rs7527904    8189854    A        ADD      103   -0.01645  0.02192 -0.05941   0.0265      -0.7507       0.4547
   1                                rs7545284    8192898    A        ADD      103    0.03277  0.01929 -0.00504  0.07057        1.699      0.09262
   1                                rs7529511    8195226    A        ADD      103  -0.009251  0.01917 -0.04683  0.02832      -0.4826       0.6305
   1                               rs12564077    8212425    G        ADD       93   -0.02087  0.02298 -0.06592  0.02417      -0.9082       0.3663
   1                               rs11121117    8217303    G        ADD      103  -0.001515  0.02305 -0.04669  0.04366     -0.06574       0.9477
   1                               rs17032281    8222156    A        ADD      103   -0.03054  0.02066 -0.07104 0.009965       -1.478       0.1427
   1                                rs6663882    8244145    G        ADD      103  -0.002023  0.01998 -0.04118  0.03713      -0.1012       0.9196
   1                                rs7548511    8267513    G        ADD       93  -0.008954  0.02295 -0.05393  0.03602      -0.3902       0.6973
   1                                 rs390468    8274018    A        ADD      103   -0.01815  0.03572 -0.08817  0.05186      -0.5082       0.6125
   1                                 rs428180    8278899    C        ADD       93   0.002969  0.02618 -0.04835  0.05429       0.1134         0.91
   1                               rs10864340    8280517    A        ADD       93   -0.05728  0.03998  -0.1356  0.02108       -1.433       0.1555
   1                               rs11589993    8284497    A        ADD      103    0.02646  0.02628 -0.02505  0.07796        1.007       0.3166
   1                                 rs299499    8292761    G        ADD      103  -0.005578  0.01975 -0.04429  0.03314      -0.2824       0.7783
   1                                rs7528376    8295130    G        ADD       96    0.02642  0.02255 -0.01777  0.07061        1.172       0.2444
   1                                rs4301655    8313894    A        ADD      103    0.01572  0.02372 -0.03078  0.06222       0.6626       0.5092
   1                                 rs438895    8338355    G        ADD       98   0.003115  0.04216 -0.07951  0.08574       0.0739       0.9412
   1                                 rs299689    8352398    A        ADD      103   -0.01478  0.02191 -0.05773  0.02817      -0.6744       0.5017
   1                                 rs966134    8373208    A        ADD       98  -0.000644  0.02159 -0.04297  0.04168     -0.02982       0.9763
   1                               rs12132135    8382607    G        ADD      100    0.07958  0.02495  0.03069   0.1285         3.19      0.00194
   1                                rs7517675    8382681    A        ADD       93    0.02759  0.02108 -0.01372  0.06889        1.309       0.1941
   1                                rs2289731    8390888    A        ADD      103    0.03659  0.02176 -0.006061  0.07924        1.681      0.09593
   1                                rs2305016    8395441    A        ADD       96   -0.01641   0.0214 -0.05835  0.02554      -0.7666       0.4454
   1                                 exm11166    8395560    A        ADD      105  -0.009388  0.02415 -0.05673  0.03795      -0.3887       0.6984
   1                                rs7520373    8397803    A        ADD       93   -0.02063   0.0278 -0.07512  0.03386      -0.7421       0.4601
   1                                   rs8627    8412935    A        ADD       99   -0.01018  0.02241  -0.0541  0.03374      -0.4542       0.6507
   1                                rs2252865    8422676    A        ADD       93   0.008639  0.02661 -0.04352   0.0608       0.3246       0.7463
   1                               rs11121181    8477006    A        ADD      103    -0.0333  0.02446 -0.08124  0.01465       -1.361       0.1766
   1                                 rs301806    8482078    G        ADD       93    0.03164  0.02244 -0.01234  0.07562         1.41       0.1621
   1                                 rs301798    8488565    G        ADD      103    0.01211  0.02597 -0.03879  0.06301       0.4663       0.6421
   1                                rs2784739    8497558    C        ADD       93    0.03855  0.02919 -0.01867  0.09577        1.321       0.1901
   1                            exm-rs4908760    8526142    G        ADD      105   0.003312  0.02109 -0.03802  0.04464        0.157       0.8755
   1                                rs4908501    8554471    C        ADD      103     0.0197   0.0242 -0.02774  0.06714       0.8141       0.4176
   1                                rs7545384    8580960    A        ADD      103    -0.0314  0.02529 -0.08097  0.01817       -1.242       0.2174
   1                                rs2297867    8586563    C        ADD      103    0.03212  0.02427 -0.01545   0.0797        1.324       0.1888
   1                               rs11121203    8648240    G        ADD      103   0.007856  0.02655 -0.04419   0.0599       0.2959        0.768
   1                                rs1318218    8658712    A        ADD       93    0.03377  0.02139 -0.008164   0.0757        1.578       0.1182
   1                                rs6577513    8702753    G        ADD       93    0.03094   0.0208 -0.009829  0.07171        1.487       0.1406
   1                                rs6658881    8751268    G        ADD       98    0.04179  0.02375 -0.004753  0.08833         1.76       0.0818
   1                           exm-rs12025126    8759554    G        ADD      105   -0.02994  0.02426 -0.07749  0.01761       -1.234       0.2201
   1                               rs10864363    8767311    C        ADD       98   -0.04908  0.02468 -0.09744 -0.0007064       -1.989      0.04975
   1                               rs12567592    8788907    A        ADD      103    0.01504  0.02395  -0.0319  0.06198       0.6279       0.5315
   1                                kgp347954    8796252    A        ADD       93   -0.05494  0.02511  -0.1041 -0.005731       -2.188      0.03136
   1                                rs7513880    8839300    G        ADD       97    0.02773  0.02077 -0.01297  0.06844        1.335       0.1851
   1                               rs12137865    8868406    G        ADD       98  -0.003541  0.02534 -0.05321  0.04613      -0.1397       0.8892
   1                                rs7546225    8871965    A        ADD       93    0.01502  0.02531 -0.03459  0.06463       0.5935       0.5544
   1                               rs11121242    8906301    G        ADD       98   -0.04262  0.02128 -0.08432 -0.0009249       -2.003       0.0481
   1                               rs12135416    8910347    A        ADD       93    0.01256  0.02381 -0.03411  0.05923       0.5273       0.5993
   1                               rs11121247    8918795    A        ADD      103    0.03637  0.02613 -0.01484  0.08759        1.392       0.1671
   1                                rs2781064    8926868    A        ADD      103     0.0123  0.02002 -0.02694  0.05154       0.6144       0.5404
   1                                rs2274971    8931149    A        ADD       93   -0.04812  0.02246 -0.09213 -0.004106       -2.143      0.03495
   1                                rs7534552    8969219    G        ADD      103   -0.01979  0.01958 -0.05817   0.0186        -1.01       0.3149
   1                                rs6665631    8978514    G        ADD      103  -0.004474  0.02405 -0.05162  0.04267       -0.186       0.8528
   1                               rs11805233    8983768    A        ADD      103   -0.04977  0.01797 -0.08499 -0.01454       -2.769     0.006745
   1                                rs2765512    8987259    G        ADD       93    0.02303  0.02012 -0.01641  0.06246        1.145       0.2556
   1                                rs4609454    8991141    G        ADD      100   -0.00637  0.02316 -0.05176  0.03902      -0.2751       0.7839
   1                                rs9434652    8991873    G        ADD      103    -0.0131  0.02194  -0.0561  0.02989      -0.5972       0.5517
   1                                 rs914997    8998059    G        ADD      103   -0.02756  0.02754 -0.08154  0.02642       -1.001       0.3195
   1                                 exm11552    9009406    A        ADD      105    0.01201  0.01939 -0.02599  0.05001       0.6193       0.5371
   1                                 exm11555    9009444    A        ADD      105   -0.01665  0.02042 -0.05668  0.02337      -0.8154       0.4168
   1                                 exm11556    9009451    G        ADD      105    0.02281  0.03438 -0.04457  0.09019       0.6635       0.5086
   1                                rs3765966    9011722    C        ADD      103   -0.01868  0.02133  -0.0605  0.02313      -0.8758       0.3833
   1                                rs2274332    9017091    A        ADD      103   0.007286  0.02514 -0.04199  0.05657       0.2898       0.7726
   1                                 exm11574    9017204    G        ADD      105   -0.03641  0.02113 -0.07782 0.004996       -1.723      0.08796
   1                               rs12061974    9018931    G        ADD       93    0.03346   0.1014  -0.1653   0.2322         0.33       0.7422
   1                                 exm11606    9030964    A        ADD      105  -0.009634  0.02817 -0.06485  0.04558       -0.342       0.7331
   1                                 rs875148    9049032    A        ADD      103  -0.009849  0.02148 -0.05194  0.03224      -0.4586       0.6476
   1                                rs4908803    9060170    G        ADD      102    -0.0191  0.02031 -0.05891  0.02071      -0.9404       0.3494
   1                               rs12047015    9061382    G        ADD       93    0.01284  0.02448 -0.03515  0.06083       0.5243       0.6014
   1                               exm2260823    9068386    A        ADD      105   -0.01213  0.03135 -0.07358  0.04931       -0.387       0.6996
   1                                rs7537425    9073801    A        ADD      103   -0.00195   0.0197 -0.04055  0.03665     -0.09899       0.9214
   1                                 exm11686    9074861    A        ADD      105    0.01979  0.03428 -0.04741  0.08698       0.5772       0.5651
   1                                 exm11699    9075221    A        ADD      105     0.1166  0.08474 -0.04948   0.2827        1.376       0.1719
   1                               exm2268650    9095610    G        ADD      105    0.06281  0.02213  0.01944   0.1062        2.838     0.005516
   1                                   rs5840    9097241    A        ADD       93    0.05854  0.02278  0.01389   0.1032         2.57      0.01189
   1                               kgp9153910    9097251    G        ADD       93    0.05854  0.02278  0.01389   0.1032         2.57      0.01189
   1                                 rs875996    9098230    A        ADD       93   -0.06645  0.02514  -0.1157 -0.01717       -2.643     0.009763
   1                                rs1060998    9100479    A        ADD       93    0.03945  0.02532 -0.01018  0.08907        1.558       0.1229
   1                                rs3004245    9111626    C        ADD       98    0.05244  0.02329 0.006794  0.09808        2.252      0.02675
   1                                rs7521322    9114091    G        ADD       92    0.06866  0.02302  0.02354   0.1138        2.983     0.003729
   1                               rs12145292    9118596    A        ADD      103   -0.03836  0.02311 -0.08365 0.006925        -1.66       0.1001
   1                                 rs765617    9121782    A        ADD      103    0.04567  0.02454 -0.002432  0.09377        1.861      0.06582
   1                               kgp4856177    9129620    A        ADD       93   -0.07516  0.06066  -0.1941  0.04373       -1.239       0.2187
   1                                rs3820034    9129867    A        ADD      101   -0.03408  0.02487 -0.08282  0.01466       -1.371       0.1738
   1                                 rs770041    9129945    A        ADD      103  -0.000989  0.02281  -0.0457  0.04372     -0.04335       0.9655
   1                                rs1751681    9133056    G        ADD       97    -0.0284  0.02216 -0.07184  0.01504       -1.281       0.2034
   1                               rs12726360    9140078    G        ADD      103   -0.01706  0.02555 -0.06715  0.03302      -0.6678       0.5059
   1                               rs12127491    9140327    A        ADD      103   -0.01877  0.02408 -0.06596  0.02842      -0.7796       0.4375
   1                               rs12751466    9147856    A        ADD      103   0.009943  0.03053 -0.04989  0.06977       0.3257       0.7454
   1                               rs12239636    9155701    A        ADD       93    0.01162  0.06487  -0.1155   0.1388       0.1791       0.8583
   1                               rs12239637    9155711    A        ADD       93    0.01506  0.03101 -0.04572  0.07583       0.4855       0.6286
   1                                rs3737669    9164133    G        ADD       93    0.01921  0.02391 -0.02766  0.06608       0.8035       0.4239
   1                                 exm11865    9165685    A        ADD      105   -0.01164   0.0244 -0.05946  0.03619      -0.4769       0.6345
   1                               rs10864390    9182914    G        ADD      103   0.009348  0.02461 -0.03888  0.05758       0.3799       0.7049
   1                                rs4908812    9185660    A        ADD      103  -0.001634  0.02508 -0.05079  0.04752     -0.06513       0.9482
   1                               rs17393144    9210262    A        ADD      103   0.001872  0.02365 -0.04449  0.04823      0.07915       0.9371
   1                                 rs797263    9238553    A        ADD      103    0.03766  0.02777 -0.01678  0.09209        1.356       0.1783
   1                               rs10864392    9250991    A        ADD       93   -0.01913  0.02266 -0.06355  0.02529      -0.8441       0.4009
   1                                rs4908823    9256200    A        ADD       93  -0.004616  0.02154 -0.04684   0.0376      -0.2143       0.8308
   1                                rs2032540    9269638    A        ADD       93   0.001074    0.028  -0.0538  0.05594      0.03835       0.9695
   1                                rs6577561    9274446    G        ADD       93   0.001074    0.028  -0.0538  0.05594      0.03835       0.9695
   1                                rs1009941    9275194    G        ADD       93 -0.0007697  0.02306 -0.04597  0.04443     -0.03338       0.9735
   1                               rs10489436    9285721    G        ADD      103   -0.02192   0.0285 -0.07777  0.03393      -0.7693       0.4436
   1                                rs9434723    9292282    A        ADD       93    -0.0504  0.02716  -0.1036 0.002841       -1.855      0.06697
   1                                rs2268175    9300608    G        ADD      103    -0.0188  0.02204   -0.062   0.0244      -0.8531       0.3957
   1                            exm-rs2239560    9304731    A        ADD      105   -0.02291  0.02617  -0.0742  0.02839      -0.8752       0.3836
   1                                 exm11927    9305445    C        ADD      105    0.02278  0.02795   -0.032  0.07756        0.815        0.417
   1                                rs7524046    9307033    A        ADD       93   0.007389  0.02854 -0.04855  0.06333       0.2589       0.7963
   1                                rs3753163    9318401    G        ADD       91    0.02177  0.02206 -0.02147    0.065       0.9868       0.3266
   1                                 exm12012    9323910    A        ADD       98   0.004242  0.02612 -0.04696  0.05545       0.1624       0.8714
   1                                 exm12046    9324213    A        ADD      105    0.07003  0.03188 0.007541   0.1325        2.196      0.03041
   1                               rs11121354    9327413    C        ADD       93   -0.03344  0.02469 -0.08183  0.01494       -1.355       0.1791
   1                                rs9435168    9331952    A        ADD      103  -0.006246  0.02078 -0.04697  0.03448      -0.3006       0.7644
   1                               rs12093524    9334714    A        ADD       93  -0.002708   0.0212 -0.04427  0.03885      -0.1277       0.8987
   1                                 rs916380    9341038    G        ADD      103  -0.008892   0.0201 -0.04828   0.0305      -0.4424       0.6592
   1                                rs9726385    9349938    G        ADD      103    0.05918  0.05754 -0.05361    0.172        1.028       0.3064
   1                                 rs621846    9358243    A        ADD       93   -0.01622  0.02064 -0.05667  0.02424      -0.7857       0.4342
   1                                rs9442562    9367908    A        ADD      103   -0.02108  0.02085 -0.06194  0.01978       -1.011       0.3144
   1                                 rs630075    9370911    A        ADD       93  -0.001473  0.02207 -0.04473  0.04179     -0.06672        0.947
   1                                rs1294046    9379693    G        ADD      103    -0.0138  0.02261 -0.05811  0.03052      -0.6103       0.5431
   1                               rs11121371    9392728    G        ADD       93    0.03331  0.02592  -0.0175  0.08412        1.285       0.2023
   1                                 rs926247    9394008    A        ADD       93    0.01788   0.0238 -0.02876  0.06452       0.7514       0.4544
   1                               rs12728282    9396935    G        ADD       98    0.03209  0.02175 -0.01054  0.07471        1.475       0.1436
   1                                rs2075972    9406979    G        ADD      103    -0.0374  0.02465 -0.08572  0.01091       -1.517       0.1325
   1                               rs11121380    9408959    C        ADD       93   -0.05639   0.0371  -0.1291  0.01632        -1.52       0.1322
   1                               rs11121382    9411469    C        ADD       90  -0.007792  0.02357 -0.05398   0.0384      -0.3306       0.7418
   1                                rs2310919    9415727    A        ADD       93    0.00256  0.02628 -0.04894  0.05406      0.09741       0.9226
   1                                rs4908852    9416962    A        ADD       93   -0.01865  0.02032 -0.05847  0.02117       -0.918       0.3612
   1                                rs4908853    9420502    A        ADD      103   0.004418  0.02199 -0.03867  0.04751        0.201       0.8412
   1                                rs2275457    9427869    G        ADD      103    0.03281  0.02991  -0.0258  0.09142        1.097       0.2753
   1                               rs11802522    9434137    C        ADD       93    0.02215  0.02484 -0.02655  0.07084       0.8914       0.3752
   1                                rs9729149    9441040    A        ADD      103   0.006817  0.02344 -0.03912  0.05275       0.2909       0.7718
   1                                rs2095904    9447371    G        ADD      103   -0.03309  0.02074 -0.07373 0.007561       -1.595       0.1139
   1                                rs6688312    9458793    A        ADD      103  0.0007661  0.03132 -0.06062  0.06215      0.02446       0.9805
   1                               rs11121406    9466292    A        ADD       93   -0.01128   0.0201 -0.05067  0.02811      -0.5614        0.576
   1                               rs12044809    9466803    G        ADD       93  -0.007606  0.02041  -0.0476  0.03239      -0.3727       0.7103
   1                               rs10864418    9489972    A        ADD      103   -0.01129  0.01941 -0.04933  0.02674      -0.5818        0.562
   1                               rs11121412    9490339    G        ADD       93   -0.02508  0.02345 -0.07103  0.02088       -1.069       0.2879
   1                                rs9726404    9495571    G        ADD      103   -0.01642  0.04475  -0.1041  0.07129      -0.3669       0.7145
   1                                rs9659326    9497525    A        ADD      103   -0.01941   0.0264 -0.07115  0.03233      -0.7353       0.4639
   1                                rs9787285    9499246    A        ADD      103   0.009572  0.02518 -0.03979  0.05893       0.3801       0.7047
   1                                rs4926481    9503008    G        ADD       93   0.005602  0.02124 -0.03602  0.04722       0.2638       0.7926
   1                                rs4926491    9514846    G        ADD      103  -0.001502  0.02048 -0.04164  0.03864     -0.07337       0.9417
   1                                rs6695925    9526956    G        ADD       93  -0.007155  0.02523 -0.05661   0.0423      -0.2836       0.7774
   1                               rs10864425    9526979    A        ADD       93   -0.01771  0.02036 -0.05762   0.0222      -0.8697       0.3869
   1                               rs10157778    9542612    A        ADD      103     -0.006   0.0189 -0.04304  0.03104      -0.3175       0.7516
   1                                rs7550613    9562830    A        ADD       93   -0.03005  0.06077  -0.1492  0.08907      -0.4944       0.6223
   1                                rs7525571    9576675    G        ADD       93   -0.04244  0.05544  -0.1511  0.06622      -0.7655       0.4461
   1                               exm2264798    9579964    G        ADD       91  -0.002511  0.02119 -0.04404  0.03901      -0.1185       0.9059
   1                               rs12124860    9627103    A        ADD       93   -0.01872  0.02614 -0.06995  0.03251      -0.7161       0.4759
   1                                rs9430174    9647137    G        ADD       93   -0.02361  0.02738 -0.07728  0.03006      -0.8623       0.3909
   1                                rs9430182    9658707    G        ADD       92   -0.01869   0.0255 -0.06867  0.03128      -0.7331       0.4655
   1                                 exm12290    9670834    G        ADD      105    -0.0343  0.02375 -0.08085  0.01225       -1.444       0.1519
   1                               rs10779727    9677853    A        ADD      103    -0.0286  0.02461 -0.07685  0.01964       -1.162       0.2481
   1                                rs4076986    9688512    A        ADD      103   -0.03823  0.02319 -0.08369  0.00723       -1.648       0.1026
   1                                rs9430506    9693988    A        ADD      103   -0.01512  0.02375 -0.06167  0.03142      -0.6368       0.5258
   1                               rs11121465    9696690    A        ADD       93    0.00717  0.04272 -0.07657  0.09091       0.1678       0.8671
   1                               rs12028233    9699768    G        ADD       93    0.01551  0.02551  -0.0345  0.06551       0.6078       0.5449
   1                                rs4129341    9704925    C        ADD      103   -0.02096  0.02748 -0.07482  0.03291      -0.7625       0.4476
   1                                rs6540985    9708688    G        ADD      103   -0.01699  0.02118 -0.05851  0.02453      -0.8022       0.4244
   1                                rs7518793    9711487    G        ADD       93    0.02346  0.02615 -0.02779  0.07471       0.8971       0.3722
   1                                rs4240895    9713386    A        ADD       93  0.0004893  0.02258 -0.04376  0.04474      0.02167       0.9828
   1                                rs6671868    9729599    A        ADD       93   -0.05793  0.04574  -0.1476  0.03173       -1.266       0.2088
   1                                rs4333853    9741792    A        ADD       93  0.0006279  0.02258 -0.04363  0.04489      0.02781       0.9779
   1                                rs6677649    9746248    G        ADD       92   -0.03944  0.03621  -0.1104  0.03153       -1.089       0.2791
   1                                 exm12616    9804693    A        ADD      105   0.001762  0.03416 -0.06519  0.06871      0.05157        0.959
   1                               rs10779732    9811541    G        ADD       93   -0.03079  0.02967 -0.08894  0.02737       -1.038       0.3024
   1                                 exm12640    9811653    A        ADD      105   -0.04612   0.0677  -0.1788  0.08657      -0.6813       0.4973
   1                               rs10746492    9842576    G        ADD      103    0.03291  0.02211 -0.01044  0.07625        1.488         0.14
   1                                rs6666296    9890158    A        ADD       93   -0.02162  0.02642 -0.07341  0.03017      -0.8182       0.4155
   1                                rs1220405    9922245    G        ADD      103  -0.004337  0.03195 -0.06695  0.05828      -0.1358       0.8923
   1                               rs12128766    9937041    A        ADD      103   0.008167   0.0211  -0.0332  0.04953        0.387       0.6996
   1                                  rs11828    9987007    G        ADD      103     0.0231   0.0231 -0.02218  0.06837       0.9999       0.3199
   1                               rs12064822   10008191    A        ADD       93    0.04447  0.03508 -0.02429   0.1132        1.268       0.2084
   1                                rs6683452   10029913    A        ADD      103   -0.03206  0.03094 -0.09269  0.02858       -1.036       0.3027
   1                                rs3003376   10071301    G        ADD       93   0.007096  0.02479  -0.0415  0.05569       0.2862       0.7754
   1                               rs11803995   10094313    A        ADD       93     0.0397  0.05848 -0.07491   0.1543       0.6789        0.499
   1                               kgp7252079   10118778    A        ADD       93    0.06304  0.04357 -0.02236   0.1484        1.447       0.1516
   1                                rs7539725   10125407    G        ADD       93   0.003384  0.02708 -0.04968  0.05645        0.125       0.9008
   1                                rs9430244   10155283    A        ADD      103   -0.02474  0.02749 -0.07861  0.02914      -0.8999       0.3704
   1                               rs12076922   10165301    C        ADD      103    0.03241  0.03489 -0.03597   0.1008       0.9289       0.3553
   1                                 exm12835   10190575    C        ADD      105   -0.00101  0.05783  -0.1144   0.1123     -0.01747       0.9861
   1                                rs6673887   10193821    A        ADD       93    0.04154  0.03375 -0.02461   0.1077        1.231       0.2217
   1                                rs6659436   10219202    A        ADD       93    0.08367  0.05392 -0.02201   0.1894        1.552       0.1244
   1                                rs9782879   10231985    G        ADD       93    0.02563  0.04568 -0.06391   0.1152        0.561       0.5762
   1                                rs7418410   10236402    A        ADD      103    0.01586  0.02063 -0.02457  0.05629        0.769       0.4438
   1                                rs4348727   10265606    A        ADD      103   0.005215  0.02571 -0.04517   0.0556       0.2028       0.8397
   1                               exm2264799   10285709    G        ADD      105    0.00413  0.02095 -0.03694   0.0452       0.1971       0.8442
   1                               rs17034615   10311877    A        ADD       93  -0.001196  0.04613  -0.0916  0.08921     -0.02592       0.9794
   1                                 rs912963   10348042    A        ADD       93    0.02758  0.02532 -0.02205   0.0772        1.089       0.2791
   1                           exm-rs10492972   10353112    G        ADD      105   0.006813  0.02556 -0.04329  0.05691       0.2665       0.7904
   1                                 exm12981   10363664    A        ADD      105    0.01868  0.06362   -0.106   0.1434       0.2936       0.7697
   1                                 exm12999   10364260    G        ADD       91      0.102   0.1011 -0.09624   0.3002        1.008       0.3162
   1                               rs17410217   10371854    G        ADD      103   0.008653  0.02532 -0.04098  0.05828       0.3417       0.7333
   1                           exm-rs17401966   10385471    G        ADD      105   0.006223  0.02477 -0.04233  0.05477       0.2512       0.8022
   1                                 exm13073   10397567    G        ADD      105   -0.01823  0.06204  -0.1398   0.1034      -0.2939       0.7694
   1                                rs3748578   10420918    A        ADD       93    0.03212  0.02619 -0.01922  0.08346        1.226       0.2234
   1                                 exm13135   10428570    A        ADD      105   -0.05779  0.07385  -0.2025  0.08696      -0.7825       0.4358
   1                                rs1536262   10438687    A        ADD       93    0.02012  0.02109 -0.02123  0.06146       0.9536        0.343
   1                                rs1002076   10438892    A        ADD       93    0.02866  0.02591 -0.02212  0.07943        1.106       0.2717
   1                                rs3748581   10441664    G        ADD       92    0.02044  0.02145  -0.0216  0.06247       0.9529       0.3433
   1                                rs4846217   10451799    A        ADD      103   0.009937  0.03178 -0.05234  0.07222       0.3127       0.7552
   1                                rs4846219   10463888    A        ADD       93    0.02012  0.02109 -0.02123  0.06146       0.9536        0.343
   1                                rs2483679   10485019    G        ADD       93    0.02721  0.01998 -0.01194  0.06636        1.362       0.1767
   1                                 rs528713   10488555    A        ADD       93     0.0324  0.01995 -0.006695  0.07149        1.624        0.108
   1                                 rs481571   10490881    G        ADD       93     0.0324  0.01995 -0.006695  0.07149        1.624        0.108
   1                                 rs597441   10493415    A        ADD       93   -0.02721  0.01894 -0.06433 0.009903       -1.437       0.1543
   1                                rs2847337   10502710    A        ADD       93   -0.01332  0.03947 -0.09068  0.06404      -0.3374       0.7366
   1                                rs9970001   10543836    G        ADD       93   0.009861  0.02943 -0.04781  0.06754       0.3351       0.7384
   1                                rs2506901   10563492    G        ADD       93   -0.06012  0.02223  -0.1037 -0.01656       -2.705     0.008239
   1                                rs2056417   10581658    A        ADD      103    -0.0595  0.02196  -0.1025 -0.01646       -2.709     0.007982
   1                                rs2483678   10582047    A        ADD       93    0.02214   0.0298 -0.03626  0.08055       0.7431       0.4594
   1                               rs17035189   10597024    G        ADD      103    0.02777  0.01934 -0.01013  0.06567        1.436       0.1542
   1                               rs12120962   10609505    A        ADD      103    0.04197  0.02067  0.00145  0.08248         2.03      0.04511
   1                               rs10157111   10613344    C        ADD      103    0.02935  0.02669 -0.02297  0.08167          1.1       0.2743
   1                               rs12565494   10629562    G        ADD       93    0.00907  0.02303 -0.03606   0.0542       0.3939       0.6946
   1                           exm-rs12741973   10638604    A        ADD      105   -0.05585  0.02083 -0.09667 -0.01503       -2.682     0.008596
   1                                rs6540940   10651460    G        ADD      103   -0.06453  0.02931   -0.122 -0.007092       -2.202      0.03006
   1                                rs3790630   10673094    G        ADD      103     -0.015  0.02702 -0.06796  0.03797      -0.5549       0.5802
   1                                 rs190775   10683683    A        ADD       93   -0.01358  0.03646 -0.08504  0.05788      -0.3724       0.7105
   1                                 rs778228   10708142    G        ADD       93    0.00313  0.02839 -0.05251  0.05877       0.1103       0.9124
   1                                 exm13698   10725193    A        ADD      105    0.05289  0.04745 -0.04011   0.1459        1.115       0.2677
   1                                 exm13718   10725469    A        ADD      105    0.04438  0.08571  -0.1236   0.2124       0.5178       0.6057
   1                                 rs284322   10725498    A        ADD       93    0.01482  0.03334 -0.05053  0.08016       0.4444       0.6579
   1                                 rs284307   10739255    G        ADD      103   0.008493  0.02014 -0.03097  0.04796       0.4218       0.6741
   1                                 rs516243   10750432    G        ADD      103    0.01103  0.01956  -0.0273  0.04935       0.5638       0.5742
   1                                rs7514751   10762432    A        ADD      103    0.01111  0.02264 -0.03327  0.05548       0.4906       0.6248
   1                                 rs284277   10790797    C        ADD       93   -0.02211  0.02209  -0.0654  0.02118       -1.001       0.3196
   1                             exm-rs880315   10796866    G        ADD      105   -0.03423  0.02164 -0.07664 0.008178       -1.582       0.1169
   1                           exm-rs12046278   10799577    G        ADD      105   -0.03416   0.0206 -0.07453 0.006206       -1.659       0.1004
   1                                 rs205478   10811672    G        ADD       93    0.01227  0.02479 -0.03632  0.06087        0.495       0.6219
   1                                 rs205488   10827135    A        ADD      103   0.005457  0.02635 -0.04619  0.05711       0.2071       0.8364
   1                                 rs205474   10832861    G        ADD       93    0.04803  0.02249  0.00394  0.09212        2.135      0.03559
   1                                rs6658023   10847340    A        ADD       93   -0.01532  0.02621  -0.0667  0.03606      -0.5843       0.5605
   1                                rs1737617   10850798    G        ADD      103   -0.01021  0.02563 -0.06045  0.04003      -0.3984       0.6912
   1                                rs1750861   10869052    C        ADD       93    0.03729  0.02338 -0.008542  0.08312        1.595       0.1145
   1                                rs7555879   10890026    A        ADD      103    0.03052  0.03956 -0.04703   0.1081       0.7713       0.4424
   1                                 rs661352   10890155    A        ADD       93   0.003767  0.02096 -0.03732  0.04485       0.1797       0.8578
   1                               exm2249489   10890771    G        ADD      105   0.006709  0.01996  -0.0324  0.04582       0.3362       0.7375
   1                                rs1292657   10893081    G        ADD       93    0.02181  0.02096 -0.01926  0.06288        1.041       0.3009
   1                                 rs672270   10907842    C        ADD       93   -0.01556  0.02769 -0.06983   0.0387      -0.5621       0.5755
   1                                 rs550887   10920576    G        ADD       93   0.003522  0.02664 -0.04869  0.05574       0.1322       0.8951
   1                                rs1280988   10924710    G        ADD      103  -0.002806  0.01971 -0.04144  0.03583      -0.1424       0.8871
   1                                rs6677198   10934895    G        ADD       93  -0.002972  0.02364  -0.0493  0.04335      -0.1257       0.9002
   1                                rs6660223   10938897    A        ADD       93   -0.02274  0.07404  -0.1679   0.1224      -0.3071       0.7595
   1                               rs11586137   10940895    A        ADD      103   -0.01606  0.06744  -0.1482   0.1161      -0.2381       0.8123
   1                                rs6670956   10957719    C        ADD       93   0.002583    0.022 -0.04053   0.0457       0.1174       0.9068
   1                               rs10157927   10974329    A        ADD      103    0.05351  0.02286 0.008711   0.0983        2.341       0.0213
   1                                rs6540954   10977102    A        ADD       93   -0.04046  0.02061 -0.08086 -5.94e-05       -1.963       0.0529
   1                                rs1280971   10978316    A        ADD       93    0.01204  0.02369 -0.03438  0.05847       0.5084       0.6124
   1                               rs12748162   10986308    A        ADD      103     0.0434  0.02253 -0.0007624  0.08756        1.926      0.05705
   1                                rs9803711   10996382    A        ADD       93    0.00922  0.02209 -0.03407  0.05251       0.4174       0.6774
   1                                rs1925666   10999600    G        ADD      103   -0.01384  0.02653 -0.06585  0.03817      -0.5216       0.6031
   1                                rs6656310   11002488    G        ADD      101    0.01427  0.02316 -0.03113  0.05966       0.6159       0.5394
   1                                rs6666764   11005495    G        ADD       93  -0.009092  0.02084 -0.04995  0.03176      -0.4362       0.6638
   1                                 exm13758   11008102    A        ADD      105     0.0827  0.04994 -0.01519   0.1806        1.656       0.1009
   1                               rs10864483   11008341    A        ADD       93    -0.1079   0.0472  -0.2004 -0.01539       -2.286      0.02471
   1                               rs17036032   11008695    G        ADD       92  -0.001209  0.02874 -0.05755  0.05513     -0.04205       0.9666
   1                                 exm13820   11009679    A        ADD      105      0.103  0.05242 0.0002201   0.2057        1.964      0.05234
   1                                 exm13824   11009703    A        ADD      105      0.103  0.05242 0.0002201   0.2057        1.964      0.05234
   1                                 exm13835   11014118    A        ADD      105   -0.03184  0.02853 -0.08776  0.02408       -1.116       0.2672
   1                                 exm13854   11015165    G        ADD      105   -0.03184  0.02853 -0.08776  0.02408       -1.116       0.2672
   1                                rs6685896   11022020    A        ADD       98  -0.004315  0.02392 -0.05119  0.04256      -0.1804       0.8572
   1                               exm2259679   11029478    A        ADD      105   -0.01791  0.02492 -0.06674  0.03093      -0.7186       0.4741
   1                                rs2003046   11032827    A        ADD      103    0.01264  0.02323  -0.0329  0.05818       0.5441       0.5876
   1                               rs12565727   11033082    G        ADD       93  -0.004534  0.02465 -0.05284  0.04377       -0.184       0.8545
   1                               rs11121667   11038476    A        ADD       93  -0.004534  0.02465 -0.05284  0.04377       -0.184       0.8545
   1                                rs9430161   11046855    A        ADD      103    0.02135  0.02514 -0.02793  0.07063       0.8491       0.3979
   1                                rs6704113   11053101    G        ADD      103   -0.01059  0.06587  -0.1397   0.1185      -0.1607       0.8726
   1                               rs11121675   11060075    C        ADD      103    0.02176  0.02255 -0.02243  0.06596       0.9651       0.3369
   1                               rs11121676   11063043    A        ADD      103  -0.003687  0.02776  -0.0581  0.05073      -0.1328       0.8946
   1                                rs9430335   11072117    G        ADD       93     0.0525  0.03255 -0.01129   0.1163        1.613       0.1104
   1                                 exm13967   11090916    C        ADD      105    0.02881  0.03069 -0.03134  0.08896       0.9387       0.3502
   1                                rs3765901   11104676    G        ADD       93    0.00977  0.02676 -0.04267  0.06221       0.3651       0.7159
   1                                rs2261217   11127764    C        ADD       93   0.004878  0.02546 -0.04503  0.05479       0.1915       0.8485
   1                                rs2791653   11129848    A        ADD       93    0.01841   0.0266 -0.03372  0.07054        0.692       0.4908
   1                               rs12122605   11248020    A        ADD       93    -0.1917   0.1001  -0.3878 0.004469       -1.915      0.05878
   1                                rs2076655   11289161    G        ADD      102  -0.003396  0.02404 -0.05051  0.04372      -0.1413       0.8879
   1                                rs7525957   11318236    G        ADD       93    0.01271  0.02569 -0.03765  0.06307       0.4947       0.6221
   1                                 exm14600   11333812    A        ADD      105   -0.05238  0.08464  -0.2183   0.1135      -0.6188       0.5375
   1                                rs3765906   11347092    G        ADD       93    -0.0467  0.06142  -0.1671  0.07368      -0.7604       0.4491
   1                                rs2982380   11395283    A        ADD      103   -0.03365  0.02014 -0.07312 0.005817       -1.671      0.09796
   1                               exm2259729   11395416    A        ADD      105    -0.1143  0.07385  -0.2591  0.03044       -1.548       0.1249
   1                               exm2263813   11400409    A        ADD      105  -0.008449  0.02142 -0.05043  0.03354      -0.3944       0.6941
   1                                rs2982384   11401745    G        ADD       93   -0.03152  0.02083 -0.07235 0.009316       -1.513        0.134
   1                               rs10864498   11409469    A        ADD      100   -0.01726  0.02082 -0.05807  0.02356      -0.8287       0.4094
   1                                rs2335404   11435942    A        ADD       93   -0.03304  0.02237 -0.07689  0.01082       -1.477       0.1434
   1                                rs2788557   11439588    A        ADD      103   -0.02853   0.0214 -0.07047  0.01341       -1.333       0.1856
   1                                rs3010208   11444975    G        ADD      103   -0.02892  0.02093 -0.06994  0.01209       -1.382       0.1701
   1                                rs6671983   11461601    A        ADD      103   -0.03492  0.02295 -0.07991  0.01006       -1.522       0.1314
   1                               rs11121728   11468442    G        ADD       93   -0.04674  0.02192  -0.0897 -0.003781       -2.132      0.03582
   1                               rs10864504   11476203    A        ADD      103   -0.02893  0.02088 -0.06985  0.01199       -1.386        0.169
   1                               rs10864505   11477294    A        ADD       93   -0.04191  0.02055 -0.08219 -0.001626       -2.039      0.04451
   1                                rs2077480   11488203    A        ADD       93   -0.05245  0.02087 -0.09335 -0.01155       -2.514      0.01381
   1                                 rs877309   11489678    A        ADD      103    -0.0433   0.0199 -0.08229  -0.0043       -2.176        0.032
   1                                rs2922240   11493832    A        ADD      103   -0.01396  0.02068 -0.05449  0.02657      -0.6752       0.5012
   1                                rs2379151   11494573    A        ADD      102    -0.0387  0.02067 -0.07921 0.001823       -1.872      0.06431
   1                                rs7414229   11498299    G        ADD      103    0.07388  0.07283 -0.06887   0.2166        1.014       0.3129
   1                                rs2379159   11504514    G        ADD       93   -0.03719  0.02203 -0.08036 0.005986       -1.688      0.09499
   1                               rs12026602   11518397    G        ADD      103   -0.02719  0.02033 -0.06704  0.01265       -1.338       0.1842
   1                               rs11121742   11520653    C        ADD      103    -0.0119  0.03067 -0.07202  0.04821      -0.3881       0.6988
   1                               rs12046038   11525533    G        ADD      103   -0.02519   0.0218 -0.06791  0.01753       -1.156       0.2506
   1                               rs10159458   11534053    C        ADD       93   -0.02972  0.02204 -0.07293  0.01349       -1.348       0.1811
   1                                rs7555562   11542957    C        ADD      103   -0.01048  0.03669 -0.08239  0.06143      -0.2858       0.7757
   1                                rs7534208   11554687    G        ADD       93   -0.01987  0.02308 -0.06511  0.02537      -0.8609       0.3917
   1                                 exm14634   11561164    A        ADD      105    0.03556  0.03898 -0.04085    0.112       0.9121        0.364
   1                               rs12144924   11561937    A        ADD       93    0.03686  0.03901 -0.03961   0.1133       0.9448       0.3474
   1                                rs2745265   11574942    G        ADD       93   -0.02232   0.0232 -0.06779  0.02316      -0.9619       0.3388
   1                                 exm14681   11576094    A        ADD      105    -0.1906  0.08637  -0.3599 -0.02136       -2.207      0.02963
   1                                 exm14698   11579470    G        ADD      105   -0.01136  0.02194 -0.05435  0.03164      -0.5178       0.6058
   1                                rs2076469   11584164    G        ADD      103   -0.00177  0.02405 -0.04891  0.04537     -0.07359       0.9415
   1                                 exm14731   11585308    A        ADD      105    0.01814  0.06626  -0.1117    0.148       0.2738       0.7848
   1                                rs2235660   11595331    A        ADD      103   0.005673  0.03488  -0.0627  0.07405       0.1626       0.8712
   1                                rs2594310   11596455    A        ADD       93    0.03218  0.04818 -0.06226   0.1266       0.6678        0.506
   1                                rs2817619   11603063    A        ADD       93  -0.006037  0.02825  -0.0614  0.04933      -0.2137       0.8313
   1                                rs2745291   11607932    A        ADD       93  -0.000744   0.0263 -0.05228  0.05079     -0.02829       0.9775
   1                               rs11808316   11619154    A        ADD      103    0.02357  0.03322 -0.04154  0.08868       0.7096       0.4797
   1                                rs2745285   11626858    G        ADD      102  -0.008404  0.02211 -0.05175  0.03494      -0.3801       0.7048
   1                                rs2745276   11641283    A        ADD       98  -0.006236  0.03347 -0.07184  0.05937      -0.1863       0.8526
   1                                rs7530509   11654491    A        ADD      103    0.00506  0.02736 -0.04856  0.05868        0.185       0.8537
   1                                 rs761084   11660710    A        ADD      102   0.006782  0.02137 -0.03511  0.04868       0.3173       0.7517
   1                                rs4846019   11665575    A        ADD       93      0.014  0.02355 -0.03216  0.06016       0.5946       0.5537
   1                                 rs734737   11675059    A        ADD       93     0.0104  0.02186 -0.03245  0.05325       0.4758       0.6354
   1                               rs10779763   11690766    A        ADD       93    0.01367  0.02422 -0.03379  0.06114       0.5647       0.5738
   1                                rs6540987   11703843    A        ADD      103    0.04119  0.02914 -0.01593   0.0983        1.413       0.1608
   1                                rs2294641   11721854    A        ADD       93    0.02599  0.02109 -0.01534  0.06733        1.233       0.2211
   1                                rs3820340   11723520    G        ADD       93   -0.01126   0.0486  -0.1065    0.084      -0.2318       0.8173
   1                                rs2233025   11735652    A        ADD       93    0.01351  0.02688 -0.03918  0.06621       0.5027       0.6165
   1                                rs2336030   11736600    A        ADD      103   0.006969    0.021 -0.03419  0.04813       0.3318       0.7407
   1                                rs7539455   11754168    C        ADD      103   -0.02052  0.02455 -0.06864   0.0276      -0.8357       0.4054
   1                                rs1534991   11761252    G        ADD       93   -0.02514  0.02496 -0.07407  0.02379       -1.007       0.3167
   1                                rs9430624   11763677    A        ADD      103    0.02456  0.02334 -0.02118   0.0703        1.053       0.2952
   1                                 exm15048   11766424    A        ADD      105   -0.01415  0.02713 -0.06732  0.03902      -0.5217       0.6031
   1                                rs9430631   11774956    A        ADD      103    0.01959   0.0224 -0.02431   0.0635       0.8746        0.384
   1                                rs4846029   11783484    C        ADD      103   0.006266  0.02096 -0.03481  0.04734        0.299       0.7656
   1                            exm-rs4846033   11788564    A        ADD      105   -0.09396  0.06637   -0.224  0.03612       -1.416         0.16
   1                                   rs8617   11810505    A        ADD       93   0.001052  0.02493 -0.04782  0.04992       0.0422       0.9664
   1                                rs1128059   11810674    A        ADD       93  -0.009545  0.02462  -0.0578  0.03871      -0.3877       0.6992
   1                                rs4075034   11810973    A        ADD       93    0.02002  0.02395 -0.02692  0.06696        0.836       0.4055
   1                                rs4845877   11824303    A        ADD      100   -0.01788  0.02195 -0.06091  0.02515      -0.8146       0.4174
   1                                rs4845881   11828319    G        ADD       97   0.006232  0.02433 -0.04145  0.05391       0.2562       0.7984
   1                               rs12132479   11836450    G        ADD       93   -0.00317  0.03177 -0.06543  0.05909     -0.09979       0.9207
   1                                rs4846048   11846252    G        ADD      103   -0.01187  0.02312 -0.05718  0.03345      -0.5132        0.609
   1                                 exm15236   11850927    A        ADD      105     0.1462  0.04844  0.05121   0.2411        3.017     0.003253
   1                                rs1476413   11852300    A        ADD      103    0.03449  0.02607  -0.0166  0.08558        1.323        0.189
   1                           exm-rs17375901   11852516    A        ADD       91   -0.01454  0.04128 -0.09546  0.06637      -0.3523       0.7255
   1                                 exm15320   11856378    A        ADD      105  -0.002384  0.02012 -0.04181  0.03705      -0.1185       0.9059
   1                           exm-rs17367504   11862778    G        ADD      105    0.04689  0.02724 -0.006493   0.1003        1.722       0.0883
   1                                rs3737964   11867044    A        ADD      103   -0.01914  0.02408 -0.06634  0.02807      -0.7945       0.4288
   1                                rs4846054   11869230    G        ADD       93   0.003038  0.02351 -0.04303  0.04911       0.1292       0.8975
   1                                rs7537765   11887303    G        ADD      103    0.03417  0.02695 -0.01866    0.087        1.268        0.208
   1                            exm-rs1023252   11899033    A        ADD      105    0.01823  0.02625 -0.03321  0.06968       0.6946       0.4889
   1                                 rs198415   11901592    G        ADD       93  -0.005174  0.03105 -0.06603  0.05568      -0.1666        0.868
   1                                 exm15531   11906068    G        ADD      105   -0.01513  0.02942  -0.0728  0.04254      -0.5141       0.6083
   1                                 exm15552   11907648    A        ADD      105     0.1562  0.05064  0.05696   0.2555        3.085     0.002648
   1                                 rs198389   11919271    G        ADD       93    0.01491  0.02185 -0.02791  0.05774       0.6825       0.4968
   1                                rs6676300   11925300    G        ADD      103    0.01923  0.02056 -0.02106  0.05952       0.9354       0.3519
   1                                rs9661078   11936324    C        ADD      103   -0.04266  0.01894 -0.07978 -0.005552       -2.253      0.02652
   1                                rs7554327   11937404    A        ADD      103    0.02423  0.01979 -0.01456  0.06302        1.224       0.2239
   1                               exm2264801   11938050    A        ADD      104   -0.04204  0.01919 -0.07965 -0.004439       -2.191      0.03082
   1                                rs6667637   11947957    G        ADD       93   -0.01886  0.02062 -0.05928  0.02156      -0.9143       0.3631
   1                               rs17037520   11952406    G        ADD       93  -0.006652  0.02002 -0.04589  0.03259      -0.3323       0.7405
   1                                rs1999594   11959216    G        ADD      103    0.01029  0.01908 -0.02712  0.04769       0.5391       0.5911
   1                                 rs926269   11969748    A        ADD      101    -0.0202  0.01907 -0.05758  0.01718       -1.059       0.2922
   1                                rs7554547   11973888    A        ADD      103    0.01591  0.02012 -0.02353  0.05534       0.7906       0.4311
   1                                rs2038028   11979556    A        ADD       93  -0.009815  0.02204 -0.05301  0.03338      -0.4453       0.6572
   1                                rs4846080   12004999    G        ADD       92    0.01961   0.0229 -0.02529   0.0645        0.856       0.3944
   1                                rs2336379   12008863    G        ADD       93   0.007568   0.0313 -0.05377  0.06891       0.2418       0.8095
   1                                 exm15706   12009956    A        ADD      105  -0.002425  0.03093 -0.06305   0.0582     -0.07839       0.9377
   1                                 exm15710   12010469    A        ADD      105  -0.004125  0.03757 -0.07777  0.06952      -0.1098       0.9128
   1                                 exm15721   12012768    A        ADD      105   -0.07383  0.08831  -0.2469  0.09925      -0.8361       0.4051
   1                                rs2273289   12018290    G        ADD      103   0.006343  0.03094  -0.0543  0.06699        0.205        0.838
   1                                rs1130529   12024235    A        ADD       93   -0.02174  0.02107 -0.06304  0.01955       -1.032        0.305
   1                                rs2273291   12025353    A        ADD       93    0.02619  0.02181 -0.01656  0.06894        1.201       0.2331
   1                                rs3818157   12027308    G        ADD       93    0.03396  0.02278  -0.0107  0.07862        1.491       0.1397
   1                                rs2295281   12059412    G        ADD      103    0.01878  0.02035 -0.02111  0.05868       0.9226       0.3585
   1                                rs2236057   12062205    A        ADD       93    0.02863  0.02481    -0.02  0.07727        1.154       0.2518
   1                                 rs730123   12070292    G        ADD       93   0.006095   0.0238 -0.04055  0.05273       0.2561       0.7985
   1                                 exm15957   12082334    T        ADD      105   -0.03468  0.02351 -0.08075   0.0114       -1.475       0.1434
   1                                 exm15965   12082461    A        ADD      105   -0.06132   0.0239  -0.1082 -0.01447       -2.565      0.01182
   1                               rs11588779   12082881    A        ADD      103   -0.02675  0.02368 -0.07316  0.01967       -1.129       0.2615
   1                                 exm15970   12082926    A        ADD      105    0.04069  0.02362 -0.005617  0.08699        1.722      0.08819
   1                               rs12042105   12105048    G        ADD      103    0.01834  0.02491 -0.03048  0.06716       0.7362       0.4634
   1                                rs6665486   12117901    G        ADD       93    0.04508  0.02263 0.0007343  0.08943        1.992       0.0495
   1                               rs12029016   12128498    A        ADD      103 -0.0004881  0.02289 -0.04534  0.04437     -0.02133        0.983
   1                                rs6690493   12135526    G        ADD      103  -0.008927  0.01893 -0.04603  0.02817      -0.4716       0.6383
   1                               rs12092682   12166855    A        ADD       98   -0.01751  0.02556  -0.0676  0.03258      -0.6852        0.495
   1                                 rs501525   12180805    G        ADD      103    0.03392  0.02007 -0.005409  0.07326         1.69      0.09419
   1                                rs2486316   12183245    A        ADD       93    0.03552  0.03127 -0.02577   0.0968        1.136       0.2592
   1                               rs17422381   12184423    A        ADD      103   -0.05017  0.01861 -0.08663  -0.0137       -2.697     0.008276
   1                                 exm16119   12186058    G        ADD      105    0.02665  0.05776 -0.08655   0.1399       0.4615       0.6455
   1                                rs1201122   12188482    G        ADD       93     0.0415    0.024 -0.005542  0.08854        1.729      0.08739
   1                               exm2264802   12189561    G        ADD      105    0.03542  0.02373 -0.01109  0.08193        1.492       0.1388
   1                                rs1148472   12194451    A        ADD       93    0.03767   0.0241 -0.009565  0.08491        1.563       0.1217
   1                                 rs630542   12206866    C        ADD      103    0.02367  0.02209 -0.01962  0.06696        1.072       0.2865
   1                                rs1148460   12216488    A        ADD       93    0.02317  0.02271 -0.02134  0.06768         1.02       0.3104
   1                                 rs945439   12248942    G        ADD       93   -0.02423  0.02342 -0.07014  0.02167       -1.035       0.3038
   1                                 exm16193   12252955    C        ADD      101   -0.03161  0.02312 -0.07691   0.0137       -1.367       0.1748
   1                                 exm16200   12253062    A        ADD      105    -0.1237  0.08593  -0.2921  0.04477       -1.439       0.1534
   1                                rs5746059   12262792    G        ADD       93   -0.02472  0.02395 -0.07166  0.02222       -1.032       0.3049
   1                               exm2264987   12305286    A        ADD      105   -0.04558  0.02881  -0.1021  0.01088       -1.582       0.1168
   1                                rs3765339   12329295    A        ADD      103   -0.03284  0.02384 -0.07958  0.01389       -1.377       0.1716
   1                                 exm16450   12339619    A        ADD      105   -0.02583  0.02342 -0.07173  0.02006       -1.103       0.2727
   1                                rs3765337   12342599    C        ADD      103   -0.08341  0.04379  -0.1692 0.002408       -1.905      0.05978
   1                                 exm16460   12342990    A        ADD      105    -0.1112  0.07489   -0.258  0.03558       -1.485       0.1408
   1                                 exm16571   12378274    A        ADD      105   -0.08023  0.08541  -0.2476  0.08716      -0.9394       0.3498
   1                               rs28533750   12391953    G        ADD       98    -0.1466   0.1072  -0.3567  0.06352       -1.367       0.1748
   1                                rs7547740   12463073    G        ADD       93    0.03337  0.02059 -0.006979  0.07373        1.621       0.1087
   1                               rs11801678   12467620    A        ADD       93   -0.05258  0.05533   -0.161  0.05587      -0.9502       0.3447
   1                                rs6660365   12480504    G        ADD       93   -0.06483  0.04913  -0.1611  0.03146        -1.32       0.1905
   1                               rs12129750   12573823    A        ADD      103   -0.04567  0.03582  -0.1159  0.02454       -1.275       0.2054
   1                                rs7521256   12600396    G        ADD      103    0.01065  0.02456 -0.03748  0.05879       0.4337       0.6654
   1                                rs6541027   12605011    G        ADD      102   -0.00392  0.02318 -0.04936  0.04152      -0.1691       0.8661
   1                                rs4845904   12619096    A        ADD      103    0.01045   0.0233 -0.03521  0.05611       0.4484       0.6549
   1                                rs6541035   12620545    A        ADD      103    0.02647  0.02462 -0.02178  0.07471        1.075        0.285
   1                               rs10864570   12625101    G        ADD      103    0.01169  0.02219  -0.0318  0.05517       0.5267       0.5996
   1                                rs4846118   12626549    A        ADD       93   0.008275  0.03081 -0.05212  0.06867       0.2686       0.7889
   1                                rs4997711   12627680    C        ADD      103    0.00726  0.02081 -0.03352  0.04804        0.349       0.7279
   1                                   rs4580   12628188    G        ADD       93    0.00485  0.02253 -0.03931  0.04901       0.2152       0.8301
   1                                rs4845907   12637160    G        ADD       93   -0.01505  0.02607 -0.06615  0.03604      -0.5774       0.5652
   1                                rs3128461   12639168    A        ADD       93   -0.01309  0.03127 -0.07438   0.0482      -0.4186       0.6766
   1                               rs12128227   12640081    G        ADD       93    0.03952  0.02653 -0.01247  0.09151         1.49       0.1399
   1                               rs11540058   12640650    A        ADD       93    0.03952  0.02653 -0.01247  0.09151         1.49       0.1399
   1                               rs12029485   12642243    C        ADD      103   -0.04154  0.04598  -0.1317  0.04857      -0.9035       0.3685
   1                                rs7535209   12650076    G        ADD      102  0.0003952  0.02392  -0.0465  0.04729      0.01652       0.9869
   1                               rs12045736   12654035    G        ADD      103    0.01875  0.02196 -0.02429  0.06178       0.8538       0.3953
   1                                rs4846127   12663774    G        ADD      103    0.02589  0.02118 -0.01562  0.06739        1.222       0.2246
   1                                rs4394668   12671229    G        ADD      103    0.01331  0.02536 -0.03639    0.063       0.5249       0.6009
   1                                rs3000896   12682574    A        ADD      103    0.02997  0.02751 -0.02395   0.0839        1.089       0.2787
   1                                rs6699993   12683190    C        ADD      103    0.01328  0.02051 -0.02692  0.05349       0.6476       0.5188
   1                               rs12070206   12689692    A        ADD      103    0.05478  0.04007 -0.02375   0.1333        1.367       0.1747
   1                                rs2265709   12731572    G        ADD      103  -0.003735  0.03566 -0.07363  0.06616      -0.1047       0.9168
   1                                rs2265711   12734774    G        ADD       93   0.005786  0.03989 -0.07239  0.08396       0.1451        0.885
   1                                rs2489260   12741240    A        ADD       96   0.009014   0.0371  -0.0637  0.08172        0.243       0.8086
   1                               exm2259759   12753203    G        ADD      105    0.01724  0.08536  -0.1501   0.1845        0.202       0.8403
   1                                rs3010948   12754569    G        ADD      103   -0.01132  0.03972 -0.08917  0.06652      -0.2851       0.7762
   1                                rs3000860   12776218    A        ADD      103   -0.01416  0.02951 -0.07201  0.04369      -0.4797       0.6325
   1                                 exm16961   12776344    T        ADD      105   -0.00396  0.02526 -0.05347  0.04555      -0.1568       0.8758
   1                                rs3000858   12777320    G        ADD       93   -0.01283  0.02762 -0.06696   0.0413      -0.4645       0.6435
   1                                 exm16969   12779618    A        ADD       99   -0.01572  0.02752 -0.06966  0.03822      -0.5712       0.5692
   1                                 exm17005   12785494    C        ADD      105   -0.01216  0.02298 -0.05719  0.03288      -0.5291        0.598
   1                                 exm17013   12785749    A        ADD      105    0.02474  0.03973 -0.05313   0.1026       0.6227       0.5349
   1                                rs4846143   12802955    C        ADD       93  -0.007273  0.02342 -0.05317  0.03863      -0.3106       0.7569
   1                               rs11809649   12808591    G        ADD      103  0.0001954  0.06716  -0.1314   0.1318      0.00291       0.9977
   1                               rs10746500   12816316    G        ADD      103   -0.03269  0.02741 -0.08641  0.02103       -1.193       0.2359
   1                                 exm17066   12820870    A        ADD      105   -0.03302  0.02778 -0.08747  0.02143       -1.189       0.2375
   1                                rs2359533   12824223    G        ADD      103   -0.01343  0.02396 -0.06038  0.03352      -0.5605       0.5764
   1                                rs1008477   12829219    A        ADD      103   -0.01012  0.02457 -0.05827  0.03803       -0.412       0.6813
   1                               rs11121976   12833428    A        ADD       93   -0.03391  0.02801  -0.0888  0.02098       -1.211       0.2293
   1                                 exm17074   12835158    A        ADD      105   -0.04049  0.05736  -0.1529  0.07192       -0.706       0.4819
   1                                 exm17094   12835868    A        ADD      105   -0.01164  0.02734 -0.06522  0.04194      -0.4258       0.6712
   1                                 rs848578   12837634    A        ADD       93  -0.009375  0.02878 -0.06579  0.04704      -0.3257       0.7454
   1                                 exm17162   12837669    A        ADD      105   -0.01407  0.05459  -0.1211  0.09292      -0.2578       0.7971
   1                                 exm17166   12837720    A        ADD      105   -0.01407  0.05459  -0.1211  0.09292      -0.2578       0.7971
   1                                 exm17168   12837728    A        ADD      105   -0.01407  0.05459  -0.1211  0.09292      -0.2578       0.7971
   1                                rs2223390   12852872    G        ADD       93 -0.0009868   0.0304 -0.06058   0.0586     -0.03246       0.9742
   1                                 rs848428   12866590    A        ADD      103   -0.01052  0.02293 -0.05546  0.03443      -0.4586       0.6475
   1                               exm2268651   12866899    C        ADD      105   -0.01479  0.02274 -0.05935  0.02978      -0.6503        0.517
   1                                 rs864728   12871327    C        ADD      101  -0.004715  0.02282 -0.04945  0.04002      -0.2066       0.8368
   1                                rs4845917   12880153    A        ADD       99  -0.002209  0.02442 -0.05007  0.04566     -0.09045       0.9281
   1                                 exm17346   12887332    A        ADD      105   -0.01407  0.05459  -0.1211  0.09292      -0.2578       0.7971
   1                                indel.947   12908065    D        ADD       93   -0.03826   0.1034  -0.2409   0.1644        -0.37       0.7123
   1                               rs17039265   12912501    A        ADD       98    0.05094  0.06014 -0.06692   0.1688       0.8471       0.3991
   1                                 exm17499   12919111    A        ADD      105    0.05018  0.05114 -0.05006   0.1504       0.9811       0.3289
   1                                 exm17543   12919872    C        ADD      105    0.05018  0.05114 -0.05006   0.1504       0.9811       0.3289
   1                                 exm17546   12919891    A        ADD      105    0.05018  0.05114 -0.05006   0.1504       0.9811       0.3289
   1                                 exm17550   12919928    G        ADD      105    0.06702  0.03174 0.004807   0.1292        2.111      0.03728
   1                                 exm17582   12921110    G        ADD      105    0.06702  0.03174 0.004807   0.1292        2.111      0.03728
   1                                 exm17589   12921132    G        ADD       90    0.06076  0.03655 -0.01087   0.1324        1.662       0.1002
   1                                 exm17613   12921311    A        ADD      105   -0.01407  0.05459  -0.1211  0.09292      -0.2578       0.7971
   1                              kgp11050191   13171847    G        ADD       93    0.03195  0.04063 -0.04767   0.1116       0.7866       0.4337
   1                               rs28488227   13176463    A        ADD       98    0.02171  0.03549 -0.04785  0.09126       0.6117       0.5423
   1                                 exm18070   13183032    A        ADD      105     0.1068  0.06679 -0.02412   0.2377        1.599       0.1131
   1                              kgp11343970   13184045    G        ADD       93    0.03928  0.03925 -0.03765   0.1162        1.001       0.3197
   1                               kgp3971131   13187294    G        ADD       93    0.03476  0.03599 -0.03578   0.1053       0.9658       0.3368
   1                               kgp6897585   13374928    A        ADD       90    0.02321  0.02291 -0.02169  0.06811        1.013        0.314
   1                              kgp11372041   13549552    C        ADD       93    0.05557   0.0369 -0.01674   0.1279        1.506       0.1357
   1                               rs10927559   13775026    A        ADD       98    0.01194  0.04213 -0.07063  0.09452       0.2834       0.7775
   1                               rs11580598   13783354    A        ADD      103    0.04588  0.02106 0.004592  0.08716        2.178      0.03186
   1                                rs2999877   13785062    G        ADD      103    0.04164    0.034 -0.02499   0.1083        1.225       0.2236
   1                                rs2999878   13786622    G        ADD      103   0.001252  0.02041 -0.03876  0.04126      0.06133       0.9512
   1                               rs10803324   13787005    A        ADD       93   -0.03668  0.02237 -0.08053 0.007165        -1.64       0.1047
   1                               rs12036704   13792898    G        ADD       93    0.01365  0.02689 -0.03905  0.06635       0.5077        0.613
   1                                rs3013083   13793207    G        ADD      103   0.001456  0.02037 -0.03846  0.04137      0.07149       0.9432
   1                                rs3013087   13793635    C        ADD       93   -0.03696  0.02785 -0.09155  0.01763       -1.327        0.188
   1                               rs12043808   13801621    C        ADD       93   -0.01949  0.03312 -0.08441  0.04543      -0.5884       0.5578
   1                                 exm18547   13802325    G        ADD      105   -0.01567  0.02041 -0.05567  0.02432      -0.7681       0.4443
   1                                 exm18549   13802373    A        ADD      105   0.009374  0.08726  -0.1617   0.1804       0.1074       0.9147
   1                                rs6680362   13814103    G        ADD      103    0.01807  0.02655 -0.03398  0.07011       0.6804       0.4979
   1                                rs3013045   13816121    G        ADD      103   0.003722  0.02292 -0.04119  0.04864       0.1624       0.8713
   1                               rs11578529   13822397    G        ADD       98  -0.005993  0.02802  -0.0609  0.04892      -0.2139       0.8311
   1                                rs2990678   13837213    A        ADD      102  -0.007864  0.02278 -0.05252  0.03679      -0.3452       0.7307
   1                                 exm18560   13839770    A        ADD      105     0.1076  0.08482 -0.05863   0.2739        1.269       0.2075
   1                               exm2264988   13842586    G        ADD      105    0.05054   0.0743 -0.09509   0.1962       0.6802        0.498
   1                                rs4345799   13851036    C        ADD       93   -0.01627  0.02175  -0.0589  0.02636      -0.7481       0.4565
   1                                rs2168201   13852683    A        ADD      103    0.05032   0.0251 0.001118  0.09953        2.005      0.04783
   1                                rs3856278   13859570    G        ADD      103  -0.001959   0.0281 -0.05702  0.05311     -0.06972       0.9446
   1                                 rs444516   13870966    A        ADD      103   -0.02508  0.02498 -0.07404  0.02388       -1.004       0.3179
   1                                rs6684199   13880522    G        ADD      103   -0.01001  0.02127  -0.0517  0.03168      -0.4706        0.639
   1                               rs12042662   13885279    G        ADD      103     0.0594  0.02655 0.007358   0.1114        2.237      0.02759
   1                                 rs355022   13908690    A        ADD      103    0.01825  0.02254 -0.02593  0.06244       0.8097       0.4201
   1                               rs12757529   13909211    A        ADD       93    0.02335  0.02885  -0.0332   0.0799       0.8092       0.4206
   1                                 rs355028   13913180    A        ADD      103   0.002099  0.03076 -0.05818  0.06238      0.06825       0.9457
   1                               rs10927904   13914909    A        ADD      103    0.01476  0.02191 -0.02819  0.05771       0.6734       0.5023
   1                                rs1412839   13938511    A        ADD       93   -0.03636   0.0216 -0.07868  0.00597       -1.684       0.0959
   1                                rs3820304   13938788    G        ADD      103    0.01767  0.02037 -0.02226   0.0576       0.8673       0.3879
   1                                 exm18606   13940864    G        ADD      105   0.004972  0.05469  -0.1022   0.1122      0.09092       0.9277
   1                                 rs876931   13944568    G        ADD      103    0.01222  0.02041 -0.02779  0.05223       0.5986       0.5509
   1                                rs6703700   13946586    A        ADD       93    0.03474  0.02154 -0.007488  0.07696        1.612       0.1105
   1                                rs7515525   13952864    A        ADD      103   -0.02566  0.01957 -0.06402   0.0127       -1.311       0.1929
   1                               rs10927926   13966218    A        ADD       93   -0.02335  0.04478  -0.1111  0.06441      -0.5215       0.6033
   1                               rs16852640   13971360    A        ADD      103   -0.02218  0.04359  -0.1076  0.06326      -0.5089        0.612
   1                                rs4662010   14001018    G        ADD      103  -0.008694   0.0235 -0.05474  0.03736        -0.37       0.7122
   1                                rs4077841   14020405    G        ADD      101    0.03376  0.02168 -0.008723  0.07625        1.558       0.1227
   1                                rs2495060   14032007    A        ADD       93    0.07217  0.05324 -0.03217   0.1765        1.356       0.1788
   1                                rs2487622   14033128    A        ADD       93   -0.05362  0.02704  -0.1066 -0.000621       -1.983      0.05057
   1                                rs2359756   14096420    G        ADD      103   -0.02034  0.02154 -0.06255  0.02188      -0.9443       0.3474
   1                            exm-rs1210110   14096821    G        ADD      105   -0.02691  0.02471 -0.07534  0.02151       -1.089       0.2787
   1                                 exm18645   14099574    A        ADD      105     0.0857  0.05661 -0.02526   0.1967        1.514       0.1333
   1                                 exm18656   14105049    A        ADD      105    0.01373  0.06652  -0.1167   0.1441       0.2063        0.837
   1                                 exm18664   14105139    A        ADD      105   -0.01065  0.02416 -0.05799   0.0367      -0.4408       0.6603
   1                                 exm18687   14105639    A        ADD      105    0.01373  0.06652  -0.1167   0.1441       0.2063        0.837
   1                           1KG_1_14106394   14106394    I        ADD       93   -0.02483  0.02194 -0.06783  0.01817       -1.132       0.2609
   1                                 exm18751   14107135    G        ADD      105    0.01373  0.06652  -0.1167   0.1441       0.2063        0.837
   1                                 exm18766   14107360    A        ADD      105    0.05815  0.04628 -0.03256   0.1489        1.257       0.2119
   1                                rs1203651   14109114    G        ADD      102  -0.008062  0.02431 -0.05571  0.03959      -0.3316       0.7409
   1                                rs1203638   14121892    A        ADD      103   -0.02158  0.02395 -0.06853  0.02536      -0.9011       0.3698
   1                                rs2244634   14134154    C        ADD      100    0.04476  0.02694 -0.008045  0.09756        1.661          0.1
   1                                 exm18870   14143003    A        ADD      105    0.05804   0.0255 0.008063    0.108        2.276      0.02501
   1                                rs2235514   14146935    G        ADD      103     0.0477  0.02532 -0.001937  0.09733        1.883      0.06266
   1                                rs2697971   14148441    A        ADD      103    0.03358  0.02337 -0.01222  0.07937        1.437        0.154
   1                                rs2697964   14150709    G        ADD       93    0.05743  0.02563 0.007205   0.1077        2.241      0.02759
   1                                rs7530376   14158776    A        ADD       93  -0.009844  0.02316 -0.05524  0.03556       -0.425       0.6719
   1                                 rs982510   14160754    A        ADD      103    0.02626  0.01973 -0.01241  0.06493        1.331       0.1863
   1                                rs1203683   14164286    C        ADD      103    0.01682     0.02 -0.02238  0.05603       0.8411       0.4024
   1                                 rs720035   14190669    A        ADD      103   -0.01772    0.026 -0.06868  0.03324      -0.6816       0.4971
   1                                rs1203660   14192526    G        ADD       93   -0.02336  0.02516 -0.07268  0.02595      -0.9285       0.3557
   1                               rs16853069   14196212    G        ADD       93    0.02048  0.02752 -0.03345  0.07442       0.7443       0.4587
   1                                rs9287293   14208571    A        ADD      103    0.02184  0.03635  -0.0494  0.09308       0.6009       0.5493
   1                                rs1203698   14209336    A        ADD       96  0.0002439  0.02342 -0.04566  0.04615      0.01041       0.9917
   1                               rs10737914   14210730    C        ADD      103   0.002598  0.02331 -0.04309  0.04829       0.1114       0.9115
   1                                rs1528786   14214412    G        ADD       93   -0.01709  0.02167 -0.05956  0.02537       -0.789       0.4323
   1                                rs2744647   14220942    A        ADD       93    0.04905  0.02829 -0.006389   0.1045        1.734      0.08648
   1                                rs2038095   14224999    G        ADD      103  -0.009824   0.0211 -0.05119  0.03154      -0.4655       0.6426
   1                                rs1203709   14228490    A        ADD      100    0.01331  0.02366 -0.03307  0.05968       0.5624       0.5752
   1                                rs6697531   14234944    C        ADD      103    -0.0133  0.02065 -0.05377  0.02718      -0.6439       0.5212
   1                               rs12122426   14240350    C        ADD      103    -0.0142  0.02434 -0.06192  0.03351      -0.5835        0.561
   1                               rs10803436   14245737    A        ADD      103   -0.01005  0.02039 -0.05002  0.02992      -0.4929       0.6232
   1                                rs7542884   14252372    A        ADD      103   0.003469  0.02044 -0.03659  0.04353       0.1698       0.8656
   1                               rs10927959   14253821    G        ADD      103   0.009297  0.02037 -0.03063  0.04922       0.4564       0.6491
   1                                rs7535502   14255847    G        ADD      103    0.02762  0.02227 -0.01603  0.07126         1.24        0.218
   1                               rs12123612   14255863    A        ADD       93    0.03151  0.02828  -0.0239  0.08693        1.115       0.2682
   1                                rs2206585   14261909    C        ADD      103   -0.03797  0.02222 -0.08151 0.005576       -1.709      0.09068
   1                                rs2359896   14280562    G        ADD      100   -0.01844  0.02443 -0.06632  0.02944       -0.755       0.4522
   1                               exm2249847   14281451    A        ADD      105   -0.02821  0.01999 -0.06738  0.01096       -1.411       0.1613
   1                               rs12118400   14290847    G        ADD      103   -0.03144  0.02166  -0.0739  0.01101       -1.452       0.1499
   1                               rs10927972   14297110    A        ADD      103   -0.03383  0.01972 -0.07247 0.004821       -1.715      0.08949
   1                               rs12024045   14297220    G        ADD       93    -0.0165  0.02265 -0.06089  0.02789      -0.7287       0.4682
   1                               rs16853319   14301942    A        ADD       93    0.05585  0.02561 0.005644    0.106         2.18      0.03197
   1                                rs2359899   14303160    G        ADD      103   -0.01549  0.02288 -0.06033  0.02935      -0.6771          0.5
   1                                rs4661462   14311056    A        ADD       98   0.001513  0.03787 -0.07272  0.07574      0.03995       0.9682
   1                               rs12072002   14315141    C        ADD       93  -0.009548  0.02422 -0.05701  0.03791      -0.3943       0.6943
   1                                rs6681501   14320502    A        ADD      103   -0.04054  0.02466 -0.08888 0.007802       -1.644       0.1035
   1                               rs12129723   14331940    A        ADD      103    0.01265  0.02005 -0.02665  0.05194       0.6308       0.5297
   1                               rs12566758   14338807    G        ADD      101    0.05386  0.02321 0.008379  0.09934        2.321      0.02245
   1                               rs16853407   14341876    A        ADD       93 -0.0008436  0.02406   -0.048  0.04631     -0.03506       0.9721
   1                                rs7520101   14346629    A        ADD       93   -0.06974  0.02498  -0.1187 -0.02079       -2.792     0.006449
   1                                 rs932407   14348533    G        ADD       93   -0.03868  0.01851 -0.07496 -0.002405        -2.09      0.03958
   1                                rs2206586   14359224    G        ADD      103    0.02535  0.02104 -0.01589  0.06659        1.205       0.2313
   1                            exm-rs7414562   14359780    A        ADD      105   -0.00239  0.02198 -0.04547  0.04069      -0.1087       0.9136
   1                                rs2359908   14364575    A        ADD      103   -0.05052  0.04381  -0.1364  0.03535       -1.153       0.2517
   1                                rs2294811   14365793    A        ADD      103    0.04167  0.02162 -0.0007014  0.08403        1.928      0.05687
   1                                rs4662089   14368289    G        ADD      103   0.007086  0.02063 -0.03334  0.04751       0.3436       0.7319
   1                               rs12061818   14372058    A        ADD       93    -0.0282  0.02264 -0.07257  0.01617       -1.245       0.2163
   1                               rs10754907   14372163    G        ADD      103   0.007086  0.02063 -0.03334  0.04751       0.3436       0.7319
   1                               rs10928004   14418448    G        ADD       93  0.0007587  0.02194 -0.04224  0.04376      0.03458       0.9725
   1                               rs10928009   14433775    G        ADD       93    0.03083   0.0235 -0.01522  0.07688        1.312        0.193
   1                                rs6664213   14440141    C        ADD      103    0.03876  0.02204 -0.004436  0.08196        1.759      0.08181
   1                                rs4662105   14448184    G        ADD       93   -0.03604  0.02021 -0.07566 0.003572       -1.783      0.07807
   1                                rs6671072   14463067    G        ADD       93   0.009701  0.02302 -0.03543  0.05483       0.4213       0.6746
   1                               rs10803459   14464167    G        ADD       93   -0.02768  0.02024 -0.06735  0.01199       -1.367        0.175
   1                                rs4661477   14467720    G        ADD       93   -0.02768  0.02024 -0.06735  0.01199       -1.367        0.175
   1                               rs12758112   14473926    A        ADD      103   0.005178  0.02916 -0.05197  0.06233       0.1776       0.8594
   1                               rs17353931   14476490    G        ADD       93   0.003393  0.02141 -0.03857  0.04536       0.1585       0.8745
   1                               rs10928043   14487284    G        ADD      103    0.01017  0.02456 -0.03797   0.0583       0.4139       0.6799
   1                                rs7546077   14489962    G        ADD       93   -0.05708  0.03551  -0.1267  0.01251       -1.608       0.1116
   1                                rs9803674   14490497    G        ADD      103    -0.0225   0.0208 -0.06327  0.01828       -1.081       0.2823
   1                               rs10803470   14492478    A        ADD       93   -0.05708  0.03551  -0.1267  0.01251       -1.608       0.1116
   1                                rs7541978   14493845    A        ADD       93    0.02208  0.02142  -0.0199  0.06406        1.031       0.3055
   1                                rs6692372   14495162    G        ADD       98   -0.05403  0.03571   -0.124  0.01596       -1.513       0.1337
   1                               rs12568548   14496787    A        ADD      103     0.0257    0.028 -0.02918  0.08058       0.9179        0.361
   1                               rs10754914   14507739    A        ADD      103   0.004958  0.02164 -0.03746  0.04738       0.2291       0.8193
   1                               rs12736419   14509334    G        ADD       93  -0.006815  0.02324 -0.05237  0.03874      -0.2932         0.77
   1                                 rs565765   14512986    G        ADD       93   0.003441  0.02121 -0.03813  0.04501       0.1622       0.8715
   1                                 rs641343   14518979    G        ADD       93    0.01606  0.02259 -0.02822  0.06033       0.7107       0.4792
   1                                 rs647287   14539152    A        ADD      103    0.01754  0.02212 -0.02581  0.06089       0.7932       0.4296
   1                                rs2027315   14547727    G        ADD       93    -0.0195  0.02361 -0.06577  0.02677      -0.8259       0.4111
   1                               rs10157045   14575084    A        ADD      103   0.009508  0.02201 -0.03364  0.05266       0.4319       0.6668
   1                               rs10158007   14575256    G        ADD      103    0.02959  0.02187 -0.01328  0.07246        1.353       0.1793
   1                               exm2264989   14579733    G        ADD      105   -0.03624  0.02419 -0.08366  0.01118       -1.498       0.1374
   1                                rs6668555   14579742    A        ADD       93   -0.05302  0.02805   -0.108 0.001953        -1.89      0.06208
   1                               rs12403871   14583472    G        ADD       93   -0.01082  0.02679 -0.06332  0.04168       -0.404       0.6872
   1                                rs4662139   14586879    G        ADD       93     0.0226  0.02266 -0.02182  0.06701       0.9971       0.3215
   1                               rs12406699   14598055    A        ADD      100    0.04757  0.02691 -0.00518   0.1003        1.767      0.08043
   1                                rs7555815   14603198    G        ADD      103    0.04804  0.02188 0.005147  0.09093        2.195      0.03056
   1                                rs1416628   14621842    G        ADD       93    0.02887  0.02224 -0.01472  0.07245        1.298       0.1977
   1                                 rs946481   14635852    C        ADD      103    0.02883  0.01994 -0.01025  0.06792        1.446       0.1515
   1                                 rs820626   14657100    C        ADD      103    0.01994    0.025 -0.02905  0.06894       0.7978       0.4269
   1                                 rs703801   14663626    G        ADD      103    0.01282  0.02455 -0.03529  0.06094       0.5224       0.6026
   1                                rs2789746   14673025    A        ADD      103   -0.01038  0.02178 -0.05307  0.03231      -0.4767       0.6347
   1                                rs7355173   14676909    A        ADD      103    0.01414  0.02298  -0.0309  0.05919       0.6154       0.5397
   1                               rs11590846   14703854    A        ADD      103    0.00222  0.02526  -0.0473  0.05174      0.08787       0.9302
   1                                 rs735832   14704676    A        ADD       93   -0.02217  0.03099 -0.08291  0.03856      -0.7156       0.4762
   1                                rs7527767   14718957    A        ADD       93   -0.01415  0.02242 -0.05809  0.02979      -0.6311       0.5296
   1                               rs12405445   14732019    A        ADD      101   -0.02012  0.02788 -0.07478  0.03453      -0.7217       0.4723
   1                                rs3928343   14740155    A        ADD       92   -0.03205  0.02546 -0.08195  0.01785       -1.259       0.2115
   1                               rs12119451   14744591    G        ADD      100    0.03402  0.03237 -0.02943  0.09747        1.051        0.296
   1                               rs10754856   14755827    G        ADD      103   -0.01283  0.02077 -0.05353  0.02788      -0.6176       0.5383
   1                                rs2183102   14760634    G        ADD       93   -0.01545  0.02392 -0.06233  0.03143      -0.6458       0.5202
   1                                rs6658316   14775805    G        ADD       93   0.005669  0.02275 -0.03892  0.05026       0.2492       0.8038
   1                                rs6658744   14776392    C        ADD       93  -0.002634  0.02288 -0.04748  0.04221      -0.1151       0.9086
   1                               rs16850259   14777904    C        ADD       93   0.004016  0.07323  -0.1395   0.1475      0.05485       0.9564
   1                                rs6429661   14780811    C        ADD       93    0.04339  0.02957 -0.01456   0.1013        1.468       0.1459
   1                                rs4661496   14790631    G        ADD      103    0.02737  0.02029 -0.01239  0.06713        1.349       0.1805
   1                                rs2486774   14800247    A        ADD       93   -0.01047   0.0234 -0.05634   0.0354      -0.4474       0.6557
   1                            exm-rs7555566   14804874    G        ADD      105   -0.03208   0.0334 -0.09754  0.03338      -0.9606       0.3391
   1                                rs2486764   14806750    G        ADD       93  -0.001339  0.02124 -0.04298   0.0403     -0.06302       0.9499
   1                                rs2486762   14807686    G        ADD       91  -0.009184  0.02404 -0.05629  0.03792      -0.3821       0.7033
   1                                rs2480061   14808756    C        ADD      103  -0.004037  0.02092 -0.04505  0.03697      -0.1929       0.8474
   1                               rs12129734   14819757    G        ADD       93  -0.006786  0.02486  -0.0555  0.04193       -0.273       0.7855
   1                               rs12031064   14823637    A        ADD      103    0.08436  0.08368 -0.07964   0.2484        1.008       0.3159
   1                               rs12733612   14826029    A        ADD      103  -0.001731  0.02673 -0.05412  0.05066     -0.06476       0.9485
   1                               rs10803285   14830984    A        ADD      103    0.01407  0.01959 -0.02432  0.05245       0.7181       0.4744
   1                               rs10733135   14831066    G        ADD      103   -0.02965  0.02567 -0.07997  0.02066       -1.155       0.2509
   1                               rs11807837   14841189    A        ADD      103   -0.02681  0.02749 -0.08068  0.02706      -0.9753       0.3318
   1                               rs12138326   14845459    A        ADD      103    0.03857  0.02454 -0.009523  0.08665        1.572       0.1193
   1                                rs3892594   14849088    G        ADD      103    0.01907  0.02024  -0.0206  0.05874       0.9421       0.3485
   1                                rs2105239   14857643    G        ADD       93  -0.009045   0.0231 -0.05433  0.03624      -0.3915       0.6964
   1                                rs1890784   14863561    A        ADD       93   -0.01133  0.03273 -0.07548  0.05281      -0.3463       0.7299
   1                               rs10927460   14870568    G        ADD      103    -0.0229  0.02472 -0.07135  0.02554      -0.9267       0.3564
   1                                rs4385705   14876032    A        ADD      103    0.00656  0.02237 -0.03728   0.0504       0.2933       0.7699
   1                               rs17403250   14883844    A        ADD       93   0.002489  0.02357 -0.04371  0.04869       0.1056       0.9162
   1                               rs10927468   14901191    G        ADD       93   -0.04294  0.02497 -0.09188 0.005998        -1.72      0.08907
   1                                rs6685406   14910920    A        ADD       93    0.03798  0.02329 -0.007663  0.08362        1.631       0.1066
   1                                rs4661292   14915147    G        ADD       93   -0.09739  0.03029  -0.1568 -0.03802       -3.215     0.001837
   1                               rs10803289   14934220    G        ADD       93    -0.1016  0.03245  -0.1652 -0.03803       -3.132     0.002375
   1                               rs11579756   14947920    G        ADD       93   0.004654  0.02368 -0.04177  0.05107       0.1965       0.8447
   1                                rs6699411   14978291    A        ADD       93    0.01576  0.02484 -0.03292  0.06444       0.6344       0.5275
   1                                 rs761191   14981920    G        ADD      103   0.008094  0.02109 -0.03325  0.04943       0.3837        0.702
   1                                rs1028389   14994487    A        ADD       93    0.02325  0.02492 -0.02559  0.07209        0.933       0.3535
   1                                rs6701296   14998872    A        ADD       93   0.006163  0.02084 -0.03468  0.04701       0.2957       0.7681
   1                                rs2871581   15009937    G        ADD      103   -0.01384  0.02016 -0.05336  0.02568      -0.6862       0.4942
   1                                rs7516095   15039411    A        ADD       93    0.02528  0.02815 -0.02989  0.08045       0.8981       0.3716
   1                                rs2050126   15056175    G        ADD       93    0.01121  0.02094 -0.02983  0.05224       0.5352       0.5939
   1                                rs1997762   15067407    A        ADD      103   -0.02465   0.0202 -0.06424  0.01494        -1.22       0.2254
   1                                rs6660333   15068997    A        ADD       93   -0.02848  0.02259 -0.07276  0.01581        -1.26       0.2109
   1                                rs6429674   15072614    A        ADD      103   -0.01925  0.02149 -0.06137  0.02287       -0.896       0.3725
   1                                rs6661767   15077567    C        ADD      103   -0.01061  0.02069 -0.05117  0.02995      -0.5126       0.6094
   1                                rs4357518   15080560    C        ADD       93    0.02694  0.02032 -0.01288  0.06676        1.326       0.1883
   1                                rs4543785   15089767    A        ADD      103   -0.01545  0.02022 -0.05509  0.02418      -0.7643       0.4466
   1                                 rs732469   15093562    G        ADD      103   -0.04606  0.03887  -0.1222  0.03011       -1.185       0.2389
   1                                 rs804125   15111927    C        ADD      103    0.02592   0.0253 -0.02367   0.0755        1.024       0.3082
   1                                rs1721829   15117060    A        ADD      103    0.04262  0.02562 -0.007583  0.09283        1.664      0.09939
   1                                rs1737349   15124318    G        ADD       93    0.03153  0.01998 -0.007639   0.0707        1.578       0.1183
   1                                 rs804130   15125699    C        ADD       93     0.0346  0.02135 -0.007241  0.07643        1.621       0.1087
   1                               rs12568933   15127627    A        ADD       93   -0.04664  0.02456 -0.09478 0.001508       -1.899      0.06097
   1                                rs6671788   15130227    A        ADD      103    -0.0145  0.02842 -0.07021  0.04121      -0.5102       0.6111
   1                                rs3845590   15138738    A        ADD      103   -0.01936  0.02157 -0.06164  0.02291      -0.8978       0.3715
   1                               rs10489354   15144305    A        ADD       93   -0.03863  0.02483 -0.08729  0.01004       -1.556       0.1235
   1                               rs11585327   15167003    A        ADD      103   -0.01479  0.04032 -0.09381  0.06423      -0.3669       0.7145
   1                                rs2103116   15185229    A        ADD       93  -0.007147  0.02076 -0.04784  0.03355      -0.3442       0.7315
   1                                rs3845596   15189299    G        ADD      103   -0.01269  0.01952 -0.05094  0.02557        -0.65       0.5173
   1                                rs2803399   15192559    A        ADD       93   -0.02645  0.02439 -0.07425  0.02135       -1.085       0.2812
   1                               rs12564579   15197814    A        ADD       93    0.02516  0.02227 -0.01849  0.06882         1.13       0.2617
   1                                rs4661540   15202204    A        ADD       93   0.002317  0.02406 -0.04484  0.04948       0.0963       0.9235
   1                                rs2489772   15244761    G        ADD      103    0.02071  0.02376 -0.02586  0.06728       0.8717       0.3855
   1                               rs12568821   15257426    A        ADD      103   -0.01457  0.02969 -0.07277  0.04363      -0.4905       0.6249
   1                               rs10927583   15258425    A        ADD       93  -0.008275  0.02332 -0.05399  0.03744      -0.3548       0.7236
   1                                rs6693394   15265404    A        ADD       93    0.02737  0.02147 -0.01472  0.06946        1.274       0.2059
   1                                rs7514440   15283217    G        ADD       93   -0.04395  0.02673 -0.09634 0.008448       -1.644       0.1038
   1                                rs6429696   15286805    A        ADD      100   -0.01398  0.01998 -0.05314  0.02518      -0.6999       0.4857
   1                               rs12084008   15303970    A        ADD       93   -0.04891  0.02808  -0.1039 0.006123       -1.742       0.0851
   1                                rs7522712   15307478    A        ADD      103   -0.02626  0.02086 -0.06715  0.01463       -1.259       0.2111
   1                               rs12409399   15317488    G        ADD       93    0.01385  0.02305 -0.03133  0.05904        0.601       0.5494
   1                                rs4661310   15320449    A        ADD      103   0.007314  0.02336 -0.03847   0.0531       0.3131       0.7549
   1                                rs1316257   15323416    A        ADD      103   -0.02111  0.02326 -0.06671  0.02448      -0.9075       0.3664
   1                                rs7529561   15328151    C        ADD      103    0.02372  0.02859 -0.03232  0.07976       0.8297       0.4088
   1                               rs16851112   15328697    A        ADD       93    0.02262  0.03364 -0.04331  0.08855       0.6724       0.5032
   1                               rs10927627   15331802    G        ADD       93   0.009095  0.02361 -0.03718  0.05537       0.3852       0.7011
   1                                rs6429703   15339960    A        ADD      103   -0.01225  0.03069 -0.07241  0.04791      -0.3989       0.6908
   1                               rs10927631   15346330    G        ADD      100   -0.02199  0.02655 -0.07403  0.03004      -0.8283       0.4096
   1                                rs6667220   15347640    G        ADD      103    0.02078  0.02451 -0.02726  0.06882       0.8479       0.3986
   1                                rs6684496   15352820    A        ADD      103    0.01216  0.02216 -0.03126  0.05559        0.549       0.5843
   1                                rs4520412   15359967    G        ADD      103   -0.02218  0.02825 -0.07754  0.03318      -0.7854       0.4342
   1                                rs6674129   15363223    A        ADD      103 -0.0007034  0.02083 -0.04154  0.04013     -0.03376       0.9731
   1                               rs12139386   15365648    A        ADD       93   0.005614   0.0235 -0.04044  0.05167       0.2389       0.8117
   1                               rs10927653   15368553    G        ADD      103   -0.01925  0.02903 -0.07615  0.03766       -0.663       0.5089
   1                                 rs761288   15377687    G        ADD      103    0.01311  0.02393 -0.03378  0.06001        0.548        0.585
   1                                rs2076566   15389862    C        ADD       93   0.008096  0.02947 -0.04967  0.06586       0.2747       0.7842
   1                                rs9943244   15395881    C        ADD      103   -0.02141  0.03778 -0.09545  0.05264      -0.5667       0.5723
   1                               rs16851241   15401158    A        ADD       93  -0.008318  0.04049 -0.08768  0.07104      -0.2054       0.8377
   1                                rs4661572   15402156    G        ADD      103   -0.00405  0.02442 -0.05191  0.04381      -0.1659       0.8686
   1                                rs2175774   15406696    A        ADD       93  -0.006418  0.03462 -0.07427  0.06143      -0.1854       0.8533
   1                                rs6669698   15411661    G        ADD       93    0.02063  0.02787   -0.034  0.07526       0.7401       0.4612
   1                               rs10927670   15412415    A        ADD      103   -0.01695  0.03144 -0.07856  0.04466      -0.5392        0.591
   1                                rs4661575   15414413    A        ADD      103   -0.01116  0.02274 -0.05572   0.0334      -0.4909       0.6246
   1                                 rs494983   15431657    C        ADD       93  -0.006638  0.02077 -0.04735  0.03407      -0.3196       0.7501
   1                                 rs496567   15435257    G        ADD       93   -0.01496   0.0243 -0.06259  0.03268      -0.6154       0.5399
   1                                 exm19023   15438990    A        ADD      105  -0.003307  0.01994 -0.04239  0.03578      -0.1658       0.8686
   1                                 exm19032   15441090    A        ADD      105     0.1008   0.0869 -0.06954   0.2711         1.16        0.249
   1                                rs2235789   15442058    A        ADD      103   -0.00474  0.02244 -0.04873  0.03925      -0.2112       0.8332
   1                                rs2235784   15444288    G        ADD       93   0.001835  0.02319 -0.04362  0.04729      0.07911       0.9371
   1                               rs13375820   15446168    A        ADD      103  0.0007867  0.02802 -0.05412   0.0557      0.02808       0.9777
   1                                rs2206761   15466832    G        ADD      103  -0.003556  0.02165 -0.04598  0.03887      -0.1643       0.8699
   1                                rs6429711   15467263    G        ADD      103   -0.01362  0.02634 -0.06524    0.038      -0.5171       0.6062
   1                                 rs761301   15471992    C        ADD      103   -0.02313  0.02133 -0.06494  0.01869       -1.084       0.2811
   1                                rs1883761   15477865    G        ADD      103  -0.009393  0.02275 -0.05398  0.03519      -0.4129       0.6806
   1                                rs4661582   15482932    A        ADD       96   -0.01122   0.0228  -0.0559  0.03347      -0.4921       0.6239
   1                               rs10489452   15489884    G        ADD      103   -0.01924  0.02607 -0.07034  0.03186      -0.7379       0.4624
   1                                rs7540957   15492032    A        ADD      103   -0.01611  0.02064 -0.05656  0.02434      -0.7806        0.437
   1                               rs16851354   15495620    G        ADD       93   0.002917  0.03214 -0.06008  0.06591      0.09076       0.9279
   1                                rs4436387   15498452    A        ADD      103   -0.02867  0.02527  -0.0782  0.02087       -1.134       0.2595
   1                               rs16851358   15500332    A        ADD       93   -0.04065  0.03029     -0.1  0.01871       -1.342        0.183
   1                               rs10927698   15504403    C        ADD      103    0.01963  0.02042 -0.02039  0.05965       0.9614       0.3387
   1                               rs12145963   15507197    A        ADD       93   0.002836  0.02294 -0.04212  0.04779       0.1237       0.9019
   1                                rs4661594   15507952    C        ADD      103  -0.005518  0.02079 -0.04626  0.03523      -0.2654       0.7913
   1                               rs11588628   15512222    A        ADD       93   0.002503  0.02164 -0.03991  0.04491       0.1157       0.9082
   1                               rs10927709   15516299    A        ADD       93    0.01247  0.02229 -0.03122  0.05616       0.5593       0.5774
   1                               rs16851387   15518792    A        ADD       93   -0.01298  0.02421 -0.06042  0.03446      -0.5363       0.5932
   1                                 rs742671   15519417    A        ADD       93    0.01586  0.02492 -0.03297  0.06469       0.6365       0.5261
   1                               rs12028875   15530336    A        ADD       93    -0.0269  0.05631  -0.1373  0.08347      -0.4777       0.6341
   1                               rs12070469   15537122    A        ADD       93   0.000219  0.02103 -0.04099  0.04143      0.01041       0.9917
   1                                rs1316533   15539483    A        ADD      100  -0.005713  0.01929 -0.04351  0.03209      -0.2962       0.7677
   1                                rs6429728   15540685    A        ADD      103  6.764e-05  0.02014 -0.03941  0.03955     0.003358       0.9973
   1                               rs12057512   15544366    C        ADD       93   0.008653  0.02768 -0.04561  0.06291       0.3125       0.7554
   1                               exm2249987   15546761    A        ADD      105  -0.006673  0.02229 -0.05037  0.03702      -0.2994       0.7653
   1                               rs10803369   15550525    C        ADD      103  0.0004897  0.02134 -0.04133  0.04231      0.02295       0.9817
   1                                rs6429732   15558938    G        ADD      100   0.004526  0.02742 -0.04921  0.05826       0.1651       0.8693
   1                               rs12034146   15561181    G        ADD      103    -0.0121  0.02197 -0.05516  0.03097      -0.5505       0.5832
   1                                rs4644485   15566803    G        ADD      103   0.008818  0.02244 -0.03516   0.0528        0.393       0.6952
   1                               rs16851480   15583819    G        ADD       93   -0.05194  0.02059 -0.09229 -0.01159       -2.523      0.01348
   1                                rs7520597   15585613    C        ADD       96   0.003117  0.02514 -0.04615  0.05238        0.124       0.9016
   1                                rs6676098   15588759    G        ADD      103   0.003532  0.07638  -0.1462   0.1532      0.04624       0.9632
   1                               rs10927753   15591929    A        ADD       93   -0.03534  0.02119 -0.07688 0.006201       -1.667      0.09907
   1                                rs4661617   15593666    A        ADD      102    0.04755  0.02043 0.007503   0.0876        2.327      0.02208
   1                                 exm19091   15599025    A        ADD      105   -0.03263  0.02573 -0.08306   0.0178       -1.268       0.2078
   1                               rs10927758   15600085    A        ADD       93   -0.03343  0.02094 -0.07447 0.007605       -1.597        0.114
   1                               rs10927764   15606453    G        ADD      103  -0.004544  0.02178 -0.04723  0.03814      -0.2087       0.8351
   1                                 rs572953   15609117    C        ADD       93   -0.01538  0.02157 -0.05767   0.0269      -0.7131       0.4777
   1                               rs10927765   15610004    G        ADD       93   0.008107  0.02369 -0.03833  0.05455       0.3421       0.7331
   1                                 exm19101   15616139    A        ADD      105   -0.02064  0.02093 -0.06166  0.02037      -0.9865       0.3263
   1                                 exm19119   15639581    G        ADD      105    0.02498  0.05052 -0.07404    0.124       0.4945       0.6221
   1                                rs7554324   15644729    A        ADD      103   0.002001  0.02216 -0.04142  0.04542      0.09031       0.9282
   1                                 exm19145   15668276    A        ADD      105  -0.008422  0.02278 -0.05307  0.03622      -0.3697       0.7124
   1                                 exm19147   15668319    A        ADD      105   -0.01598  0.04621  -0.1065  0.07458      -0.3458       0.7303
   1                                rs2473358   15680451    A        ADD      103   0.001394  0.02133 -0.04042   0.0432      0.06535        0.948
   1                                 exm19172   15687059    G        ADD      105   -0.05548  0.02364  -0.1018 -0.009142       -2.347      0.02096
   1                                 rs542008   15687814    G        ADD      101   -0.01985  0.02313 -0.06518  0.02548      -0.8582        0.393
   1                                 rs876295   15697183    G        ADD      103   -0.02225  0.02239 -0.06614  0.02163      -0.9938       0.3228
   1                                 exm19206   15707775    G        ADD      105    0.06598  0.07565 -0.08229   0.2142       0.8721       0.3853
   1                                 exm19210   15708540    G        ADD      105   -0.02533  0.02594 -0.07618  0.02551      -0.9765       0.3312
   1                                 rs742361   15726566    A        ADD      103   -0.02522   0.0262 -0.07656  0.02613      -0.9626       0.3382
   1                                 rs733887   15732793    A        ADD      103    0.02067  0.02051 -0.01953  0.06087        1.008       0.3161
   1                                rs2092324   15733394    G        ADD      103    0.03919  0.02156 -0.003058  0.08144        1.818      0.07217
   1                                rs7525279   15745380    G        ADD       93   -0.02818  0.02355 -0.07433  0.01798       -1.196       0.2348
   1                                rs6693417   15763340    G        ADD      103   -0.01046  0.02084  -0.0513  0.03038      -0.5019       0.6169
   1                               rs10436957   15768304    A        ADD       93   -0.01004    0.025 -0.05904  0.03895      -0.4018       0.6888
   1                                rs7547591   15788789    G        ADD      102   -0.01024  0.02297 -0.05525  0.03478      -0.4457       0.6569
   1                            exm-rs2901964   15792426    G        ADD      105   -0.03255  0.02625   -0.084  0.01889        -1.24       0.2178
   1                                rs7556116   15796714    A        ADD       93 -0.0006042  0.02521 -0.05002  0.04881     -0.02397       0.9809
   1                               rs10927791   15796808    G        ADD      103   -0.01566  0.02022 -0.05529  0.02398      -0.7743       0.4406
   1                                 exm19422   15808767    A        ADD      105   0.003209  0.02313 -0.04213  0.04855       0.1387         0.89
   1                                 exm19431   15808872    A        ADD      105   0.003209  0.02313 -0.04213  0.04855       0.1387         0.89
   1                               rs12130370   15810624    G        ADD       93   0.006549  0.02171   -0.036   0.0491       0.3016       0.7636
   1                                rs4646092   15821673    A        ADD       93  -0.003923  0.02505 -0.05303  0.04518      -0.1566       0.8759
   1                                rs6685648   15825195    G        ADD      103    -0.0074  0.02123 -0.04902  0.03421      -0.3485       0.7282
   1                                 exm19502   15832543    A        ADD      105   0.008767  0.02032 -0.03106  0.04859       0.4315       0.6671
   1                                 exm19521   15833506    A        ADD      105    0.02881  0.07634  -0.1208   0.1784       0.3773       0.7067
   1                                 exm19541   15844718    A        ADD      105    0.04486   0.0704 -0.09313   0.1828       0.6371       0.5255
   1                                 exm19561   15850613    G        ADD      105   0.008767  0.02032 -0.03106  0.04859       0.4315       0.6671
   1                               rs10927796   15857134    A        ADD       93   0.004731  0.02139  -0.0372  0.04666       0.2211       0.8255
   1                            newrs11583306   15860803    A        ADD       93  -0.003923  0.02505 -0.05303  0.04518      -0.1566       0.8759
   1                                 exm19696   15904318    A        ADD      105  -0.001018  0.02405 -0.04816  0.04612     -0.04234       0.9663
   1                                 exm19722   15909744    A        ADD      105  -0.006392  0.02322 -0.05189  0.03911      -0.2753       0.7836
   1                                 exm19728   15909850    G        ADD      105    0.01239  0.01986 -0.02654  0.05131       0.6238       0.5342
   1                                rs6429759   15910003    G        ADD       93   0.009589  0.02082 -0.03121  0.05039       0.4607       0.6462
   1                               rs16851855   15930869    A        ADD      103   0.003046  0.02293  -0.0419  0.04799       0.1328       0.8946
   1                                rs6697813   15951743    A        ADD       93  -0.003676  0.02544 -0.05354  0.04618      -0.1445       0.8854
   1                                rs1980607   15975237    G        ADD       93  -0.004524  0.02433 -0.05222  0.04317      -0.1859        0.853
   1                               rs10492987   15993338    A        ADD       93    0.01288  0.02032 -0.02695  0.05271       0.6339       0.5278
   1                               rs12746773   16001588    A        ADD      103   -0.01204  0.02491 -0.06087  0.03679      -0.4833         0.63
   1                                rs7546138   16015784    A        ADD       93  -0.005334  0.04916  -0.1017  0.09103      -0.1085       0.9139
   1                                 exm19870   16042766    G        ADD      105   -0.02013  0.02483 -0.06879  0.02853      -0.8106       0.4195
   1                               rs16851970   16044401    A        ADD       93    -0.0245  0.02731 -0.07803  0.02903      -0.8971       0.3722
   1                                rs7539884   16055931    G        ADD       93  -0.009163  0.02623 -0.06057  0.04224      -0.3493       0.7277
   1                               rs35365738   16068364    A        ADD       93    -0.0256  0.02283 -0.07035  0.01914       -1.121       0.2652
   1                                 exm20133   16070871    A        ADD      105   -0.01225  0.04142 -0.09342  0.06893      -0.2957       0.7681
   1                               rs12725198   16080171    A        ADD      103    -0.0245   0.0232 -0.06997  0.02097       -1.056       0.2935
   1                                 rs867321   16087164    A        ADD       98 -0.0006853  0.03333 -0.06602  0.06465     -0.02056       0.9836
   1                               rs12083988   16089356    A        ADD       93  -0.002056  0.02418 -0.04945  0.04534     -0.08502       0.9324
   1                               rs10803398   16097237    G        ADD      103    0.03374  0.03214 -0.02925  0.09672         1.05       0.2964
   1                                 exm20248   16101332    A        ADD      105    0.01025  0.05948  -0.1063   0.1268       0.1723       0.8636
   1                               rs11576404   16110815    G        ADD      103    0.01445   0.0203 -0.02534  0.05424       0.7117       0.4784
   1                               rs12026094   16122018    G        ADD       93  -0.003396  0.02445 -0.05132  0.04453      -0.1389       0.8899
   1                               rs12569079   16124438    G        ADD       98    0.01752  0.02171 -0.02504  0.06008       0.8069       0.4218
   1                                rs2013019   16129320    G        ADD      103   -0.01923  0.02341 -0.06511  0.02665      -0.8215       0.4134
   1                                 exm20280   16134072    A        ADD      105    0.04466  0.03396  -0.0219   0.1112        1.315       0.1915
   1                                rs6677321   16149301    C        ADD       98   -0.06084  0.02407   -0.108 -0.01366       -2.528      0.01321
   1                                rs4661661   16161836    G        ADD      103    0.04828  0.03354 -0.01745    0.114         1.44       0.1532
   1                                rs6701290   16188681    G        ADD      103   -0.03572  0.03577  -0.1058   0.0344      -0.9985       0.3205
   1                               rs16852052   16201502    A        ADD      102   -0.03245  0.04377  -0.1182  0.05335      -0.7412       0.4604
   1                                 exm20381   16255644    A        ADD      105   -0.04067  0.03702  -0.1132  0.03189       -1.099       0.2747
   1                                 exm20495   16258756    A        ADD      105  -0.003993    0.086  -0.1726   0.1646     -0.04643       0.9631
   1                                 exm20548   16259813    G        ADD      105    -0.0266  0.02109 -0.06793  0.01473       -1.261       0.2102
   1                                 rs848189   16277647    A        ADD      103   -0.03102  0.02803 -0.08595  0.02392       -1.107       0.2712
   1                           exm-rs10927875   16299312    A        ADD      105   -0.01666  0.02389 -0.06349  0.03017      -0.6974       0.4872
   1                                rs1739828   16327422    G        ADD      103   -0.04097  0.02795 -0.09575   0.0138       -1.466       0.1459
   1                               rs11578845   16336654    A        ADD       93    0.03434  0.02155 -0.007905  0.07658        1.593       0.1148
   1                                rs1048245   16341354    A        ADD       93   -0.03843  0.02286 -0.08324 0.006378       -1.681      0.09639
   1                               exm2264805   16344664    A        ADD      105    0.02627  0.02054 -0.01398  0.06652        1.279       0.2039
   1                                rs3754322   16346507    C        ADD       93    0.02621   0.0292 -0.03102  0.08343       0.8976       0.3719
   1                                 rs945425   16348412    A        ADD      103    -0.0172   0.0233 -0.06286  0.02846      -0.7383       0.4622
   1                                 exm20944   16349137    A        ADD      105   -0.02902  0.06206  -0.1507  0.09262      -0.4675       0.6411
   1                                rs1010069   16352937    G        ADD      101  -0.006821  0.02055  -0.0471  0.03346      -0.3319       0.7407
   1                                 exm21029   16356501    G        ADD      101   -0.01089  0.02085 -0.05175  0.02997      -0.5222       0.6028
   1                                 exm21030   16356522    G        ADD      105    0.03497  0.03864 -0.04078   0.1107       0.9048       0.3678
   1                                rs2007471   16368977    A        ADD       93    0.01047  0.02105  -0.0308  0.05174       0.4972       0.6203
   1                                   rs5257   16373124    A        ADD      103   0.007378  0.02405 -0.03977  0.05452       0.3067       0.7597
   1                                 exm21136   16375510    A        ADD      105   -0.04561  0.06151  -0.1662  0.07495      -0.7415       0.4602
   1                                   rs5252   16378215    A        ADD      103    0.05513  0.03266 -0.008881   0.1191        1.688      0.09465
   1                                 exm21233   16380196    A        ADD      105    -0.1399  0.08444  -0.3054  0.02555       -1.657       0.1006
   1                            exm-rs9442235   16393357    C        ADD      105  0.0002061  0.02081 -0.04058  0.04099     0.009906       0.9921
   1                               rs10927902   16395147    A        ADD      103    0.01555  0.02354  -0.0306  0.06169       0.6603       0.5106
   1                                rs4661351   16414088    A        ADD       98   -0.03985  0.02067 -0.08036 0.0006643       -1.928        0.057
   1                               rs28757713   16422010    A        ADD       98    0.04343  0.02372 -0.003063  0.08991        1.831       0.0704
   1                               exm2250133   16451767    A        ADD      105   -0.04175  0.02218 -0.08523 0.001723       -1.882      0.06276
   1                                rs3820610   16452998    G        ADD       93   -0.04352  0.02087 -0.08443 -0.002617       -2.085         0.04
   1                               exm2259836   16460541    G        ADD      105    -0.0178  0.04987  -0.1155  0.07994       -0.357       0.7218
   1                                 exm21451   16464489    A        ADD      105   -0.07501  0.06767  -0.2076  0.05762       -1.109       0.2703
   1                                rs6603867   16474701    A        ADD       93   0.002829  0.02089 -0.03812  0.04378       0.1354       0.8926
   1                                 rs904106   16486793    A        ADD       93   0.009671  0.04618 -0.08083   0.1002       0.2094       0.8346
   1                                 rs924206   16495998    A        ADD      103   -0.04874  0.03924  -0.1256  0.02816       -1.242       0.2171
   1                                rs1497406   16505320    A        ADD       93   0.002967  0.01929 -0.03484  0.04077       0.1538       0.8781
   1                                rs4661359   16513153    G        ADD       93   0.004008  0.02051  -0.0362  0.04421       0.1954       0.8455
   1                               rs11260930   16514343    G        ADD      103    0.01541  0.01928 -0.02239   0.0532       0.7989       0.4263
   1                                rs6656611   16515805    A        ADD      103  -0.007005  0.01843 -0.04313  0.02912        -0.38       0.7048
   1                                 rs221031   16524869    G        ADD       93   -0.01267  0.02263 -0.05702  0.03168      -0.5601       0.5769
   1                                 rs221035   16526529    G        ADD       93  -0.003827  0.02288 -0.04867  0.04102      -0.1673       0.8676
   1                                 exm21565   16532498    A        ADD      105   -0.01502   0.0273 -0.06853  0.03848      -0.5504       0.5833
   1                                 exm21596   16534255    G        ADD      105  -0.001991  0.02219 -0.04548   0.0415     -0.08972       0.9287
   1                                 exm21605   16534646    C        ADD      105  -0.001991  0.02219 -0.04548   0.0415     -0.08972       0.9287
   1                                rs2863845   16561179    A        ADD       93    0.02046  0.01953 -0.01781  0.05874        1.048       0.2976
   1                                rs3738632   16574316    A        ADD       93   -0.01416  0.02362 -0.06046  0.03214      -0.5994       0.5505
   1                                 exm21709   16577794    A        ADD      105   -0.06105  0.05774  -0.1742  0.05212       -1.057        0.293
   1                                 exm21713   16577908    G        ADD      105  -0.006262  0.01902 -0.04355  0.03103      -0.3291       0.7428
   1                                rs1008529   16582686    G        ADD      103  -0.004769  0.02071 -0.04536  0.03582      -0.2303       0.8183
   1                                rs6698317   16591072    A        ADD      103    0.00517   0.0243 -0.04246   0.0528       0.2128        0.832
   1                                rs2273311   16641899    A        ADD       93   -0.01328  0.02252 -0.05742  0.03087      -0.5894       0.5571
   1                               rs11804252   16642849    A        ADD       93    0.01923  0.01959 -0.01916  0.05763       0.9818       0.3289
   1                                rs4661736   16645277    G        ADD      103   0.003967  0.01914 -0.03355  0.04149       0.2073       0.8363
   1                               rs11260727   16653299    A        ADD      103   0.007197  0.03394 -0.05933  0.07373        0.212       0.8325
   1                                 exm21810   16730308    A        ADD      105 -0.0006852  0.03637 -0.07197   0.0706     -0.01884        0.985
   1                                 exm21826   16731510    C        ADD      105   0.006839  0.02271 -0.03768  0.05135       0.3011        0.764
   1                                 rs907796   16732860    G        ADD       93   0.009557  0.02339 -0.03628  0.05539       0.4086       0.6838
   1                               exm2250195   16736272    A        ADD       90    0.05306   0.1033  -0.1495   0.2556       0.5135       0.6089
   1                                rs4661747   16739953    A        ADD      103  -0.004758  0.02076 -0.04545  0.03594      -0.2292       0.8192
   1                                 rs821000   16773880    A        ADD      103  -0.009662  0.02463 -0.05794  0.03861      -0.3923       0.6957
   1                                 rs279779   16776804    G        ADD       92     0.0342  0.01866 -0.002361  0.07077        1.833      0.07024
   1                                rs7537985   16831863    G        ADD       93   -0.05721  0.02078 -0.09793 -0.01649       -2.754     0.007189
   1                                 rs277462   16847832    A        ADD       96   -0.02703  0.02092 -0.06804  0.01398       -1.292       0.1998
   1                                rs2985125   17004186    G        ADD       93   0.007099  0.04772 -0.08642   0.1006       0.1488       0.8821
   1                                rs1977269   17004850    A        ADD      103   -0.01486  0.02365 -0.06121  0.03148      -0.6286       0.5311
   1                              kgp11244105   17006479    A        ADD       93   0.008724  0.03278 -0.05552  0.07297       0.2661       0.7908
   1                               kgp6780284   17112979    A        ADD       93    0.03567  0.03804 -0.03888   0.1102       0.9379       0.3509
   1                                 exm22429   17257840    C        ADD       91     0.1063   0.0489  0.01041   0.2021        2.173       0.0326
   1                                 exm22640   17281235    A        ADD      105   -0.07052  0.05318  -0.1748   0.0337       -1.326       0.1879
   1                                 exm22700   17292223    A        ADD      105   -0.07052  0.05318  -0.1748   0.0337       -1.326       0.1879
   1                                 rs761422   17301780    G        ADD       93   0.007348  0.02068 -0.03318  0.04787       0.3553       0.7232
   1                                rs9435730   17305903    G        ADD       93    0.02451  0.02456 -0.02363  0.07265       0.9979       0.3211
   1                            exm-rs2284746   17306675    C        ADD      105   -0.01886  0.02044 -0.05893   0.0212      -0.9227       0.3584
   1                                rs9435734   17311190    A        ADD       93   -0.03582    0.022 -0.07894 0.007304       -1.628       0.1072
   1                                 exm22854   17312743    G        ADD      105    -0.0316  0.02042 -0.07161 0.008416       -1.548       0.1249
   1                                rs2076604   17318065    G        ADD      101   -0.07191  0.03132  -0.1333 -0.01053       -2.296      0.02389
   1                            exm-rs3738814   17331676    G        ADD      105   -0.01962  0.02112   -0.061  0.02177       -0.929       0.3552
   1                                rs2076600   17337391    A        ADD       93   -0.06707  0.02581  -0.1177 -0.01649       -2.599        0.011
   1                                rs2871775   17345905    A        ADD      103   -0.02836  0.02101 -0.06954  0.01282        -1.35       0.1802
   1                                 exm23089   17354297    G        ADD      105    0.09158  0.05689 -0.01992   0.2031         1.61       0.1106
   1                                rs7550829   17357577    A        ADD      103   -0.02285  0.03109 -0.08379  0.03808       -0.735       0.4641
   1                                rs4920653   17366871    G        ADD      103   -0.05269  0.02382 -0.09937 -0.006008       -2.212      0.02932
   1                                rs2647209   17382562    G        ADD      103  -0.007604  0.02904 -0.06452  0.04931      -0.2618        0.794
   1                                rs4920442   17388770    A        ADD      103  -0.000474  0.02681 -0.05303  0.05208     -0.01768       0.9859
   1                               exm2273318   17395480    G        ADD      105   -0.03531  0.01945 -0.07343 0.002819       -1.815      0.07258
   1                                rs2076598   17395521    G        ADD       93   -0.02805  0.01988 -0.06702  0.01091       -1.411       0.1618
   1                                rs2016693   17397704    A        ADD      103   -0.02397  0.02022  -0.0636  0.01565       -1.186       0.2387
   1                                rs2057096   17405809    G        ADD       93   -0.01248  0.02047 -0.05259  0.02763      -0.6099       0.5436
   1                                rs2057094   17405949    G        ADD       93   -0.01279  0.02069 -0.05334  0.02777       -0.618       0.5382
   1                                rs2076617   17409017    A        ADD       93  -0.009583  0.02293 -0.05453  0.03537      -0.4179       0.6771
   1                                rs2076614   17413459    A        ADD       93  -0.003937  0.02528 -0.05348  0.04561      -0.1558       0.8766
   1                                rs2014725   17417253    A        ADD      103   -0.01272  0.01998 -0.05187  0.02643      -0.6367       0.5258
   1                                rs1005753   17444769    C        ADD      103    0.01351  0.02039 -0.02644  0.05347        0.663       0.5089
   1                                 rs910223   17459855    A        ADD       93    0.06543  0.02857  0.00943   0.1214         2.29      0.02447
   1                                 rs877648   17462261    G        ADD      103    0.02756  0.02343 -0.01837  0.07349        1.176       0.2424
   1                               rs12408879   17468135    C        ADD      103    0.00365  0.02593 -0.04718  0.05448       0.1408       0.8884
   1                                rs4620585   17486722    G        ADD       93    0.01212   0.0246 -0.03609  0.06033       0.4927       0.6235
   1                                rs2454163   17487951    A        ADD       93    0.01552  0.02639 -0.03621  0.06725        0.588       0.5581
   1                                rs2977265   17503210    A        ADD      103   -0.01415  0.02086 -0.05502  0.02673      -0.6784       0.4992
   1                                rs3003469   17521274    A        ADD       93    0.01303   0.0231 -0.03224   0.0583       0.5643        0.574
   1                                rs4384275   17534310    A        ADD       93    0.01131  0.02602 -0.03968  0.06231       0.4349       0.6648
   1                                rs2977278   17538952    G        ADD       93  -0.009427  0.02873 -0.06573  0.04688      -0.3281       0.7436
   1                                rs2977283   17541949    G        ADD      103    0.00181  0.02142 -0.04017  0.04379      0.08453       0.9328
   1                               rs12024174   17553091    G        ADD      102    -0.0258  0.02251 -0.06993  0.01833       -1.146       0.2547
   1                                rs3003406   17557133    C        ADD      103    0.02905  0.02006 -0.01028  0.06837        1.448       0.1509
   1                                rs4268393   17559196    G        ADD       93  -0.003502  0.02628 -0.05501    0.048      -0.1333       0.8943
   1                               rs11203339   17560972    A        ADD      103   0.007479  0.02389 -0.03934   0.0543       0.3131       0.7549
   1                                rs2977225   17573439    G        ADD      103    0.02753  0.02083 -0.01329  0.06836        1.322       0.1894
   1                                rs2977227   17576328    G        ADD      103    0.01145  0.02129 -0.03027  0.05318        0.538       0.5918
   1                                rs2977228   17576499    G        ADD       93     0.0353  0.02579 -0.01525  0.08585        1.369       0.1746
   1                                 exm23425   17586134    G        ADD      105  -0.007793  0.03962 -0.08544  0.06985      -0.1967       0.8445
   1                                 exm23450   17593316    A        ADD      105  -0.007371  0.03986  -0.0855  0.07076      -0.1849       0.8537
   1                                rs2977295   17600437    C        ADD      103   -0.01431  0.02458 -0.06248  0.03386      -0.5824       0.5617
   1                                rs2293917   17601083    A        ADD      103     0.0183  0.01952 -0.01997  0.05657       0.9371        0.351
   1                               rs11585357   17601165    A        ADD       93    0.03439  0.03077 -0.02593   0.0947        1.118       0.2669
   1                                rs3003434   17602191    G        ADD      103   0.003757  0.02285 -0.04103  0.04854       0.1644       0.8698
   1                                rs7548900   17622654    A        ADD      103    0.03298  0.01949 -0.005216  0.07118        1.692      0.09383
   1                                rs2477142   17629004    G        ADD      103   -0.02581  0.01844 -0.06196  0.01033         -1.4       0.1648
   1                                rs2477131   17636321    G        ADD      103    0.02342  0.02652 -0.02855   0.0754       0.8833       0.3793
   1                                rs1748041   17655407    G        ADD       93   0.007257   0.0229 -0.03762  0.05213        0.317        0.752
   1                                 exm23574   17657534    G        ADD      105    0.02201  0.02097 -0.01909  0.06312         1.05       0.2965
   1                                 exm23578   17657616    A        ADD      105    0.02201  0.02097 -0.01909  0.06312         1.05       0.2965
   1                                 exm23585   17660468    A        ADD      105    0.02804  0.06116 -0.09182   0.1479       0.4585       0.6476
   1                                 exm23589   17660499    G        ADD      105  -0.008826  0.02029 -0.04859  0.03094      -0.4351       0.6645
   1                                rs1748033   17662662    A        ADD       93   0.009444  0.02322 -0.03607  0.05496       0.4067       0.6852
   1                                 exm23601   17662705    C        ADD      105 -1.266e-06  0.05673  -0.1112   0.1112   -2.231e-05            1
   1                                 exm23635   17668563    A        ADD      105    0.02389  0.03305 -0.04089  0.08867       0.7229       0.4715
   1                                 exm23638   17668609    A        ADD      105   -0.01388  0.04003 -0.09235  0.06458      -0.3468       0.7295
   1                                rs2240339   17674108    A        ADD       93  -0.009479    0.022 -0.05259  0.03363      -0.4309       0.6676
   1                            exm-rs2240335   17674537    A        ADD      101   -0.01387  0.02142 -0.05585  0.02812      -0.6474       0.5189
   1                                rs1635564   17683526    A        ADD       93    0.03918  0.02084 -0.001668  0.08003         1.88       0.0635
   1                                rs1635561   17687027    A        ADD       93   -0.01828   0.0255 -0.06826  0.03171      -0.7166       0.4756
   1                                rs1204890   17694701    C        ADD       93   -0.04217   0.0246 -0.09039 0.006045       -1.714      0.09009
   1                               rs12732819   17695153    A        ADD       93   -0.04529  0.02767 -0.09953 0.008949       -1.637       0.1054
   1                                rs6696295   17714864    G        ADD      103   -0.02445  0.02462  -0.0727   0.0238      -0.9933        0.323
   1                                rs2526842   17715081    A        ADD       93    -0.0328  0.02395 -0.07974  0.01413        -1.37       0.1743
   1                                rs6695214   17719843    A        ADD      103   -0.02249  0.02097 -0.06359   0.0186       -1.073        0.286
   1                                 exm23767   17720545    A        ADD      105  -0.003008  0.03312 -0.06793  0.06191     -0.09082       0.9278
   1                            exm-rs7538876   17722363    A        ADD      105    0.05275  0.02046  0.01265  0.09285        2.578      0.01141
   1                                rs2526830   17728119    A        ADD       93   -0.03104   0.0222 -0.07455  0.01247       -1.398       0.1656
   1                                rs6688886   17753639    A        ADD      103    0.05231  0.01903  0.01501  0.08961        2.749     0.007147
   1                                rs2800686   17763312    A        ADD       93   -0.03491  0.02297 -0.07993  0.01011        -1.52       0.1322
   1                                rs2883272   17773159    A        ADD      103   -0.01693  0.02496 -0.06586  0.03199      -0.6783       0.4992
   1                                rs2526822   17778571    C        ADD      103  -0.006813  0.02223 -0.05038  0.03676      -0.3065       0.7599
   1                               rs12078935   17791882    A        ADD       93   -0.01222  0.02346 -0.05821  0.03376       -0.521       0.6037
   1                                rs4920609   17794205    C        ADD       93   0.007007  0.02374 -0.03951  0.05353       0.2952       0.7686
   1                                rs4284283   17796711    G        ADD       93   0.007007  0.02374 -0.03951  0.05353       0.2952       0.7686
   1                                rs6659366   17800419    A        ADD      103    -0.1238  0.05216   -0.226 -0.02153       -2.373      0.01966
   1                                rs6689677   17820742    C        ADD      103   0.003444  0.02222  -0.0401  0.04699        0.155       0.8771
   1                               rs11203414   17829956    G        ADD      103   0.007519  0.02397 -0.03945  0.05449       0.3137       0.7544
   1                                rs2254135   17834742    G        ADD       93   0.005468  0.02483 -0.04319  0.05413       0.2202       0.8262
   1                                rs2244444   17846922    G        ADD       93   -0.01584  0.02281 -0.06055  0.02887      -0.6945       0.4892
   1                                rs4920374   17872028    G        ADD      103   -0.02289  0.01946 -0.06103  0.01524       -1.176       0.2423
   1                               exm2268868   17874843    A        ADD      105    0.02517   0.0207  -0.0154  0.06573        1.216       0.2269
   1                               rs12049589   17899151    A        ADD      103    0.03211  0.04819 -0.06234   0.1266       0.6664       0.5068
   1                                 exm23891   17914057    A        ADD      105    0.05563  0.04263 -0.02793   0.1392        1.305        0.195
   1                                 exm23900   17914122    A        ADD      105    0.04627  0.02837 -0.009329   0.1019        1.631       0.1061
   1                               rs12404333   17915833    G        ADD      103    0.02782  0.02151 -0.01434  0.06998        1.293        0.199
   1                                rs4920379   17916382    A        ADD       93  0.0008475  0.02307 -0.04437  0.04606      0.03674       0.9708
   1                               rs10788679   17916962    A        ADD      103   -0.02439  0.02179  -0.0671  0.01831        -1.12       0.2657
   1                               rs12562076   17958240    G        ADD       93   -0.09301  0.02856   -0.149 -0.03703       -3.256     0.001615
   1                               rs12742948   18006550    G        ADD       93   -0.01304  0.03033 -0.07248   0.0464        -0.43       0.6683
   1                                rs2270978   18023365    G        ADD       93   -0.02266  0.02996 -0.08138  0.03605      -0.7566       0.4514
   1                                 exm24124   18023690    A        ADD      105   -0.01315  0.02817 -0.06837  0.04207      -0.4668       0.6417
   1                                rs7522419   18033499    G        ADD      103   -0.02951  0.02269 -0.07398  0.01497         -1.3       0.1966
   1                                rs7528432   18034588    A        ADD       93    0.01349  0.02474   -0.035  0.06197       0.5451       0.5871
   1                               rs16830549   18034640    G        ADD       92   -0.07592  0.03526   -0.145 -0.006814       -2.153      0.03413
   1                               exm2268655   18043943    A        ADD      105    -0.0138  0.02241 -0.05772  0.03013      -0.6157       0.5395
   1                                rs4920626   18046287    C        ADD      103    0.01743   0.0251 -0.03177  0.06662       0.6942       0.4892
   1                               rs11584168   18060436    A        ADD      103   -0.03137  0.02678 -0.08387  0.02112       -1.171       0.2444
   1                                rs2077398   18065643    G        ADD       93   -0.01739  0.02657 -0.06946  0.03468      -0.6546       0.5145
   1                                rs4920381   18092615    G        ADD       93  -0.008812  0.02185 -0.05164  0.03402      -0.4033       0.6878
   1                               rs10888060   18099283    A        ADD      103  -0.009041  0.02061 -0.04943  0.03134      -0.4388       0.6618
   1                            exm-rs1847235   18123957    G        ADD      105   -0.04251  0.02917 -0.09968  0.01466       -1.457       0.1482
   1                               rs16830757   18124527    A        ADD      103   -0.01884  0.02835 -0.07442  0.03673      -0.6646       0.5079
   1                                rs4920642   18128532    G        ADD      103   -0.03933  0.03034  -0.0988  0.02014       -1.296        0.198
   1                                 rs561698   18135882    A        ADD       93   -0.03475  0.02049 -0.07491   0.0054       -1.696      0.09343
   1                                 rs533374   18136684    G        ADD       93   -0.05021  0.02014 -0.08968 -0.01073       -2.493      0.01458
   1                                 exm24137   18149510    A        ADD      105   -0.05195  0.01982  -0.0908 -0.01309       -2.621      0.01018
   1                                rs7545559   18158156    A        ADD       93    0.05048  0.04518 -0.03807    0.139        1.117        0.267
   1                                 rs495347   18163922    G        ADD       93   -0.01604  0.02158 -0.05834  0.02626      -0.7431       0.4594
   1                                 rs491778   18164285    A        ADD      103   -0.01845  0.02098 -0.05957  0.02267      -0.8795       0.3813
   1                                 rs647325   18170886    G        ADD      103     0.0249   0.0237 -0.02156  0.07135         1.05       0.2962
   1                                 rs697760   18179816    A        ADD       93    0.02407  0.02534 -0.02561  0.07374       0.9496        0.345
   1                               rs12405926   18189103    G        ADD       93    0.07722   0.1023  -0.1232   0.2776       0.7552       0.4522
   1                                 rs615917   18190225    G        ADD      103    0.04016  0.02281 -0.004544  0.08486        1.761      0.08146
   1                                 rs542963   18195801    A        ADD       93   -0.06616  0.02286   -0.111 -0.02136       -2.894     0.004817
   1                               rs11203223   18196800    C        ADD       93    0.01034  0.02898 -0.04646  0.06715       0.3569        0.722
   1                               exm2268656   18201318    G        ADD      105    0.05234  0.02192 0.009367  0.09531        2.387       0.0189
   1                                 rs597865   18212230    A        ADD      102    0.04176  0.02997 -0.01699   0.1005        1.393       0.1669
   1                               rs12037123   18225521    A        ADD       93    0.05328  0.03334 -0.01207   0.1186        1.598       0.1137
   1                                 rs620547   18231349    A        ADD      103    0.01756  0.02067 -0.02295  0.05808       0.8496       0.3977
   1                               rs12071205   18234374    G        ADD       93  -0.000877  0.02298 -0.04591  0.04416     -0.03816       0.9696
   1                                rs1339934   18236459    A        ADD      103   -0.02257  0.02118 -0.06408  0.01893       -1.066       0.2891
   1                               rs11203232   18240000    A        ADD       93    0.04921  0.02807 -0.005801   0.1042        1.753      0.08311
   1                               rs12083022   18245365    A        ADD      103   0.006997  0.02347 -0.03901    0.053       0.2981       0.7662
   1                                 rs651743   18268281    G        ADD      100    -0.0204  0.02094 -0.06144  0.02065       -0.974       0.3326
   1                                 rs661977   18272751    G        ADD      103    0.00346  0.01994 -0.03563  0.04255       0.1735       0.8626
   1                                rs1192579   18283857    G        ADD       93   -0.04896  0.02933  -0.1064 0.008526       -1.669      0.09871
   1                                 rs794230   18289252    A        ADD       91     0.1765   0.1044 -0.02824   0.3812         1.69      0.09481
   1                                rs2095842   18297407    G        ADD       93   -0.05244  0.02832  -0.1079 0.003059       -1.852      0.06746
   1                                rs1192607   18310576    A        ADD       93   0.005941  0.02843 -0.04979  0.06167       0.2089        0.835
   1                                rs6685120   18311140    G        ADD      103    0.00591  0.02058 -0.03442  0.04624       0.2872       0.7746
   1                                rs7340046   18312084    G        ADD      103    0.04542   0.0322  -0.0177   0.1085         1.41       0.1617
   1                               rs12022529   18325257    A        ADD      103   -0.04089  0.03027  -0.1002  0.01843       -1.351       0.1799
   1                               rs11203253   18325885    A        ADD       93  -0.002963  0.02445 -0.05088  0.04496      -0.1212       0.9038
   1                                rs1890789   18331332    G        ADD      103   -0.05553  0.03148  -0.1172 0.006177       -1.764      0.08095
   1                                rs6678740   18335916    G        ADD      103   -0.01297  0.03708 -0.08564  0.05971      -0.3497       0.7273
   1                               rs17472583   18340025    A        ADD       93   -0.02746  0.03019 -0.08664  0.03171      -0.9096       0.3656
   1                                rs2355459   18349764    A        ADD      100  -0.001597  0.02195 -0.04462  0.04143     -0.07276       0.9422
   1                                rs4539169   18351999    A        ADD       93    0.01344  0.02367 -0.03296  0.05984       0.5677       0.5717
   1                                rs2355462   18352458    G        ADD      103   0.004336   0.0223 -0.03937  0.04805       0.1944       0.8462
   1                                rs7550969   18353743    G        ADD       93  -0.002442  0.02078 -0.04317  0.03829      -0.1175       0.9067
   1                               rs10887986   18366795    G        ADD       93  -0.007387  0.02275 -0.05197   0.0372      -0.3247       0.7462
   1                                rs7523606   18370015    G        ADD       93   0.007854  0.02278 -0.03679  0.05249       0.3448       0.7311
   1                               rs12034254   18373009    A        ADD       93   0.003302  0.02283 -0.04144  0.04804       0.1446       0.8853
   1                                rs1031567   18377790    G        ADD      103  -0.005951  0.01942 -0.04401  0.03211      -0.3064       0.7599
   1                                rs4920421   18392608    A        ADD      103   0.007335  0.02363 -0.03898  0.05365       0.3104       0.7569
   1                               rs17486629   18405073    A        ADD       93   0.001985  0.02854 -0.05396  0.05793      0.06954       0.9447
   1                                rs9660584   18408767    A        ADD       93    -0.0109  0.02491 -0.05972  0.03792      -0.4377       0.6627
   1                               rs12740505   18427031    G        ADD      103   -0.03451  0.02027 -0.07424 0.005218       -1.703      0.09189
   1                                 rs930851   18429575    A        ADD      103    0.02314  0.02213 -0.02022  0.06651        1.046       0.2982
   1                                 rs930850   18432024    A        ADD      103   -0.04998   0.0297  -0.1082 0.008226       -1.683      0.09563
   1                               rs12133062   18433355    G        ADD      103    0.02404  0.02301 -0.02106  0.06915        1.045       0.2988
   1                                rs4920295   18438239    A        ADD      103   -0.01927  0.02207 -0.06254  0.02399       -0.873       0.3848
   1                                rs1858589   18447551    G        ADD      103 -0.0004532   0.0224 -0.04436  0.04345     -0.02023       0.9839
   1                                rs4920435   18456382    A        ADD       93    0.06251  0.02048  0.02236   0.1027        3.052     0.003026
   1                               rs12036744   18461490    A        ADD      103    0.01086  0.02362 -0.03543  0.05716       0.4599       0.6466
   1                                 rs753305   18470009    G        ADD      101    0.03466  0.02352 -0.01144  0.08076        1.474        0.144
   1                               rs10907331   18471278    A        ADD      103   -0.02615  0.02044 -0.06623  0.01392       -1.279       0.2039
   1                                rs9329469   18473343    G        ADD      103   -0.03505  0.05459   -0.142  0.07194      -0.6421       0.5223
   1                                rs9727014   18476187    A        ADD      103 -0.0002745  0.02048 -0.04041  0.03986      -0.0134       0.9893
   1                                rs9661686   18477905    G        ADD       93   -0.05718  0.05462  -0.1642  0.04988       -1.047       0.2981
   1                                rs9726406   18501662    C        ADD      103   -0.01012  0.02018 -0.04967  0.02943      -0.5014       0.6172
   1                                 rs749917   18503402    A        ADD      103    0.01077  0.02209 -0.03253  0.05407       0.4876        0.627
   1                                rs9728569   18510033    A        ADD      103    0.03258  0.02067 -0.007933  0.07308        1.576       0.1183
   1                                rs1539051   18516989    G        ADD       93   0.002612  0.02322  -0.0429  0.04812       0.1125       0.9107
   1                                 rs767654   18521689    G        ADD      103  -0.001066  0.02124  -0.0427  0.04057     -0.05019       0.9601
   1                               rs12023073   18521755    G        ADD      103   0.005094  0.02156 -0.03716  0.04734       0.2363       0.8137
   1                                rs4920459   18527213    G        ADD       93   -0.02518  0.02179 -0.06789  0.01754       -1.155       0.2511
   1                                rs4920460   18527267    A        ADD      103     0.0671  0.02667  0.01483   0.1194        2.516      0.01353
   1                                rs9725311   18528026    A        ADD      103    0.04698  0.02155 0.004742  0.08921         2.18       0.0317
   1                                rs1033190   18528848    A        ADD      103   -0.02242  0.02542 -0.07224  0.02741      -0.8818       0.3801
   1                                rs4920461   18533281    A        ADD      103   0.008615  0.03305 -0.05616  0.07339       0.2607       0.7949
   1                               rs11260958   18543784    A        ADD       93     0.0299  0.02229 -0.01378  0.07359        1.342       0.1833
   1                               rs11578597   18545932    A        ADD       93   -0.02653  0.02118 -0.06805  0.01499       -1.252       0.2138
   1                                rs3738087   18554356    A        ADD       93   -0.01811  0.02265 -0.06251  0.02628      -0.7996       0.4262
   1                               rs17436172   18556959    G        ADD      103   -0.01878  0.01941 -0.05682  0.01926      -0.9677       0.3356
   1                               rs12041734   18561590    G        ADD      103  -0.001048  0.02203 -0.04422  0.04213     -0.04756       0.9622
   1                               exm2264991   18563889    A        ADD      105   0.004683  0.02874 -0.05165  0.06102       0.1629       0.8709
   1                                 rs109490   18572901    A        ADD      103    0.01752  0.02449 -0.03047  0.06552       0.7155        0.476
   1                                 rs223188   18585845    A        ADD       93  -0.007083  0.03005 -0.06598  0.05182      -0.2357       0.8142
   1                                 rs419971   18589620    A        ADD       93  -0.002627   0.0213 -0.04438  0.03912      -0.1233       0.9022
   1                               rs11801569   18600824    G        ADD      103   -0.03362  0.02609 -0.08476  0.01751       -1.289       0.2006
   1                                rs6603893   18615392    G        ADD       93   -0.01535   0.0306 -0.07533  0.04462      -0.5017       0.6172
   1                                rs4920474   18643247    G        ADD      103   -0.03403   0.0256 -0.08421  0.01614       -1.329       0.1868
   1                                rs6663855   18643577    G        ADD      103   -0.02327  0.02126 -0.06493   0.0184       -1.095       0.2765
   1                                rs4920477   18643632    A        ADD      103   0.008555  0.03074 -0.05169   0.0688       0.2783       0.7814
   1                                rs4920478   18655339    A        ADD       93   -0.04175  0.01914 -0.07927 -0.004239       -2.181      0.03188
   1                                 rs552749   18659641    A        ADD       93    0.04816  0.02046 0.008068  0.08826        2.354      0.02083
   1                                 rs542634   18672774    A        ADD      103    0.03003  0.02131 -0.01173  0.07179         1.41       0.1619
   1                                 rs555115   18676961    A        ADD       93     0.0225   0.0254 -0.02729  0.07229       0.8857       0.3783
   1                                 rs539132   18680330    G        ADD      103    0.01623  0.02854 -0.03972  0.07217       0.5685       0.5711
   1                                 rs525448   18685434    G        ADD       93   0.009431  0.02415 -0.03791  0.05677       0.3904       0.6972
   1                                rs7543948   18693245    A        ADD       93    0.01225  0.02492 -0.03659  0.06108       0.4915       0.6243
   1                               rs11260991   18693707    A        ADD       93     0.0152  0.02404 -0.03192  0.06232       0.6323       0.5289
   1                               rs12123650   18694036    A        ADD       93   -0.03043  0.02384 -0.07715  0.01629       -1.277       0.2051
   1                                 rs882916   18696215    A        ADD      103    0.03297  0.02367 -0.01342  0.07936        1.393       0.1668
   1                               rs10465918   18701899    G        ADD      103     0.0145  0.02874 -0.04183  0.07083       0.5046        0.615
   1                               rs12566510   18705694    G        ADD       93    0.02525  0.04078 -0.05468   0.1052       0.6192       0.5374
   1                                rs7538502   18709741    G        ADD      103    0.02417  0.02087 -0.01674  0.06509        1.158       0.2497
   1                                rs1336129   18722491    G        ADD       93   -0.02044  0.02453 -0.06852  0.02764      -0.8332        0.407
   1                               rs11810587   18722692    G        ADD       99   -0.01988  0.04761  -0.1132  0.07344      -0.4175       0.6773
   1                                rs1533622   18722846    A        ADD      100    0.02913  0.02321 -0.01636  0.07462        1.255       0.2126
   1                               rs12138463   18724101    A        ADD       93   0.007281  0.02267 -0.03715  0.05171       0.3212       0.7488
   1                                rs7512723   18728581    A        ADD      103   -0.01184  0.02189 -0.05475  0.03107      -0.5409       0.5898
   1                                rs7523920   18730305    A        ADD      103   -0.01867  0.02269 -0.06314   0.0258      -0.8228       0.4126
   1                                 rs867538   18732980    G        ADD      102    0.02026  0.02262 -0.02407   0.0646       0.8959       0.3726
   1                               rs12128025   18750431    G        ADD      103   -0.02252  0.01874 -0.05926  0.01421       -1.202       0.2324
   1                                 rs869080   18751864    G        ADD      103  -0.007214  0.02227 -0.05086  0.03643       -0.324       0.7467
   1                                rs1568340   18766850    G        ADD      103   -0.01173    0.024 -0.05878  0.03532      -0.4888       0.6261
   1                                rs3007722   18768011    G        ADD      103    0.01309  0.02634 -0.03853   0.0647       0.4969       0.6204
   1                                rs2992749   18770671    G        ADD       93    0.02307  0.02145 -0.01896  0.06511        1.076        0.285
   1                                rs3007727   18793520    A        ADD      103    0.01575  0.02285 -0.02904  0.06055       0.6893       0.4923
   1                            exm-rs3007729   18795255    G        ADD      105  -0.002118  0.01959 -0.04051  0.03627      -0.1082       0.9141
   1                                rs3007730   18797100    C        ADD      103   0.004457   0.0396 -0.07316  0.08208       0.1125       0.9106
   1                               rs11261020   18805564    G        ADD      103   0.004156  0.02126  -0.0375  0.04582       0.1955       0.8454
   1                                rs1360918   18805988    G        ADD       93   -0.02012   0.0234 -0.06598  0.02574      -0.8601       0.3921
   1                                 exm24321   18807536    A        ADD      105   -0.02015  0.03445 -0.08767  0.04736      -0.5851       0.5598
   1                                 exm24328   18807755    A        ADD      105   -0.02015  0.03445 -0.08767  0.04736      -0.5851       0.5598
   1                                 exm24342   18807938    A        ADD      105   -0.04435  0.02812 -0.09947  0.01076       -1.577       0.1179
   1                                 exm24343   18807953    A        ADD      105   0.003905  0.02368  -0.0425  0.05031       0.1649       0.8693
   1                                 exm24350   18808056    G        ADD      105   -0.02015  0.03445 -0.08767  0.04736      -0.5851       0.5598
   1                                 exm24367   18808292    C        ADD      105    0.02687   0.0202 -0.01273  0.06646         1.33       0.1866
   1                                 exm24378   18808526    A        ADD       91    0.01766  0.02049 -0.02249  0.05782       0.8621       0.3911
   1                                rs4531264   18816616    G        ADD      103    0.02594  0.04107 -0.05455   0.1064       0.6316       0.5292
   1                               rs10907314   18817181    G        ADD      103    0.04435  0.01884 0.007419  0.08128        2.354      0.02063
   1                                rs6686713   18821416    C        ADD      103    0.03311  0.02194 -0.009898  0.07611        1.509       0.1346
   1                                 rs909948   18825203    A        ADD      103    0.06675  0.03442 -0.0007118   0.1342        1.939       0.0554
   1                                rs4920327   18829672    G        ADD      102    0.02439  0.02161 -0.01797  0.06674        1.128        0.262
   1                                rs2745302   18839126    A        ADD      103    0.02228  0.02133 -0.01952  0.06408        1.045       0.2987
   1                                rs2816025   18851113    A        ADD      102  -0.004087   0.0228 -0.04877  0.04059      -0.1793       0.8581
   1                                rs2816030   18857598    G        ADD      103   -0.02376  0.02845 -0.07953  0.03201       -0.835       0.4058
   1                                rs2745327   18876408    A        ADD      103    0.02556   0.0259  -0.0252  0.07632        0.987       0.3261
   1                                rs4920514   18881334    A        ADD      103   -0.01728  0.04736  -0.1101  0.07553      -0.3649        0.716
   1                                 rs725387   18882231    G        ADD       92  -0.001531  0.02807 -0.05655  0.05349     -0.05453       0.9566
   1                               rs10907320   18882489    A        ADD      103   -0.01156  0.02822 -0.06687  0.04375      -0.4097        0.683
   1                                rs2816048   18893763    A        ADD       93    0.00753  0.02189 -0.03538  0.05044        0.344       0.7317
   1                                rs6698315   18895806    A        ADD       93   0.007924   0.0225 -0.03618  0.05203       0.3521       0.7256
   1                                rs2816065   18914423    A        ADD      103   -0.01479  0.02133 -0.05661  0.02702      -0.6933       0.4898
   1                                rs7543000   18932744    A        ADD       93  -0.000477  0.01966 -0.03901  0.03806     -0.02426       0.9807
   1                                rs6703076   18934081    A        ADD       93    -0.1284  0.08585  -0.2967  0.03985       -1.496       0.1384
   1                                rs4920522   18940380    G        ADD      103   -0.01243  0.01915 -0.04996  0.02511      -0.6488        0.518
   1                                rs9439713   18972776    A        ADD       93  -0.007918  0.02006 -0.04724   0.0314      -0.3947       0.6941
   1                                rs1339062   18978482    A        ADD       93   -0.01936  0.02081 -0.06015  0.02143      -0.9302       0.3549
   1                                rs6695765   18979320    A        ADD      103   -0.01961  0.01978 -0.05837  0.01916      -0.9914        0.324
   1                                rs4920338   18990793    A        ADD      103    0.01099  0.01945 -0.02713  0.04911       0.5652       0.5733
   1                               rs16862125   18999794    A        ADD      100    0.04153  0.03233 -0.02183   0.1049        1.285       0.2021
   1                                 rs574590   19015628    G        ADD       91  -0.001878  0.02267  -0.0463  0.04255     -0.08287       0.9342
   1                                rs2743208   19017855    G        ADD      103  -0.002021   0.0301 -0.06101  0.05697     -0.06715       0.9466
   1                                rs2743201   19027239    G        ADD       93   0.006658  0.02276 -0.03796  0.05128       0.2925       0.7706
   1                                 rs589463   19033575    A        ADD       93    0.01761  0.02654  -0.0344  0.06962       0.6637       0.5087
   1                                 rs501080   19035393    A        ADD      103   -0.01204  0.02483 -0.06071  0.03664      -0.4847        0.629
   1                                rs6670751   19041598    G        ADD       93  -0.004288  0.02428 -0.05188   0.0433      -0.1766       0.8602
   1                               rs17352351   19057553    A        ADD       93    0.01307  0.02507 -0.03607   0.0622       0.5212       0.6036
   1                                rs9439731   19059471    G        ADD      103    0.03668  0.02164 -0.00574  0.07911        1.695      0.09336
   1                                rs1160680   19080506    G        ADD      103   -0.01769  0.02079 -0.05845  0.02306      -0.8509        0.397
   1                                 rs669138   19088899    G        ADD       93  -0.001989  0.02148  -0.0441  0.04012     -0.09257       0.9265
   1                                rs7414734   19094738    A        ADD      103    -0.0116  0.02315 -0.05698  0.03378       -0.501       0.6175
   1                               rs16862248   19096297    A        ADD      101    0.01437  0.02525 -0.03511  0.06386       0.5692       0.5706
   1                               rs12565650   19108355    A        ADD       93   -0.01526  0.02732 -0.06881   0.0383      -0.5583       0.5781
   1                                rs4920537   19109183    A        ADD      103   -0.02152  0.02925 -0.07886  0.03582      -0.7357       0.4637
   1                                rs7549129   19119606    A        ADD      103   -0.03501  0.02769 -0.08928  0.01925       -1.265       0.2091
   1                                rs7533384   19119851    A        ADD      103    0.02608    0.025 -0.02292  0.07508        1.043       0.2994
   1                               rs11261071   19122339    A        ADD       93   -0.01921  0.02506 -0.06832   0.0299      -0.7667       0.4454
   1                                rs7521204   19138295    G        ADD       93    0.05223  0.02396 0.005272  0.09919         2.18      0.03199
   1                           exm-rs12063142   19139517    A        ADD      105   -0.02152  0.02333 -0.06725  0.02421      -0.9224       0.3586
   1                               rs12026106   19145099    G        ADD       93    0.02293  0.02488 -0.02583  0.07168       0.9217       0.3593
   1                               rs12125880   19147761    G        ADD       93   -0.02228  0.02201 -0.06542  0.02086       -1.012       0.3143
   1                               rs11261081   19149527    A        ADD       93    0.02824  0.02528 -0.02132  0.07779        1.117       0.2672
   1                                rs6691420   19155969    A        ADD      103   -0.01037  0.02312 -0.05568  0.03493      -0.4487       0.6547
   1                               rs11261084   19159657    A        ADD      103    0.01342  0.02443 -0.03446  0.06129       0.5493       0.5841
   1                               rs12035855   19163075    C        ADD       93  -0.004175  0.02519 -0.05354  0.04519      -0.1658       0.8687
   1                                 exm24594   19166829    G        ADD      105    0.02954  0.07809  -0.1235   0.1826       0.3783        0.706
   1                                 exm24597   19166893    A        ADD      105    0.03345  0.04737  -0.0594   0.1263       0.7062       0.4817
   1                                rs7534618   19170078    C        ADD      103   -0.01704  0.02342 -0.06295  0.02886      -0.7278       0.4685
   1                                rs4920561   19175593    A        ADD       93  0.0008145  0.02566 -0.04949  0.05112      0.03174       0.9748
   1                                 exm24613   19175846    G        ADD      105    -0.0186  0.02624 -0.07004  0.03283      -0.7089         0.48
   1                                 exm24660   19181015    G        ADD      105   -0.04115  0.02276 -0.08576 0.003466       -1.808      0.07372
   1                                 exm24702   19181393    G        ADD      105   -0.04147  0.02272 -0.08599 0.003051       -1.826      0.07095
   1                                 exm24730   19186129    C        ADD      105   -0.01786  0.02405   -0.065  0.02928      -0.7426       0.4595
   1                               rs28410948   19188456    G        ADD       93   0.008261  0.02167 -0.03421  0.05073       0.3813       0.7039
   1                                rs9662598   19191326    A        ADD       93   -0.04877  0.02358 -0.09499 -0.002547       -2.068      0.04165
   1                               rs28652778   19194995    A        ADD       93   -0.01714  0.02551 -0.06714  0.03286       -0.672       0.5034
   1                                rs1138333   19198064    C        ADD       93  -0.008318    0.024 -0.05536  0.03873      -0.3466       0.7298
   1                                 GA000335   19198100    C        ADD       93  -0.008318    0.024 -0.05536  0.03873      -0.3466       0.7298
   1                               kgp6288782   19198414    A        ADD       93  -0.007487  0.02459 -0.05568  0.04071      -0.3044       0.7615
   1                                 GA000336   19198576    A        ADD       93 -0.0001245   0.0215 -0.04227  0.04202    -0.005789       0.9954
   1                                 GA018624   19198627    A        ADD       93  -0.007487  0.02459 -0.05568  0.04071      -0.3044       0.7615
   1                                 GA018625   19198637    A        ADD       93   0.004758   0.0194 -0.03326  0.04277       0.2453       0.8068
   1                                   rs9117   19198895    G        ADD       93   -0.01257   0.0261 -0.06372  0.03859      -0.4814       0.6314
   1                               kgp1588165   19199067    A        ADD       93    -0.0843  0.06445  -0.2106  0.04202       -1.308       0.1944
   1                                 exm24746   19199448    A        ADD      105   -0.09444  0.05041  -0.1932 0.004362       -1.873      0.06399
   1                                 GA018627   19200988    A        ADD       93    0.01129  0.06138   -0.109   0.1316        0.184       0.8545
   1                                 exm24765   19201919    G        ADD      105    0.01831  0.06261  -0.1044    0.141       0.2925       0.7706
   1                                 exm24766   19201928    A        ADD      105   0.001122  0.02914 -0.05598  0.05823       0.0385       0.9694
   1                                rs2230708   19201956    A        ADD       93    0.00399  0.02257 -0.04024  0.04822       0.1768       0.8601
   1                                rs6426802   19202507    A        ADD       93   0.004996  0.02147 -0.03709  0.04708       0.2327       0.8166
   1                               exm2264807   19202896    A        ADD      105   0.003461  0.02108 -0.03786  0.04478       0.1642       0.8699
   1                                 GA018629   19202926    A        ADD       93   0.004996  0.02147 -0.03709  0.04708       0.2327       0.8166
   1                                 exm24795   19203725    G        ADD      105    0.01446  0.05787 -0.09896   0.1279         0.25       0.8031
   1                                kgp789765   19203961    A        ADD       93   -0.01332  0.08339  -0.1768   0.1501      -0.1598       0.8734
   1                                 GA000342   19203997    C        ADD       93     0.0581  0.02314  0.01275   0.1035        2.511      0.01391
   1                                rs7365362   19210816    G        ADD       93    0.01288  0.02406 -0.03427  0.06003       0.5355       0.5937
   1                                rs4911985   19215440    G        ADD       93    0.02382   0.0295 -0.03401  0.08165       0.8073       0.4217
   1                                rs6673711   19235517    G        ADD      103    0.03439   0.0288 -0.02205  0.09083        1.194       0.2354
   1                                rs6674337   19255754    A        ADD      101    0.01291  0.02472 -0.03555  0.06137       0.5221       0.6029
   1                               rs17387963   19258375    A        ADD       93    0.02781  0.02219 -0.01569   0.0713        1.253       0.2136
   1                               rs16862387   19258723    G        ADD       93   -0.03349  0.02222 -0.07703  0.01006       -1.507       0.1354
   1                                 rs992660   19261241    A        ADD      103     -0.028  0.02099 -0.06915  0.01315       -1.334       0.1855
   1                                rs2024727   19274525    G        ADD      103  -0.004977  0.02556 -0.05508  0.04512      -0.1947        0.846
   1                                rs4912013   19284564    G        ADD       93   -0.01992  0.02184 -0.06272  0.02288      -0.9123       0.3641
   1                               rs16862410   19293290    A        ADD       93   -0.04272  0.02412    -0.09 0.004558       -1.771       0.0801
   1                               rs17384241   19297205    A        ADD       93    0.02645   0.0228 -0.01824  0.07114         1.16       0.2493
   1                                rs7531434   19335792    C        ADD      103    0.05135  0.02054  0.01108  0.09161        2.499      0.01414
   1                                rs7531834   19344501    A        ADD       93   -0.02532  0.02636 -0.07699  0.02636      -0.9603       0.3396
   1                                 rs912845   19358015    C        ADD       93   -0.04097  0.02918 -0.09816  0.01623       -1.404       0.1639
   1                               rs10492996   19365552    A        ADD       98    -0.0316  0.02281  -0.0763   0.0131       -1.386       0.1693
   1                                rs6683868   19375841    A        ADD      103  -0.009475  0.03159  -0.0714  0.05245      -0.2999       0.7649
   1                                rs4912036   19376017    A        ADD       91    0.03956  0.02312 -0.005746  0.08487        1.711       0.0907
   1                               rs10916867   19391177    A        ADD       93  -0.007944  0.03792 -0.08227  0.06638      -0.2095       0.8346
   1                                rs2146866   19405237    A        ADD       93     0.0384  0.02346 -0.00758  0.08438        1.637       0.1053
   1                                 exm24987   19413261    T        ADD      105    0.03454   0.0218 -0.008192  0.07726        1.584       0.1164
   1                                 exm25450   19499560    G        ADD      105  0.0008379  0.03583 -0.06939  0.07107      0.02339       0.9814
   1                            exm-rs1009806   19500551    G        ADD      105   -0.03263  0.02146 -0.07469 0.009438        -1.52       0.1317
   1                                 exm25490   19504062    G        ADD      105   0.006189  0.07506  -0.1409   0.1533      0.08246       0.9344
   1                                rs9426682   19533303    G        ADD       93   -0.02706  0.02124  -0.0687  0.01457       -1.274       0.2061
   1                                rs2073105   19549864    G        ADD       93    -0.0109  0.02263 -0.05525  0.03345      -0.4817       0.6313
   1                                rs3762395   19556408    G        ADD       93   -0.02388   0.0334 -0.08935  0.04158       -0.715       0.4765
   1                               rs16862632   19563900    C        ADD       93   -0.02366  0.03458 -0.09144  0.04411      -0.6843       0.4956
   1                                 exm25690   19565338    A        ADD      105  -0.003841  0.03225 -0.06704  0.05936      -0.1191       0.9054
   1                                 exm25691   19565344    C        ADD      105    -0.0165  0.02318 -0.06194  0.02893       -0.712       0.4782
   1                                rs2273046   19566296    G        ADD      103   -0.02254  0.02604 -0.07357  0.02849      -0.8658       0.3888
   1                             exm-rs710865   19568972    G        ADD      105    -0.0165  0.02318 -0.06194  0.02893       -0.712       0.4782
   1                                rs2294942   19578192    G        ADD       93    0.01409  0.02139 -0.02783  0.05602        0.659       0.5117
   1                                rs1042380   19584004    A        ADD       93   -0.01379  0.02728 -0.06726  0.03968      -0.5056       0.6144
   1                                rs7551095   19586684    A        ADD       93 -0.0005651  0.04422 -0.08723   0.0861     -0.01278       0.9898
   1                                rs7527253   19593199    G        ADD       93   0.001247  0.03022 -0.05798  0.06048      0.04128       0.9672
   1                                rs4912064   19602979    A        ADD      100  -0.004484  0.03493 -0.07295  0.06398      -0.1284       0.8981
   1                                 exm25927   19611241    A        ADD      105  -0.008584  0.02538 -0.05833  0.04116      -0.3382       0.7359
   1                               rs12407355   19627876    G        ADD      103    -0.0233   0.0205 -0.06348  0.01687       -1.137       0.2584
   1                               rs12132200   19627931    A        ADD       93    0.04493  0.02505 -0.004165  0.09402        1.794      0.07638
   1                               exm2268658   19632332    G        ADD      105   -0.02418  0.02062  -0.0646  0.01624       -1.172       0.2439
   1                                 exm26034   19635011    A        ADD      105  -0.007052  0.04718 -0.09953  0.08543      -0.1495       0.8815
   1                                 rs859218   19640676    A        ADD       93   -0.04095  0.02163 -0.08334 0.001437       -1.894      0.06165
   1                                 exm26063   19644218    A        ADD      105    0.03075  0.05063 -0.06848     0.13       0.6074        0.545
   1                                rs4912069   19645673    A        ADD       93    0.05482  0.02264  0.01044  0.09919        2.421      0.01757
   1                                rs3790775   19650220    A        ADD      103    0.02167  0.02143 -0.02033  0.06367        1.011       0.3145
   1                                 exm26095   19652874    A        ADD      105   0.009273  0.03266 -0.05474  0.07329       0.2839       0.7771
   1                                rs2268813   19666808    A        ADD       93   -0.01274  0.02345  -0.0587  0.03323       -0.543       0.5885
   1                                 rs214327   19674070    G        ADD      103  -0.003111   0.0201  -0.0425  0.03628      -0.1548       0.8773
   1                                 rs214336   19678473    A        ADD       93   0.005288   0.0239 -0.04156  0.05214       0.2212       0.8254
   1                               rs12751502   19680532    A        ADD      103    -0.0206  0.02632 -0.07218  0.03098      -0.7828       0.4357
   1                                 rs169957   19683301    A        ADD       93   -0.01686   0.0221 -0.06017  0.02645       -0.763       0.4476
   1                                rs6663076   19706751    C        ADD      102   0.007925  0.05046 -0.09097   0.1068       0.1571       0.8755
   1                                rs1472566   19713004    A        ADD      103  -0.009085   0.0201 -0.04847   0.0303      -0.4521       0.6522
   1                                   rs7667   19718824    A        ADD       93     0.0288  0.02351 -0.01728  0.07488        1.225       0.2239
   1                                rs7513800   19725033    A        ADD       93   -0.02542  0.02126  -0.0671  0.01625       -1.196       0.2351
   1                                rs1566531   19727896    A        ADD      103    0.02057  0.02239 -0.02331  0.06446       0.9189       0.3604
   1                                rs4912086   19730181    G        ADD       93   0.002467  0.02469 -0.04593  0.05086       0.0999       0.9207
   1                               rs12026907   19738518    A        ADD       93     0.0288  0.02351 -0.01728  0.07488        1.225       0.2239
   1                                rs6661421   19755204    A        ADD       93   -0.01372  0.02357 -0.05992  0.03248       -0.582       0.5621
   1                           exm-rs12045440   19765518    C        ADD      105    0.01696  0.02136 -0.02491  0.05883       0.7938       0.4292
   1                               rs12754186   19766326    A        ADD       93   -0.04496   0.0358  -0.1151   0.0252       -1.256       0.2125
   1                               rs10917452   19770968    A        ADD      103   -0.01599  0.02156 -0.05824  0.02626      -0.7418         0.46
   1                               rs10492998   19772847    A        ADD      103  -0.009507  0.02316  -0.0549  0.03589      -0.4105       0.6824
   1                                rs4912096   19775113    G        ADD       93  -0.006257  0.02326 -0.05184  0.03932       -0.269       0.7885
   1                                 exm26147   19775375    A        ADD      105    0.06252  0.07443 -0.08335   0.2084       0.8401       0.4029
   1                                rs4481878   19791086    C        ADD       93   -0.01065  0.02246 -0.05468  0.03338       -0.474       0.6367
   1                                rs4912100   19798007    G        ADD       93    0.01177  0.02148 -0.03034  0.05387       0.5477       0.5853
   1                               exm2259924   19806692    C        ADD      105    0.05551  0.06714 -0.07608   0.1871       0.8268       0.4104
   1                               rs10917461   19809758    A        ADD      103    0.03385  0.02422 -0.01362  0.08132        1.397       0.1655
   1                                rs2314146   19824008    A        ADD       93  -0.005189  0.02117 -0.04669  0.03631       -0.245        0.807
   1                               rs11807599   19831939    A        ADD       92    0.03197  0.02574 -0.01848  0.08242        1.242       0.2176
   1                               rs12084204   19832567    A        ADD      101   -0.01925  0.02002  -0.0585     0.02      -0.9613       0.3388
   1                               rs12087005   19837932    G        ADD      103   -0.08877  0.03817  -0.1636 -0.01396       -2.326      0.02213
   1                           exm-rs12138950   19839115    C        ADD      105   0.004795  0.02759 -0.04927  0.05886       0.1738       0.8624
   1                               rs10799824   19841174    A        ADD       93   0.009847  0.02939 -0.04775  0.06744       0.3351       0.7384
   1                           exm-rs10917468   19843354    G        ADD      105   -0.02192  0.02286 -0.06672  0.02289      -0.9586       0.3401
   1                                rs9783019   19849656    A        ADD      103   -0.01621  0.02296 -0.06121   0.0288      -0.7058        0.482
   1                                rs4912110   19861027    G        ADD       93 -0.0004432  0.02266 -0.04486  0.04397     -0.01956       0.9844
   1                                rs1572823   19889959    A        ADD      103    0.01228  0.02889 -0.04434  0.06891       0.4251       0.6717
   1                                rs1770489   19945189    G        ADD       93   -0.01974  0.02703 -0.07272  0.03325      -0.7301       0.4673
   1                                rs1320978   19947973    A        ADD      103  0.0005234  0.01909 -0.03689  0.03794      0.02742       0.9782
   1                                rs2281237   19953165    A        ADD       93   -0.07238  0.03658  -0.1441 -0.0006965       -1.979      0.05101
   1                                 rs880554   19954014    A        ADD      103  -0.001322  0.02303 -0.04646  0.04381     -0.05742       0.9543
   1                                rs7523079   19962874    G        ADD       93   0.009785  0.02272 -0.03475  0.05432       0.4306       0.6678
   1                                rs1115163   19976782    G        ADD       93   -0.03924  0.02041 -0.07924 0.000756       -1.923       0.0578
   1                                rs6693503   19987294    A        ADD      103    0.01635  0.02098 -0.02477  0.05746       0.7792       0.4378
   1                                rs1805054   19992513    A        ADD       93    0.02514  0.03172 -0.03704  0.08732       0.7924       0.4303
   1                                rs6699866   19999645    A        ADD      103    0.01519  0.02509 -0.03399  0.06437       0.6054       0.5463
   1                                rs9659997   20002518    G        ADD       93    0.03548   0.0224 -0.00843  0.07938        1.584       0.1169
   1                                   rs9064   20008880    C        ADD      103    0.01125  0.02292 -0.03367  0.05618       0.4909       0.6246
   1                                rs7533981   20014739    G        ADD       93    0.02799  0.02165 -0.01445  0.07043        1.292       0.1996
   1                                rs3748748   20018195    A        ADD      103   0.002768  0.02802 -0.05214  0.05768      0.09879       0.9215
   1                                rs1883567   20020466    A        ADD      103   0.008569   0.0244 -0.03926   0.0564       0.3511       0.7263
   1                                 exm26323   20020994    G        ADD      105    0.01213  0.02093  -0.0289  0.05316       0.5792       0.5638
   1                                rs6657561   20030565    G        ADD       93  -0.007668  0.02234 -0.05145  0.03611      -0.3433       0.7322
   1                               exm2268659   20056631    G        ADD      105    0.03211  0.02055 -0.008171  0.07239        1.562       0.1214
   1                                rs6426825   20066490    G        ADD       93    0.03499  0.02517 -0.01434  0.08433         1.39        0.168
   1                                 exm26373   20072082    A        ADD      105    0.02881  0.07393  -0.1161   0.1737       0.3896       0.6976
   1                                 exm26403   20082209    A        ADD       91    -0.1359   0.1005   -0.333  0.06116       -1.352       0.1801
   1                               rs10917532   20082849    G        ADD       93   0.004432  0.02263 -0.03992  0.04879       0.1958       0.8452
   1                                rs1473688   20087406    G        ADD      103   -0.01439   0.0203 -0.05417  0.02539      -0.7088       0.4802
   1                                rs1266438   20096176    C        ADD       93  0.0002345  0.01926 -0.03752  0.03799      0.01218       0.9903
   1                                 exm26418   20097941    A        ADD      105  -0.009155  0.02008 -0.04852  0.03021      -0.4559       0.6495
   1                                rs6426826   20101034    G        ADD       93 -0.0008732  0.01927 -0.03865   0.0369      -0.0453        0.964
   1                                rs7513083   20138121    A        ADD      103   0.003659  0.08492  -0.1628   0.1701      0.04308       0.9657
   1                                rs7513369   20138436    C        ADD      103   0.004145  0.02093 -0.03687  0.04516       0.1981       0.8434
   1                            exm-rs1317209   20140036    A        ADD      105   -0.01594  0.02339 -0.06179   0.0299      -0.6817        0.497
   1                                 exm26437   20140973    A        ADD      105   0.008525  0.06192  -0.1128   0.1299       0.1377       0.8908
   1                                 exm26484   20141528    A        ADD      105    0.02049  0.02182 -0.02229  0.06326       0.9387       0.3502
   1                                rs3806310   20142681    G        ADD       93    0.03364  0.02191 -0.009307  0.07659        1.535       0.1284
   1                            exm-rs3806308   20142866    A        ADD      105    0.02693  0.02128 -0.01478  0.06864        1.266       0.2087
   1                               rs17396847   20144332    A        ADD      103    0.01047  0.02113 -0.03096  0.05189       0.4953       0.6215
   1                                rs9651026   20146417    A        ADD       93   -0.04594  0.02659 -0.09805 0.006167       -1.728      0.08758
   1                                rs4655232   20150998    G        ADD      103   -0.01389   0.0218 -0.05662  0.02883      -0.6374       0.5254
   1                                rs4509550   20158241    G        ADD      103   -0.02713  0.02044  -0.0672  0.01294       -1.327       0.1877
   1                                rs6426833   20171860    G        ADD      103    0.03105  0.01958 -0.007323  0.06942        1.586       0.1161
   1                               rs10917557   20173263    G        ADD      103   -0.01969  0.02052 -0.05992  0.02053      -0.9594       0.3398
   1                               rs10737482   20173858    A        ADD       93    0.02469  0.02152  -0.0175  0.06687        1.147       0.2546
   1                                rs6690967   20183342    A        ADD      103   -0.00738  0.02044 -0.04745  0.03269       -0.361       0.7189
   1                               rs16823060   20188458    C        ADD       93    0.02504  0.02163 -0.01736  0.06744        1.158       0.2503
   1                                rs4654897   20191436    G        ADD      100    0.02964  0.02363 -0.01667  0.07596        1.255       0.2128
   1                                rs4654903   20200990    G        ADD      103    0.02442   0.0188 -0.01242  0.06127        1.299        0.197
   1                            exm-rs4654925   20227723    C        ADD      105    0.02227  0.01991 -0.01676   0.0613        1.118       0.2662
   1                                 exm26519   20233051    G        ADD      105    0.05562    0.056 -0.05414   0.1654       0.9932       0.3231
   1                                 exm26522   20233086    A        ADD      105    0.02909  0.03589 -0.04125  0.09944       0.8106       0.4196
   1                                rs1046548   20238343    A        ADD      103   -0.02409  0.01907 -0.06147  0.01328       -1.264       0.2094
   1                                 exm26541   20246876    A        ADD      105    0.09589  0.03715  0.02308   0.1687        2.581      0.01132
   1                                rs1108974   20248709    G        ADD      102    0.07582  0.03068   0.0157    0.136        2.472      0.01523
   1                                rs1796915   20260536    G        ADD      103    0.02514  0.02263 -0.01922   0.0695        1.111       0.2695
   1                                rs1796918   20262931    G        ADD      103    0.01488  0.02845 -0.04087  0.07063       0.5231       0.6021
   1                                 rs818968   20279405    G        ADD      103    0.02556  0.02296 -0.01944  0.07056        1.113       0.2684
   1                               rs12023742   20292006    A        ADD       93   0.005022  0.02152 -0.03715   0.0472       0.2334        0.816
   1                                rs6672057   20293791    A        ADD      103   -0.02354  0.02274 -0.06812  0.02104       -1.035       0.3033
   1                                rs4655020   20295022    C        ADD       93   0.002299  0.02154 -0.03991  0.04451       0.1067       0.9152
   1                               rs10916683   20300544    G        ADD       93    0.01658  0.02716 -0.03665   0.0698       0.6105       0.5431
   1                                  rs11677   20301964    A        ADD      103    0.05009  0.03352 -0.01561   0.1158        1.494       0.1384
   1                                 exm26568   20302201    A        ADD      105    -0.1596  0.08585  -0.3279 0.008606        -1.86      0.06593
   1                               rs12568139   20311676    G        ADD       93    0.06012  0.03706 -0.01251   0.1327        1.622       0.1084
   1                               rs12021819   20316055    C        ADD       93   -0.02166   0.0261 -0.07282   0.0295      -0.8299       0.4089
   1                                rs1093661   20342503    C        ADD      103   -0.02106  0.02237  -0.0649  0.02279      -0.9413       0.3489
   1                               rs12410635   20373391    C        ADD       93     0.0328  0.02179 -0.009913  0.07552        1.505        0.136
   1                                 rs617363   20380145    G        ADD      103    0.02355  0.01895 -0.01359  0.06069        1.243       0.2169
   1                                 rs606980   20394713    A        ADD      103    -0.0124  0.03505 -0.08109   0.0563      -0.3537       0.7244
   1                                 rs656110   20397240    G        ADD       93    0.02738  0.02134 -0.01444   0.0692        1.283       0.2029
   1                               rs11573219   20402767    G        ADD      103   -0.02101  0.02092   -0.062  0.01998       -1.005       0.3176
   1                               rs11573238   20406586    A        ADD       93    0.04103  0.02143 -0.0009628  0.08303        1.915      0.05881
   1                                 rs660414   20410795    G        ADD      103   -0.02315   0.0315 -0.08489  0.03858       -0.735       0.4641
   1                                rs6699362   20423099    C        ADD       93   -0.02864  0.02079 -0.06938  0.01211       -1.377       0.1719
   1                                 rs656755   20424167    A        ADD       93  -0.007789  0.03148 -0.06948  0.05391      -0.2474       0.8052
   1                                 rs599367   20434402    G        ADD      103  9.596e-05  0.02471 -0.04834  0.04854     0.003883       0.9969
   1                                rs7518058   20437563    A        ADD       93  -0.009386  0.02114 -0.05083  0.03206      -0.4439       0.6582
   1                                 exm26662   20442054    A        ADD      105   -0.01445  0.01922 -0.05212  0.02321       -0.752       0.4538
   1                               rs12722987   20455220    A        ADD       93    0.05243  0.02928 -0.004949   0.1098        1.791      0.07682
   1                                 exm26713   20474812    A        ADD      105  -0.005047  0.08007   -0.162   0.1519     -0.06303       0.9499
   1                                 rs876171   20487743    G        ADD      103     0.0201  0.02013 -0.01935  0.05955       0.9986       0.3205
   1                                 exm26723   20490518    A        ADD      105    0.01956  0.01996 -0.01957  0.05868       0.9798       0.3296
   1                                rs7515752   20491842    G        ADD       93  -0.003411  0.02497 -0.05236  0.04553      -0.1366       0.8917
   1                                rs2301475   20499168    G        ADD      103   -0.02428  0.02108  -0.0656  0.01704       -1.152       0.2523
   1                                 exm26737   20501582    A        ADD      105   -0.03747  0.02527 -0.08699  0.01205       -1.483       0.1412
   1                                rs2301478   20501974    A        ADD      103     0.0177  0.02906 -0.03926  0.07465        0.609        0.544
   1                                rs7542020   20520732    G        ADD      103   -0.01376   0.0233 -0.05942  0.03191      -0.5905       0.5563
   1                                rs3820320   20530208    G        ADD      103   -0.01832  0.02379 -0.06494  0.02831        -0.77       0.4432
   1                                rs2213801   20544835    A        ADD      103    0.01839  0.02463 -0.02988  0.06667       0.7468        0.457
   1                                rs2097532   20551745    G        ADD      103    0.02846  0.02297 -0.01656  0.07349        1.239       0.2184
   1                                rs4655165   20562389    G        ADD      103   -0.01269  0.01974 -0.05139    0.026       -0.643       0.5218
   1                               rs10916732   20570287    A        ADD      103    0.01297   0.0446 -0.07444   0.1004       0.2908       0.7718
   1                                rs2157508   20572621    G        ADD       93    0.02815  0.02129 -0.01358  0.06989        1.322       0.1896
   1                                rs7541616   20580487    G        ADD      103    0.01527  0.01938 -0.02272  0.05326       0.7879       0.4327
   1                               rs10916742   20588698    G        ADD       93   0.001338  0.02095 -0.03972   0.0424      0.06385       0.9492
   1                               rs10916749   20604959    A        ADD      103   -0.02146  0.02034 -0.06133  0.01841       -1.055       0.2942
   1                                rs4422977   20613063    A        ADD       96    0.04505  0.02708 -0.008023  0.09812        1.664       0.0997
   1                               rs12738826   20617419    G        ADD       93  -0.001582  0.02731  -0.0551  0.05194     -0.05795       0.9539
   1                               rs10916754   20624063    A        ADD      103    0.03089  0.02482 -0.01775  0.07954        1.245       0.2163
   1                                rs4654849   20632407    A        ADD      103    0.05858  0.02326  0.01298   0.1042        2.518      0.01345
   1                               rs12095205   20636232    A        ADD      103  -0.008463  0.03353 -0.07418  0.05725      -0.2524       0.8013
   1                               rs10916761   20637374    A        ADD      100   -0.01787  0.02329 -0.06352  0.02777      -0.7674       0.4448
   1                                 exm26817   20645086    T        ADD      105    0.03323  0.05501 -0.07458    0.141       0.6041       0.5472
   1                                rs4590651   20652798    A        ADD      103    0.03419  0.02792 -0.02053  0.08891        1.225       0.2237
   1                                 exm26845   20656824    G        ADD      105    0.03785  0.02804 -0.01712  0.09281        1.349       0.1803
   1                                rs2072753   20657352    G        ADD      103    0.05504  0.01966   0.0165  0.09357        2.799     0.006189
   1                                 exm26868   20662938    G        ADD      105     0.0396  0.02754 -0.01437  0.09357        1.438       0.1536
   1                                 exm26890   20671961    A        ADD      105    0.04494  0.02099   0.0038  0.08607        2.141      0.03475
   1                                 exm26925   20680718    A        ADD      105    0.03753  0.02491 -0.01129  0.08635        1.507       0.1351
   1                                rs1886740   20695831    A        ADD      103     0.0353  0.02747 -0.01853  0.08913        1.285       0.2018
   1                               rs10159448   20701277    A        ADD       93    0.02422  0.02539 -0.02555    0.074       0.9539       0.3428
   1                               rs10916779   20705117    A        ADD      103    0.02331  0.02631 -0.02826  0.07487       0.8859       0.3779
   1                               exm2250514   20717763    A        ADD      105   -0.02187  0.02002 -0.06111  0.01736       -1.093       0.2773
   1                                 rs879484   20729212    G        ADD      103    0.03109  0.02958 -0.02689  0.08907        1.051       0.2959
   1                               rs10753498   20733376    A        ADD       93  -0.007711  0.02208 -0.05099  0.03557      -0.3492       0.7278
   1                                rs7533344   20735361    A        ADD       93   -0.02006  0.02362 -0.06635  0.02623      -0.8493       0.3981
   1                                rs6426635   20735452    G        ADD       93    0.02852  0.02408 -0.01867  0.07571        1.185       0.2394
   1                               rs10916790   20736532    G        ADD       93    0.04311  0.02355 -0.003043  0.08925        1.831       0.0706
   1                               rs10799633   20740016    A        ADD      103    -0.0195  0.02217 -0.06295  0.02395      -0.8796       0.3813
   1                                rs7537381   20750561    A        ADD      102    0.01383  0.01959 -0.02455  0.05222       0.7063       0.4818
   1                               rs10753501   20758192    A        ADD       93  -0.001078  0.02487 -0.04982  0.04766     -0.04337       0.9655
   1                                rs7513147   20762133    C        ADD       93   -0.04155  0.02122 -0.08313 4.43e-05       -1.958      0.05349
   1                               rs10799636   20770887    G        ADD      103    0.02231  0.02129 -0.01942  0.06404        1.048       0.2973
   1                                 rs618041   20792099    A        ADD      103    0.04551  0.03695 -0.02692   0.1179        1.232       0.2211
   1                               rs12724366   20798620    G        ADD      103  -0.006028  0.03027 -0.06536   0.0533      -0.1991       0.8426
   1                                 rs576436   20801589    A        ADD       93   -0.01054  0.02031 -0.05034  0.02926      -0.5191        0.605
   1                                rs1152984   20814522    A        ADD       93   -0.05963  0.02371  -0.1061 -0.01315       -2.514      0.01378
   1                                 rs529974   20826910    A        ADD       93    0.03945  0.02176 -0.003193   0.0821        1.813      0.07329
   1                                 exm26990   20829761    C        ADD      105    0.06151  0.05325 -0.04286   0.1659        1.155       0.2508
   1                               rs12566937   20832674    C        ADD       93    0.04148  0.02696 -0.01137  0.09433        1.538       0.1276
   1                                rs7544348   20851834    G        ADD      103      0.038  0.02557 -0.01213  0.08812        1.486       0.1406
   1                                 rs616145   20862106    A        ADD      103   0.001076  0.02031 -0.03873  0.04088      0.05297       0.9579
   1                                 rs645496   20866735    A        ADD      103    0.02726  0.02551 -0.02274  0.07725        1.069       0.2879
   1                               rs12072199   20877812    G        ADD      103    0.03575   0.0254 -0.01404  0.08554        1.407       0.1626
   1                                rs1253890   20890149    A        ADD       93   -0.06352  0.05514  -0.1716  0.04455       -1.152       0.2525
   1                                 rs472055   20893965    G        ADD      103    -0.0181  0.02129 -0.05984  0.02363      -0.8502       0.3973
   1                                rs1890005   20899016    G        ADD      103  -0.002545  0.02323 -0.04807  0.04298      -0.1096        0.913
   1                                rs1152991   20904743    G        ADD      103    0.01297  0.01861  -0.0235  0.04944       0.6969       0.4875
   1                                 rs640880   20907051    A        ADD       93   -0.01545  0.04011 -0.09406  0.06316      -0.3853        0.701
   1                              kgp25087902   20915507    A        ADD       93   -0.01125  0.08259  -0.1731   0.1506      -0.1362       0.8919
   1                               kgp5980907   20915590    G        ADD       93     0.0265  0.01992 -0.01254  0.06553        1.331       0.1869
   1                                 exm27043   20915701    C        ADD      105   -0.01382  0.02049 -0.05398  0.02634      -0.6744       0.5016
   1                                 rs818202   20916791    A        ADD       93     0.0242  0.01954  -0.0141   0.0625        1.238        0.219
   1                                 rs471760   20917206    A        ADD      103   0.001416  0.02038 -0.03853  0.04137      0.06949       0.9447
   1                                 rs818197   20924483    A        ADD       93   -0.04564   0.0304  -0.1052  0.01394       -1.502       0.1369
   1                                rs4655226   20928284    A        ADD       93    0.00435  0.02974 -0.05394  0.06264       0.1463       0.8841
   1                               rs12022958   20928916    C        ADD       93    0.03882  0.02712 -0.01433  0.09196        1.432       0.1559
   1                               rs12036909   20933278    A        ADD       98    0.01692  0.02133  -0.0249  0.05873       0.7929       0.4299
   1                                 rs527912   20934283    A        ADD       93    0.02062   0.0222  -0.0229  0.06414       0.9288       0.3556
   1                                 rs558946   20935358    A        ADD       93    0.02875  0.02185 -0.01407  0.07158        1.316       0.1917
   1                                rs3738130   20940463    G        ADD       93   -0.07244  0.02689  -0.1251 -0.01974       -2.694     0.008491
   1                               kgp6410668   20945055    A        ADD       93   -0.04033  0.02244 -0.08431 0.003664       -1.797      0.07589
   1                               rs10916832   20945644    G        ADD       93   -0.02562   0.0557  -0.1348  0.08355        -0.46       0.6467
   1                                rs6687370   20951359    G        ADD      103   -0.06227  0.02448  -0.1103 -0.01428       -2.543      0.01258
   1                                 exm27075   20960385    T        ADD      105  -0.006298  0.04022 -0.08512  0.07253      -0.1566       0.8759
   1                                rs3102071   20968011    A        ADD       93    0.01231   0.0284 -0.04336  0.06797       0.4333       0.6658
   1                                 exm27167   20977000    C        ADD      105   -0.05312  0.02386 -0.09989 -0.006359       -2.226      0.02827
   1                               exm2264808   20978058    G        ADD      105   -0.03432  0.02091  -0.0753 0.006658       -1.642       0.1039
   1                                 rs623817   20986078    A        ADD       98   0.008907  0.02218 -0.03457  0.05239       0.4015        0.689
   1                                rs3753834   20988911    A        ADD       93   -0.02825  0.03666  -0.1001  0.04362      -0.7704       0.4432
   1                                   200260   20992819    C        ADD      105    0.01544  0.02475 -0.03307  0.06395       0.6239       0.5341
   1                                 rs617367   20993151    A        ADD       93    0.01004   0.0262 -0.04131  0.06138       0.3831       0.7026
   1                               rs10916848   21002613    G        ADD      102    0.01319  0.02231 -0.03052  0.05691       0.5915       0.5556
   1                                 rs628265   21018485    A        ADD      103  0.0002364  0.02008 -0.03913   0.0396      0.01177       0.9906
   1                                 rs610719   21020128    A        ADD      103    0.02297  0.02788 -0.03166  0.07761       0.8241       0.4119
   1                               rs16824489   21022402    G        ADD      103    0.01952  0.01988 -0.01945  0.05849       0.9816       0.3288
   1                               rs16824496   21024460    A        ADD       93    0.01487    0.022 -0.02825  0.05798       0.6759       0.5009
   1                                 exm27412   21024901    G        ADD      105    0.02588  0.02197 -0.01718  0.06895        1.178       0.2417
   1                                 exm27424   21031042    G        ADD      105   0.008336  0.03899 -0.06809  0.08476       0.2138       0.8312
   1                               exm2259945   21031983    A        ADD      105   0.002555  0.02013  -0.0369  0.04201       0.1269       0.8993
   1                                 rs752555   21032041    G        ADD       93   -0.01828  0.02537   -0.068  0.03144      -0.7208        0.473
   1                                 rs659046   21047725    A        ADD       93   0.009435  0.02276 -0.03517  0.05404       0.4146       0.6795
   1                                 rs710311   21062001    G        ADD       93    0.02262    0.023 -0.02245  0.06769       0.9836       0.3281
   1                               rs12123092   21067001    A        ADD       93    0.02509  0.02311  -0.0202  0.07038        1.086       0.2806
   1                                rs2274119   21071967    A        ADD      103   -0.01013  0.03925 -0.08706   0.0668      -0.2581       0.7969
   1                                rs1985278   21091861    A        ADD      103   -0.01082  0.02158 -0.05311  0.03148      -0.5013       0.6173
   1                                rs7520481   21140385    A        ADD       93    0.02966  0.02341 -0.01622  0.07555        1.267       0.2086
   1                                rs2305463   21180181    G        ADD       93    0.02721  0.02351 -0.01887  0.07329        1.157       0.2504
   1                                 exm27747   21267993    C        ADD      105   -0.03635  0.05702  -0.1481  0.07541      -0.6374       0.5253
   1                               rs12021529   21306161    G        ADD       93   -0.01428  0.02263 -0.05863  0.03006      -0.6312       0.5296
   1                                rs1110240   21324933    A        ADD      103   -0.02867  0.03709  -0.1014  0.04403      -0.7729       0.4415
   1                                rs2174689   21329128    G        ADD       93   0.004787  0.08622  -0.1642   0.1738      0.05552       0.9559
   1                               rs12130664   21332812    A        ADD       93    0.02897  0.02329 -0.01667  0.07461        1.244       0.2169
   1                                rs4654732   21337313    A        ADD      103   -0.01598   0.0225 -0.06009  0.02813      -0.7102       0.4793
   1                                rs6681064   21339644    G        ADD       92    0.03345  0.02367 -0.01295  0.07985        1.413       0.1614
   1                                rs6689852   21341051    G        ADD       93    0.02721  0.02351 -0.01887  0.07329        1.157       0.2504
   1                               kgp5318568   21351885    A        ADD       93    0.02282  0.03371 -0.04324  0.08888       0.6771       0.5001
   1                               kgp9119075   21441998    A        ADD       93    0.02009  0.02672 -0.03229  0.07246       0.7517       0.4543
   1                              kgp10979704   21442736    G        ADD       91    0.02981  0.02353  -0.0163  0.07592        1.267       0.2086
   1                                rs1609558   21525228    G        ADD       93    0.02721  0.02351 -0.01887  0.07329        1.157       0.2504
   1                                rs3026913   21544601    A        ADD      103   -0.04968  0.03124  -0.1109  0.01155        -1.59        0.115
   1                                rs2038089   21551457    G        ADD       93   0.005621  0.02147 -0.03645  0.04769       0.2618       0.7941
   1                               rs12562197   21571601    A        ADD      102    0.01664   0.0251 -0.03256  0.06584       0.6629        0.509
   1                                 exm27882   21573855    A        ADD      105    0.02204  0.03634 -0.04919  0.09327       0.6064       0.5456
   1                                 rs212516   21575456    A        ADD       93  -0.006092  0.03456 -0.07382  0.06164      -0.1763       0.8605
   1                                 rs212524   21583311    A        ADD      103   -0.01774  0.02062 -0.05815  0.02267      -0.8603       0.3918
   1                                rs2282714   21587849    A        ADD      103     0.0235  0.02647 -0.02838  0.07538       0.8879       0.3768
   1                                 rs213051   21621536    C        ADD       93  -0.003095  0.02056 -0.04338  0.03719      -0.1505       0.8807
   1                               rs10916958   21625145    G        ADD      103  -0.004279  0.02675  -0.0567  0.04815        -0.16       0.8732
   1                               exm2263817   21629447    C        ADD      105    0.00588  0.02084 -0.03497  0.04673       0.2821       0.7784
   1                                rs2051031   21631472    A        ADD       93   -0.01504  0.02976 -0.07337   0.0433      -0.5052       0.6147
   1                                 rs213032   21654735    G        ADD       93    0.01785  0.02302 -0.02727  0.06298       0.7754       0.4402
   1                               rs10916967   21682361    A        ADD       93    0.03021  0.04664  -0.0612   0.1216       0.6478       0.5188
   1                               rs16825276   21685445    A        ADD      103   -0.04511  0.02939  -0.1027  0.01249       -1.535       0.1281
   1                                rs2796354   21687854    A        ADD       92    0.01327  0.02138 -0.02863  0.05517       0.6208       0.5364
   1                                 rs785198   21697469    G        ADD       93    -0.0909  0.02904  -0.1478 -0.03397        -3.13     0.002391
   1                                rs7530779   21709489    G        ADD       93   -0.03024  0.02835 -0.08581  0.02533       -1.067       0.2891
   1                               rs10916972   21711731    G        ADD      103   -0.04998  0.02805   -0.105 0.005008       -1.781        0.078
   1                               rs12563141   21723308    G        ADD      103   -0.05233  0.08613  -0.2211   0.1165      -0.6075        0.545
   1                                rs4654938   21785981    C        ADD       98    0.03205  0.02449 -0.01596  0.08005        1.308        0.194
   1                            exm-rs4654748   21786068    G        ADD      105    0.02095  0.02016 -0.01856  0.06046        1.039       0.3013
   1                                 exm27957   21795388    A        ADD      105     0.0309  0.02078 -0.009827  0.07162        1.487       0.1402
   1                                rs7537914   21796616    A        ADD      103    0.02354  0.02425 -0.02398  0.07107       0.9709        0.334
   1                                 exm27961   21797204    C        ADD      105    0.08256  0.06702 -0.04879   0.2139        1.232       0.2209
   1                                rs4654947   21805048    G        ADD      103    0.01271  0.02489 -0.03606  0.06149       0.5108       0.6107
   1                                 rs904927   21815660    A        ADD      103    0.04243  0.02645 -0.009408  0.09427        1.604       0.1119
   1                               rs10799701   21820990    A        ADD       93    0.03317  0.02061 -0.007217  0.07356         1.61       0.1111
   1                            exm-rs1780324   21821757    A        ADD      105    0.02781  0.01983 -0.01104  0.06667        1.403       0.1638
   1                            exm-rs1697421   21823292    G        ADD      105     0.0294   0.0201 -0.00999  0.06879        1.463       0.1467
   1                               rs16825455   21837755    G        ADD       93   0.003254  0.03693 -0.06912  0.07563      0.08812         0.93
   1                                 rs869179   21840129    A        ADD      103  -0.005395  0.02187 -0.04826  0.03747      -0.2466       0.8057
   1                               rs12116444   21842892    G        ADD      100    0.03652  0.02857 -0.01947  0.09251        1.278       0.2043
   1                                rs1256323   21851312    C        ADD      103   -0.01651  0.02381 -0.06317  0.03015      -0.6934       0.4897
   1                               rs10917006   21864206    A        ADD      103    0.03219  0.04424 -0.05453   0.1189       0.7275       0.4687
   1                               rs12565845   21866625    A        ADD       93    0.04911  0.03584 -0.02114   0.1194         1.37       0.1742
   1                               rs12127343   21869773    G        ADD      103    0.01699  0.02066  -0.0235  0.05749       0.8224       0.4129
   1                                 rs885814   21875916    A        ADD      103  -0.002499   0.0223  -0.0462   0.0412      -0.1121        0.911
   1                                 rs885813   21877074    G        ADD      103    0.01865  0.02093 -0.02237  0.05967       0.8911       0.3751
   1                                rs3767155   21885195    A        ADD       93   -0.01112  0.02252 -0.05526  0.03302      -0.4936       0.6228
   1                                 exm28144   21894735    G        ADD      105    0.01808  0.03179 -0.04423   0.0804       0.5687       0.5708
   1                                rs1256328   21896767    A        ADD      103   0.003844  0.02438 -0.04394  0.05163       0.1577       0.8751
   1                                rs1256279   21914362    A        ADD       93  0.0007652  0.02374 -0.04576  0.04729      0.03224       0.9744
   1                                 rs829391   21921058    G        ADD      103    0.01776  0.02387 -0.02902  0.06453        0.744       0.4587
   1                                rs7515386   21921736    A        ADD      103   -0.01088  0.02596 -0.06176     0.04      -0.4193        0.676
   1                                 exm28218   21924946    G        ADD      105    -0.1005  0.07325   -0.244  0.04308       -1.372       0.1733
   1                               rs10917023   21925603    G        ADD      103    0.03211   0.0442 -0.05451   0.1187       0.7266       0.4693
   1                                 exm28334   21940555    A        ADD      105  -0.009844  0.01978  -0.0486  0.02892      -0.4977       0.6198
   1                                 rs829406   21949462    G        ADD       93    0.01065  0.03237 -0.05281   0.0741       0.3288       0.7431
   1                                rs7354914   21953287    A        ADD       93  -0.006275  0.03209 -0.06917  0.05662      -0.1956       0.8454
   1                                 rs829412   21953436    A        ADD      103   -0.01555  0.02788 -0.07021   0.0391      -0.5578       0.5783
   1                               rs12142081   21966833    A        ADD      103    0.01307  0.02221 -0.03047   0.0566       0.5882       0.5578
   1                                rs6426721   21972480    G        ADD       93  -0.005094  0.02383  -0.0518  0.04161      -0.2138       0.8312
   1                                 rs829404   21983611    A        ADD      103   -0.01807  0.02064 -0.05852  0.02238      -0.8756       0.3834
   1                                 rs829373   21988563    A        ADD       93   -0.04482  0.02645 -0.09665 0.007012       -1.695      0.09373
   1                                rs3738091   21997282    A        ADD      103    0.01642  0.02143 -0.02558  0.05842       0.7663       0.4454
   1                                rs3818942   22000026    G        ADD      103   -0.04237  0.04606  -0.1326  0.04789      -0.9201       0.3598
   1                               rs12404648   22008798    G        ADD      103   -0.04026  0.03583  -0.1105  0.02996       -1.124        0.264
   1                               rs10493008   22013771    A        ADD       93  -0.006943  0.02092 -0.04795  0.03407      -0.3318       0.7409
   1                                rs3767133   22020152    A        ADD      103   -0.02558  0.05744  -0.1382  0.08701      -0.4453       0.6571
   1                                 rs333171   22033705    G        ADD       93    0.02045  0.02174 -0.02215  0.06305       0.9408       0.3495
   1                                 rs333188   22040294    A        ADD      103   0.002698  0.03033 -0.05674  0.06214      0.08896       0.9293
   1                               rs10799708   22046558    A        ADD      103    0.01139  0.02083 -0.02942  0.05221       0.5471       0.5856
   1                               rs12030578   22048664    A        ADD      103   -0.01925  0.03225 -0.08245  0.04395      -0.5969        0.552
   1                                rs6426724   22049667    A        ADD       93     0.0206  0.02223 -0.02297  0.06416       0.9267       0.3567
   1                                rs2315931   22076705    G        ADD       93    0.03219  0.02761 -0.02193   0.0863        1.166       0.2469
   1                                rs7518006   22127992    G        ADD       93   -0.02424  0.03644 -0.09566  0.04718      -0.6653       0.5077
   1                                 exm28511   22141206    A        ADD      105   -0.02212   0.0237 -0.06857  0.02433      -0.9334       0.3529
   1                                rs2010397   22141983    G        ADD      103   -0.02411  0.02676 -0.07657  0.02834      -0.9009       0.3699
   1                                 exm28543   22150118    A        ADD      105    0.04686  0.03814  -0.0279   0.1216        1.228       0.2222
   1                                 exm28595   22155353    A        ADD      105   -0.09388  0.05036  -0.1926 0.004826       -1.864       0.0653
   1                               exm2250777   22159008    A        ADD      105   0.006461   0.0244 -0.04136  0.05429       0.2648       0.7917
   1                                 exm28704   22160020    A        ADD      105   -0.01223  0.04294 -0.09639  0.07194      -0.2847       0.7765
   1                                 exm28706   22160043    A        ADD      105    0.01186  0.04306 -0.07253  0.09625       0.2755       0.7835
   1                                rs7547731   22160148    A        ADD       93  0.0003367  0.02113 -0.04107  0.04175      0.01594       0.9873
   1                                 exm28782   22165963    G        ADD      105     0.0579  0.06121 -0.06207   0.1779        0.946       0.3465
   1                                 exm28784   22165987    A        ADD      105    0.01012  0.02442 -0.03774  0.05798       0.4144       0.6795
   1                                 exm28800   22167605    A        ADD      105    0.01186  0.04306 -0.07253  0.09625       0.2755       0.7835
   1                                 exm28827   22168801    G        ADD      105    0.01186  0.04306 -0.07253  0.09625       0.2755       0.7835
   1                                 exm28832   22168845    T        ADD      105   -0.04161  0.05376   -0.147  0.06375       -0.774       0.4408
   1                                 exm28840   22169325    A        ADD      105      0.183   0.0717  0.04243   0.3235        2.552      0.01226
   1                                rs2290500   22176831    A        ADD       98   0.008728  0.02404  -0.0384  0.05585        0.363       0.7174
   1                                 exm29001   22179244    A        ADD      105   -0.04161  0.05376   -0.147  0.06375       -0.774       0.4408
   1                                 exm29071   22181895    A        ADD      105   -0.04161  0.05376   -0.147  0.06375       -0.774       0.4408
   1                                 exm29170   22191454    G        ADD      105  -0.002916  0.02111 -0.04429  0.03846      -0.1381       0.8904
   1                                 exm29220   22200998    A        ADD      105    0.05805  0.05694 -0.05356   0.1697        1.019       0.3105
   1                                 exm29252   22202483    A        ADD      105     0.0806  0.06506 -0.04692   0.2081        1.239       0.2184
   1                                rs2254358   22216574    C        ADD       93   -0.03257  0.02206 -0.07581  0.01067       -1.476       0.1435
   1                               rs11810496   22224102    G        ADD      103   -0.05079  0.02265 -0.09518 -0.006391       -2.242      0.02725
   1                               rs16826031   22231446    C        ADD       93   0.001345    0.103  -0.2004   0.2031      0.01306       0.9896
   1                                rs1545593   22233670    C        ADD       93   -0.03244  0.02126 -0.07411 0.009235       -1.526       0.1308
   1                               exm2260014   22252262    A        ADD      105    0.04057  0.02689 -0.01213  0.09327        1.509       0.1345
   1                                rs7544500   22271839    G        ADD      103    0.01062  0.02136 -0.03125  0.05249       0.4971       0.6202
   1                                rs7531732   22275696    A        ADD       93     0.1502  0.08651 -0.01934   0.3198        1.736      0.08606
   1                               rs10917074   22281759    G        ADD       93    0.05912  0.02738 0.005466   0.1128         2.16      0.03358
   1                               rs11589754   22284495    C        ADD      103   -0.02511   0.0266 -0.07725  0.02703       -0.944       0.3476
   1                               rs10917079   22296307    A        ADD       93   -0.01396  0.02614  -0.0652  0.03728      -0.5341       0.5947
   1                                 exm29516   22307538    G        ADD      105     0.1624  0.08862 -0.01132   0.3361        1.832      0.06996
   1                                rs7553024   22308178    G        ADD       93     0.1502  0.08651 -0.01934   0.3198        1.736      0.08606
   1                               rs12049408   22308704    A        ADD      103     0.0271  0.02251 -0.01702  0.07123        1.204       0.2316
   1                               rs10799723   22310080    G        ADD       93     0.1502  0.08651 -0.01934   0.3198        1.736      0.08606
   1                               rs12405048   22321550    A        ADD      100  -0.008497  0.02541 -0.05829   0.0413      -0.3344       0.7388
   1                                   rs9187   22336305    A        ADD       93  -0.005516   0.0263 -0.05707  0.04604      -0.2097       0.8344
   1                                rs3117048   22345093    A        ADD      101   0.006097  0.02151 -0.03605  0.04825       0.2835       0.7774
   1                                rs2473295   22354866    A        ADD       93  -0.009026  0.02421 -0.05648  0.03843      -0.3728       0.7102
   1                                rs2473277   22361845    G        ADD      103   0.000975   0.0211 -0.04038  0.04233      0.04621       0.9632
   1                               exm2268660   22368342    G        ADD      105   -0.01403  0.02118 -0.05554  0.02748      -0.6625       0.5092
   1                                rs2501276   22373624    A        ADD      103   0.006955  0.03295 -0.05763  0.07154       0.2111       0.8333
   1                               rs11800014   22414070    A        ADD       98  -0.002218  0.02509  -0.0514  0.04696     -0.08841       0.9297
   1                                rs1534949   22426187    C        ADD       93  -0.009757  0.02257   -0.054  0.03449      -0.4322       0.6667
   1                               rs10489437   22432587    G        ADD       93     0.1156  0.04502  0.02735   0.2038        2.568      0.01197
   1                                rs2235529   22450487    A        ADD       93   -0.01346  0.03101 -0.07425  0.04733      -0.4339       0.6654
   1                                rs7526484   22451845    A        ADD      103   -0.01018  0.02343 -0.05611  0.03575      -0.4345       0.6649
   1                                rs7544210   22455142    G        ADD       93   0.004812  0.02314 -0.04054  0.05017        0.208       0.8358
   1                                rs7542242   22477493    A        ADD      103    0.01012  0.02464 -0.03817  0.05841       0.4108       0.6822
   1                           exm-rs16826658   22485871    C        ADD      105   -0.01923  0.02304 -0.06438  0.02591       -0.835       0.4057
   1                            exm-rs7521902   22490724    A        ADD      101  -0.002706  0.02766 -0.05691   0.0515     -0.09784       0.9223
   1                               rs17360017   22495215    A        ADD       93    0.04136  0.02214 -0.002024  0.08475        1.869      0.06509
   1                               rs10917165   22501628    G        ADD       93   -0.03371  0.02229 -0.07741 0.009986       -1.512       0.1342
   1                                 rs742356   22501846    G        ADD      103    -0.0235  0.02364 -0.06984  0.02283      -0.9942       0.3226
   1                                rs2744708   22506851    A        ADD      103    -0.0146  0.02125 -0.05624  0.02704      -0.6872       0.4936
   1                               rs12734979   22522927    G        ADD      103  -0.004152  0.02275 -0.04875  0.04045      -0.1825       0.8556
   1                                rs2807348   22533106    A        ADD       93   0.005713  0.02491 -0.04311  0.05454       0.2294       0.8191
   1                               exm2250809   22537071    G        ADD      105   -0.03001  0.02198 -0.07309  0.01308       -1.365       0.1754
   1                                rs2473250   22537649    G        ADD       93   0.001486  0.02736 -0.05213  0.05511      0.05433       0.9568
   1                                rs2505722   22542445    C        ADD      103  -0.008208  0.02096 -0.04929  0.03287      -0.3916       0.6962
   1                                rs2744734   22549729    A        ADD      103   -0.01855  0.02411 -0.06581  0.02871      -0.7694       0.4435
   1                                rs2505711   22551925    A        ADD      103    0.02653  0.02038 -0.01341  0.06647        1.302        0.196
   1                               rs12749135   22553478    A        ADD      103    0.03343  0.02116 -0.008033   0.0749         1.58       0.1173
   1                                rs2491210   22555993    A        ADD      103  -0.007547  0.02744 -0.06133  0.04624       -0.275       0.7839
   1                                 rs932371   22569226    A        ADD      103    0.00985  0.02234 -0.03394  0.05364       0.4409       0.6603
   1                               rs10489160   22573259    A        ADD       93    0.01771  0.02377 -0.02888   0.0643       0.7449       0.4583
   1                                 rs909814   22573942    A        ADD       93   -0.01096  0.02097 -0.05205  0.03014      -0.5226       0.6026
   1                                rs2744750   22574426    A        ADD       93  -0.002717  0.02078 -0.04345  0.03801      -0.1307       0.8963
   1                                rs2807338   22577425    A        ADD      103   -0.01234  0.02031 -0.05214  0.02746      -0.6076       0.5449
   1                                rs3845519   22585236    A        ADD       93  -0.006492   0.0219 -0.04941  0.03643      -0.2965       0.7676
   1                                rs4654790   22588355    A        ADD      103   -0.01034  0.02165 -0.05277  0.03209      -0.4777       0.6339
   1                                rs2143100   22599878    G        ADD       93  -0.009987  0.02208 -0.05326  0.03329      -0.4523       0.6522
   1                               rs12406679   22602254    A        ADD       93  -0.003125  0.02713  -0.0563  0.05005      -0.1152       0.9086
   1                                 rs760915   22603552    A        ADD       93   0.001948  0.02349  -0.0441  0.04799      0.08291       0.9341
   1                               rs12737805   22612690    G        ADD      103   -0.02019  0.02294 -0.06515  0.02476      -0.8803       0.3809
   1                               rs10799746   22625246    C        ADD      101   -0.02913  0.03322 -0.09424  0.03598       -0.877       0.3827
   1                                rs6690148   22648411    A        ADD      103   -0.01529  0.02451 -0.06333  0.03275      -0.6238       0.5343
   1                               rs12137132   22653884    A        ADD      103    0.02301  0.02141 -0.01896  0.06498        1.075       0.2852
   1                                rs4655044   22659375    G        ADD      103   -0.01806   0.0212 -0.05963   0.0235      -0.8519       0.3964
   1                               rs10917219   22674370    A        ADD       93    0.02295  0.02376 -0.02363  0.06953       0.9658       0.3368
   1                               rs12742784   22682366    A        ADD       93    -0.0339  0.02669 -0.08621   0.0184        -1.27       0.2074
   1                                rs6682619   22690923    C        ADD      103   -0.01977  0.02109 -0.06111  0.02158      -0.9371        0.351
   1                            exm-rs7524102   22698447    G        ADD      105   -0.03689   0.0242 -0.08432  0.01055       -1.524       0.1307
   1                            exm-rs6696981   22702858    A        ADD      105   -0.03816  0.02792 -0.09289  0.01657       -1.367       0.1749
   1                                rs6684375   22706434    A        ADD       93   -0.04299  0.02637 -0.09467 0.008685       -1.631       0.1066
   1                            exm-rs6426749   22711473    G        ADD      105   -0.03689   0.0242 -0.08432  0.01055       -1.524       0.1307
   1                                rs6704135   22718261    A        ADD      103  -0.001696   0.0237 -0.04814  0.04475     -0.07159       0.9431
   1                                rs6426752   22718991    A        ADD      100   -0.02331  0.02282 -0.06803  0.02141       -1.022       0.3097
   1                                rs6667212   22722694    G        ADD      103   -0.01816  0.02526 -0.06767  0.03134       -0.719       0.4739
   1                                rs2185341   22725825    A        ADD      103    0.03355  0.02041 -0.00645  0.07355        1.644       0.1035
   1                                rs7543680   22731269    A        ADD      103    -0.0187  0.02443 -0.06659   0.0292      -0.7651       0.4461
   1                                rs4655059   22735906    C        ADD      103   -0.02129  0.02112 -0.06268  0.02011       -1.008        0.316
   1                               rs12145722   22742985    G        ADD      103    0.01188  0.02494   -0.037  0.06076       0.4764       0.6349
   1                                rs4515757   22744686    A        ADD      103    0.01949    0.039 -0.05696  0.09593       0.4996       0.6185
   1                                rs7530165   22760325    A        ADD       93    0.01571  0.02673 -0.03668   0.0681       0.5878       0.5582
   1                                rs1890775   22774266    A        ADD      103  -0.003655  0.02423 -0.05114  0.04383      -0.1509       0.8804
   1                           exm-rs10917234   22782602    G        ADD      105  -0.004914  0.02433 -0.05261  0.04278      -0.2019       0.8404
   1                               rs10493014   22787711    A        ADD      103   -0.01251  0.02285  -0.0573  0.03228      -0.5473       0.5854
   1                                rs4369203   22795459    G        ADD       93    0.01135  0.02521 -0.03806  0.06075       0.4501       0.6538
   1                                 exm29802   22817114    A        ADD      105   -0.01447  0.08848  -0.1879   0.1589      -0.1636       0.8704
   1                                 exm29843   22835677    A        ADD      105  -0.001051   0.0244 -0.04887  0.04676     -0.04307       0.9657
   1                                 exm29914   22852880    C        ADD      105    0.00435  0.04547 -0.08477  0.09347      0.09567        0.924
   1                               rs12137696   22855441    A        ADD       93   -0.01144  0.02461 -0.05968   0.0368      -0.4649       0.6432
   1                               rs12756490   22863680    G        ADD       92    0.01575  0.02165 -0.02669  0.05819       0.7274        0.469
   1                                 rs766910   22872687    C        ADD      102    0.06684  0.02686   0.0142   0.1195        2.488      0.01457
   1                                 exm29921   22895820    A        ADD      105  0.0007546    0.061  -0.1188   0.1203      0.01237       0.9902
   1                                 rs209741   22899011    G        ADD      103    0.02361  0.01906 -0.01375  0.06097        1.238       0.2186
   1                                 rs649754   22906247    C        ADD      103   0.008113  0.02252 -0.03602  0.05224       0.3603       0.7194
   1                                 exm29987   22915753    G        ADD      105    0.01814  0.02065 -0.02233  0.05861       0.8784       0.3819
   1                                 exm29993   22915858    A        ADD      105    0.05169  0.04045  -0.0276    0.131        1.278       0.2044
   1                                 rs209694   22921503    G        ADD       93  -0.009312  0.02398 -0.05631  0.03769      -0.3883       0.6987
   1                                 exm30030   22923859    A        ADD      103    0.02879  0.06677  -0.1021   0.1597       0.4312       0.6673
   1                                 exm30033   22923873    G        ADD      105    -0.0189  0.03666 -0.09075  0.05294      -0.5157       0.6072
   1                                 rs209705   22934644    G        ADD       93    0.03701  0.03154  -0.0248  0.09882        1.174       0.2438
   1                                 rs209704   22936072    G        ADD       93  -0.008099  0.02587 -0.05881  0.04261       -0.313        0.755
   1                               rs12128546   22937094    C        ADD      103   -0.03807  0.02682 -0.09063  0.01448        -1.42       0.1589
   1                                 rs158762   22952823    G        ADD       93    0.01401  0.02489 -0.03476  0.06279       0.5632       0.5748
   1                                 GA000437   22965438    G        ADD       93    0.03864  0.02206 -0.004587  0.08187        1.752      0.08334
   1                                 rs294185   22971892    G        ADD      103  -0.001025  0.01987 -0.03997  0.03792     -0.05157        0.959
   1                                 rs294179   22974928    G        ADD       93   0.009245  0.02083 -0.03159  0.05008       0.4437       0.6584
   1                               rs12734877   22977883    C        ADD       93    0.01303  0.02105 -0.02823  0.05429       0.6188       0.5377
   1                               rs12754182   22978268    A        ADD       93   -0.03045  0.05104  -0.1305  0.06958      -0.5966       0.5524
   1                               rs17433222   22978646    A        ADD      103   0.006803  0.02079 -0.03394  0.04754       0.3273       0.7442
   1                               rs12756603   22981876    G        ADD       93    0.02189  0.02671 -0.03047  0.07424       0.8193       0.4149
   1                                 rs623183   22986631    A        ADD       93     0.0303  0.02731 -0.02321  0.08382         1.11       0.2702
   1                                 rs292010   22989745    A        ADD       93  0.0003087  0.03592  -0.0701  0.07071     0.008594       0.9932
   1                               rs17486657   23007175    A        ADD       93   0.006954  0.02154 -0.03526  0.04917       0.3229       0.7476
   1                                 rs294214   23026293    A        ADD       92  -0.009075  0.02307 -0.05428  0.03613      -0.3935        0.695
   1                                rs2869513   23045943    G        ADD      103  -0.005026  0.02081 -0.04581  0.03576      -0.2415       0.8097
   1                                rs4655093   23055360    C        ADD       93  -0.005124  0.01985 -0.04403  0.03378      -0.2581       0.7969
   1                               rs10917284   23062908    A        ADD      103  -0.006843   0.0186  -0.0433  0.02962      -0.3678       0.7138
   1                                rs6426763   23068761    G        ADD       93   0.008878  0.02669 -0.04343  0.06118       0.3327       0.7402
   1                               rs10753544   23091273    G        ADD       93  0.0007087  0.02081 -0.04008   0.0415      0.03405       0.9729
   1                                rs2817909   23106213    G        ADD      103   -0.01477  0.04357  -0.1002  0.07062       -0.339       0.7353
   1                               rs10799764   23117460    A        ADD       93    0.02136  0.03961 -0.05628    0.099       0.5391       0.5912
   1                                rs4655110   23122280    A        ADD       93 -0.0002058  0.02808 -0.05524  0.05483     -0.00733       0.9942
   1                               rs10465543   23134218    A        ADD       93  -0.003625  0.02477 -0.05218  0.04493      -0.1463        0.884
   1                                rs2869511   23140700    G        ADD      103    0.01018  0.02062 -0.03023  0.05059       0.4938       0.6226
   1                                rs4390147   23145603    A        ADD       93  -0.006447  0.02957 -0.06441  0.05152       -0.218       0.8279
   1                               rs10917312   23152969    G        ADD       93  -0.006562  0.02036 -0.04646  0.03334      -0.3224        0.748
   1                               exm2268662   23168961    A        ADD       91 -0.0005627  0.02037 -0.04049  0.03936     -0.02762        0.978
   1                               rs11800828   23171706    G        ADD      103  -0.005342  0.01897 -0.04252  0.03184      -0.2816       0.7788
   1                               exm2268870   23198619    C        ADD      105   -0.02449  0.03338 -0.08992  0.04094      -0.7337       0.4649
   1                               rs11807221   23207135    G        ADD       93   0.008656  0.03708 -0.06402  0.08133       0.2334        0.816
   1                                 rs309476   23212740    C        ADD       98    0.04409   0.0217 0.001555  0.08662        2.032      0.04511
   1                                 rs309500   23233600    A        ADD       93  -0.007176  0.02243 -0.05114  0.03678        -0.32       0.7498
   1                                 rs722993   23267090    A        ADD      103   -0.05396  0.01913 -0.09146 -0.01646       -2.821     0.005826
   1                                 rs309539   23274948    A        ADD      103   0.004397  0.02353 -0.04173  0.05052       0.1868       0.8522
   1                                 rs620514   23278632    G        ADD       93    0.05473  0.02142  0.01275  0.09671        2.555      0.01237
   1                                rs7543064   23288580    C        ADD      103    0.04786  0.02595 -0.003004  0.09873        1.844      0.06824
   1                                rs6426775   23288828    A        ADD       93    0.03654  0.03359  -0.0293   0.1024        1.088       0.2797
   1                               rs10799776   23289397    G        ADD       93    0.05031  0.02362 0.004016   0.0966         2.13      0.03603
   1                                 rs648322   23294839    A        ADD       93    0.03904  0.02192 -0.003921  0.08199        1.781      0.07843
   1                                rs4655141   23312025    G        ADD      103  -0.009801  0.02785 -0.06439  0.04479      -0.3519       0.7257
   1                                 rs683893   23415102    A        ADD       93  -0.002087  0.02818 -0.05732  0.05314     -0.07406       0.9411
   1                                 exm30536   23418153    G        ADD      105  -0.001847   0.0275 -0.05574  0.05204     -0.06719       0.9466
   1                                 exm30559   23418803    G        ADD      105    0.01989     0.06  -0.0977   0.1375       0.3315        0.741
   1                                 rs477717   23419261    G        ADD       93  -0.002087  0.02818 -0.05732  0.05314     -0.07406       0.9411
   1                                 exm30580   23419283    A        ADD      105     0.1134  0.05849 -0.001239    0.228        1.939      0.05541
   1                                 exm30586   23419374    C        ADD      105  -0.001847   0.0275 -0.05574  0.05204     -0.06719       0.9466
   1                                 exm30587   23419383    G        ADD      105  -0.001847   0.0275 -0.05574  0.05204     -0.06719       0.9466
   1                                rs1208932   23429122    A        ADD      103    0.03533  0.01966 -0.003207  0.07387        1.797       0.0755
   1                                 rs765803   23431777    C        ADD      103   -0.00232  0.03082 -0.06273  0.05809     -0.07527       0.9402
   1                               rs16827981   23435538    A        ADD       93  -0.001371  0.02991 -0.05999  0.05725     -0.04583       0.9636
   1                                rs3845521   23472341    G        ADD       93    0.06429   0.0272  0.01097   0.1176        2.363      0.02036
   1                                 rs643492   23501354    G        ADD       93    0.04738  0.02145 0.005329  0.08942        2.208      0.02988
   1                                 rs641032   23513980    G        ADD      103    0.04662  0.02056 0.006322  0.08691        2.267       0.0256
   1                            exm-rs1738475   23536891    C        ADD      105    0.02988  0.01989 -0.009112  0.06887        1.502       0.1363
   1                               exm2268663   23537555    G        ADD      105    0.02988  0.01989 -0.009112  0.06887        1.502       0.1363
   1                               rs10917360   23539010    A        ADD      103   -0.01597  0.02327 -0.06158  0.02965       -0.686       0.4944
   1                               rs10917362   23547194    G        ADD       93    0.03086  0.02366 -0.01551  0.07724        1.304       0.1956
   1                                rs1740482   23565599    A        ADD       93    0.06305  0.02523   0.0136   0.1125        2.499      0.01435
   1                            exm-rs2749146   23582880    G        ADD      105     0.0521  0.02469 0.003708   0.1005         2.11      0.03739
   1                                rs9658850   23587590    A        ADD       93    0.04519  0.02622 -0.006203  0.09659        1.723      0.08841
   1                                 rs655600   23631625    G        ADD      103    0.05637   0.0243  0.00875    0.104         2.32      0.02246
   1                                rs2103911   23667751    A        ADD       93    0.02057  0.02356 -0.02561  0.06675       0.8731        0.385
   1                                 rs644749   23687827    G        ADD       93    0.05394  0.02565 0.003668   0.1042        2.103      0.03839
   1                                 rs646193   23688178    A        ADD       93   -0.05046  0.04197  -0.1327   0.0318       -1.202       0.2326
   1                                rs2849028   23688933    A        ADD       93    0.02546  0.02412 -0.02181  0.07273        1.056       0.2941
   1                                rs9887921   23700811    A        ADD      103     0.0135  0.03645 -0.05793  0.08494       0.3705       0.7118
   1                                rs2092933   23711376    G        ADD       93   -0.04391   0.0404  -0.1231  0.03528       -1.087       0.2802
   1                                rs1212034   23714665    G        ADD      103   -0.01729  0.03042 -0.07691  0.04233      -0.5683       0.5712
   1                                rs7516962   23723935    A        ADD       93    0.06714  0.05683 -0.04424   0.1785        1.181       0.2407
   1                               exm2260051   23731819    G        ADD      105   -0.00379  0.02572  -0.0542  0.04662      -0.1474       0.8831
   1                                rs1198433   23756695    A        ADD       93    0.03702  0.03209 -0.02588  0.09992        1.154       0.2518
   1                            exm-rs1077514   23766233    G        ADD      105    0.01302  0.02962 -0.04503  0.07108       0.4397       0.6611
   1                                rs2077066   23778362    G        ADD      103    0.00986  0.02249 -0.03422  0.05394       0.4384       0.6621
   1                                rs7522616   23794914    A        ADD      103    0.03328   0.0262 -0.01808  0.08464         1.27       0.2071
   1                                rs2282720   23839769    A        ADD       93   -0.04161   0.0216 -0.08395 0.0007398       -1.926      0.05744
   1                                rs3218177   23845288    A        ADD       93    0.05232   0.0614 -0.06802   0.1727       0.8521       0.3965
   1                                 exm31057   23847464    C        ADD      105   -0.04516  0.01959 -0.08356 -0.006775       -2.306      0.02323
   1                                 exm31060   23847529    A        ADD      105    0.08802  0.08501  -0.0786   0.2546        1.035       0.3031
   1                                rs2038027   23848042    A        ADD      103     -0.045  0.02009 -0.08438 -0.005631        -2.24      0.02738
   1                                rs1050096   23884661    G        ADD       93   -0.02439   0.0217 -0.06693  0.01815       -1.124       0.2643
   1                                   rs2920   23884780    G        ADD      103   -0.02931  0.02728 -0.08278  0.02416       -1.074       0.2853
   1                                 exm31097   23885498    A        ADD      105   0.006203  0.02194  -0.0368  0.04921       0.2827        0.778
   1                                rs2811946   23902416    A        ADD      103   -0.02069  0.02192 -0.06364  0.02227      -0.9438       0.3476
   1                               rs10917395   23904345    A        ADD      103    0.01337  0.02223 -0.03019  0.05694       0.6016       0.5488
   1                                rs4649100   23927929    G        ADD       93    -0.0176  0.02319 -0.06306  0.02786      -0.7587       0.4501
   1                                rs2811986   23937567    G        ADD       93  0.0002791  0.02079 -0.04047  0.04103      0.01342       0.9893
   1                                rs6677615   23942802    A        ADD      103    0.02962  0.02149 -0.01251  0.07175        1.378       0.1714
   1                                rs4649102   23943905    G        ADD       96   -0.02374  0.02089 -0.06468   0.0172       -1.137       0.2588
   1                               exm2268664   23945443    A        ADD      105   0.001221  0.01972 -0.03744  0.03988      0.06191       0.9508
   1                                rs2811956   23957318    G        ADD       96    0.01281  0.02122 -0.02878   0.0544       0.6038       0.5475
   1                               rs10917404   23965829    A        ADD       93   -0.01583  0.02387  -0.0626  0.03095      -0.6631        0.509
   1                                rs6684096   23985309    A        ADD       93  -0.003959  0.02191  -0.0469  0.03898      -0.1807        0.857
   1                                rs7515510   23988361    G        ADD      103   -0.03318  0.02936 -0.09073  0.02436        -1.13       0.2612
   1                                rs7549155   23994072    A        ADD       93    0.02201  0.02485 -0.02669  0.07071       0.8857       0.3782
   1                                rs3753270   24018224    A        ADD       93   -0.04214  0.02884 -0.09866  0.01438       -1.461       0.1476
   1                                rs2280437   24022437    G        ADD      103   0.007129  0.02022 -0.03251  0.04676       0.3525       0.7252
   1                                 rs561733   24049595    A        ADD       93   -0.04467  0.02158 -0.08697 -0.002363       -2.069      0.04151
   1                               rs10917420   24062987    G        ADD      103   -0.03588  0.02006  -0.0752 0.003438       -1.789      0.07684
   1                                 exm31243   24077451    A        ADD      105    0.04226  0.03296 -0.02234   0.1069        1.282       0.2028
   1                                 exm31274   24077957    G        ADD      105     0.1397  0.07501 -0.007279   0.2867        1.863      0.06547
   1                                rs7514394   24100223    G        ADD       93   -0.04161  0.02171 -0.08417 0.0009399       -1.917       0.0586
   1                                rs2502979   24149315    C        ADD       93   -0.03997  0.02115 -0.08143 0.001497       -1.889      0.06223
   1                               rs10917430   24170458    A        ADD       93   -0.05146  0.02319 -0.09691 -0.005998       -2.219      0.02915
   1                                 exm31570   24180962    G        ADD      105   -0.04029  0.02234 -0.08407 0.003488       -1.804      0.07434
   1                                rs3003329   24193875    G        ADD       92   0.006527  0.03848 -0.06889  0.08194       0.1696       0.8657
   1                                 exm31606   24194773    A        ADD      105   -0.01633  0.03813 -0.09105  0.05839      -0.4283       0.6694
   1                                 exm31621   24201162    A        ADD      105   -0.01633  0.03813 -0.09105  0.05839      -0.4283       0.6694
   1                                rs2501431   24201643    G        ADD       93   -0.03876  0.02039 -0.07872 0.001202       -1.901      0.06065
   1                                 exm31668   24201920    A        ADD      105   -0.03721  0.01963 -0.07567 0.001261       -1.896      0.06095
   1                                rs4625225   24209971    G        ADD       93   0.006353  0.02389 -0.04046  0.05317        0.266       0.7909
   1                               kgp1774784   24221935    G        ADD       93    0.03846  0.02936 -0.01908    0.096         1.31       0.1937
   1                               rs12401982   24372971    A        ADD      103     -0.105  0.04494  -0.1931  -0.0169       -2.336      0.02157
   1                               rs11586125   24377326    G        ADD      100   -0.03147  0.02407 -0.07864  0.01571       -1.307       0.1944
   1                                rs4649163   24379601    A        ADD      103   -0.02377  0.02061 -0.06417  0.01664       -1.153       0.2518
   1                                rs7549149   24385997    C        ADD      103   -0.01249   0.0235 -0.05854  0.03356      -0.5315       0.5963
   1                                rs4456048   24392063    A        ADD       93   0.004493  0.02991 -0.05413  0.06312       0.1502       0.8809
   1                                 exm31758   24393563    A        ADD      105  -0.003713  0.03008 -0.06267  0.05525      -0.1234        0.902
   1                                 exm31770   24394811    G        ADD      105   -0.00726  0.03035 -0.06674  0.05222      -0.2392       0.8114
   1                                rs6656699   24396500    G        ADD       93   0.003134  0.02005 -0.03617  0.04244       0.1563       0.8762
   1                                 exm31811   24406535    A        ADD      105    -0.0245   0.0229 -0.06939  0.02039        -1.07       0.2873
   1                            exm-rs4649175   24406647    A        ADD      105   -0.01464  0.01896 -0.05179  0.02251      -0.7722       0.4419
   1                                rs4313343   24408414    A        ADD       93   -0.01774  0.01986 -0.05666  0.02118      -0.8935       0.3741
   1                                 exm31849   24409191    A        ADD      105   -0.01583  0.01884 -0.05276   0.0211      -0.8402       0.4029
   1                                rs4276861   24412447    A        ADD      103    0.01151   0.0197  -0.0271  0.05013       0.5845       0.5603
   1                                rs4649183   24415723    C        ADD      103    -0.0153  0.01904 -0.05262  0.02201      -0.8038       0.4235
   1                                 exm31904   24417415    G        ADD      105    0.03407  0.02326 -0.01151  0.07965        1.465       0.1461
   1                                rs7556176   24418768    G        ADD      103  -0.007713  0.02076 -0.04839  0.03297      -0.3716        0.711
   1                                 exm31938   24419496    G        ADD      105   0.003679  0.02006 -0.03565    0.043       0.1834       0.8549
   1                                 exm31954   24421474    A        ADD      105   0.002318  0.01977 -0.03644  0.04107       0.1172       0.9069
   1                                 exm31956   24421950    G        ADD      105  0.0005804  0.02026 -0.03913  0.04029      0.02865       0.9772
   1                                rs3885698   24424241    G        ADD      103   -0.01052  0.02096  -0.0516  0.03056       -0.502       0.6168
   1                               rs11249170   24434595    A        ADD       93  -0.009376   0.0218 -0.05211  0.03336        -0.43       0.6683
   1                                rs6686007   24442907    G        ADD       93   0.002715  0.02214 -0.04067   0.0461       0.1227       0.9027
   1                                 exm32084   24454688    A        ADD      105     0.0158  0.02771 -0.03852  0.07011         0.57         0.57
   1                               rs10794642   24465309    A        ADD       93    0.02138  0.02025 -0.01831  0.06107        1.056       0.2941
   1                                rs4448470   24471200    A        ADD       93   0.006283  0.02424 -0.04124   0.0538       0.2591       0.7961
   1                                rs4648940   24475177    G        ADD       93   0.006327  0.03469 -0.06166  0.07432       0.1824       0.8557
   1                                rs4649191   24479274    A        ADD       93   -0.02482  0.02222 -0.06837  0.01872       -1.117        0.267
   1                                 exm32146   24484108    A        ADD      105      0.019  0.04699  -0.0731   0.1111       0.4043       0.6869
   1                                rs4649195   24485941    A        ADD       93   -0.02951  0.02233 -0.07327  0.01426       -1.321       0.1899
   1                                rs7552086   24488450    G        ADD      103    -0.0377  0.02126 -0.07936 0.003961       -1.774       0.0793
   1                                rs7520329   24498911    A        ADD      103     -0.042   0.0214 -0.08396 -5.117e-05       -1.962      0.05262
   1                                rs3893318   24505944    A        ADD       93     0.1372  0.08244 -0.02438   0.2988        1.664      0.09971
   1                                rs3897440   24506861    G        ADD       93    0.05203  0.02129  0.01029  0.09376        2.443       0.0166
   1                                rs7524076   24508710    G        ADD      103    0.01507  0.02037 -0.02487    0.055       0.7395       0.4614
   1                                rs7552167   24518643    A        ADD      103   -0.01707  0.02837 -0.07267  0.03853      -0.6018       0.5487
   1                            exm-rs4649203   24519920    G        ADD      105  -0.005931  0.02244 -0.04991  0.03804      -0.2644       0.7921
   1                           exm-rs11249024   24527095    G        ADD      105   -0.02947  0.02773 -0.08383  0.02488       -1.063       0.2905
   1                                 rs946662   24531634    C        ADD       93    0.04607  0.01996 0.006942  0.08519        2.308      0.02342
   1                               rs11249045   24557760    A        ADD       93  -0.004139  0.02254 -0.04832  0.04004      -0.1836       0.8547
   1                               exm2264809   24564127    G        ADD      105    0.02894  0.02111 -0.01243  0.07031        1.371       0.1735
   1                               rs12131684   24567435    A        ADD      103   -0.02836    0.022 -0.07148  0.01476       -1.289       0.2005
   1                                rs6670533   24584490    A        ADD      103   -0.01133   0.0402 -0.09012  0.06746      -0.2819       0.7786
   1                               rs12063430   24604438    G        ADD      103  -0.005489  0.02073 -0.04613  0.03515      -0.2647       0.7918
   1                                rs7535789   24607419    A        ADD       93    0.03926  0.04382 -0.04662   0.1251       0.8961       0.3727
   1                                rs4648960   24618605    C        ADD      103    0.01101  0.02118  -0.0305  0.05252       0.5198       0.6044
   1                                rs4648967   24624870    A        ADD      103   0.003752  0.02166  -0.0387   0.0462       0.1733       0.8628
   1                                 rs621535   24640314    A        ADD      103    -0.0363  0.02958 -0.09428  0.02167       -1.227       0.2227
   1                                rs2248219   24645356    A        ADD      103  -0.005401  0.02314 -0.05075  0.03995      -0.2334       0.8159
   1                                rs2486669   24657860    G        ADD       93   -0.02712  0.02534 -0.07679  0.02256        -1.07       0.2876
   1                                 exm32214   24658063    G        ADD      105   -0.01426  0.02424 -0.06176  0.03325      -0.5882       0.5578
   1                                 exm32232   24663184    G        ADD      105   -0.02108  0.05066  -0.1204  0.07821      -0.4161       0.6782
   1                                 exm32288   24669457    A        ADD      105  -0.006285  0.04585 -0.09614  0.08357      -0.1371       0.8912
   1                                rs4648975   24670264    G        ADD      103     0.0241  0.02446 -0.02385  0.07204        0.985       0.3271
   1                                 exm32299   24671418    G        ADD      105   -0.04325  0.05329  -0.1477   0.0612      -0.8117        0.419
   1                                rs7527465   24684116    A        ADD      103   -0.03954  0.03429  -0.1068  0.02767       -1.153       0.2518
   1                                 exm32334   24690676    A        ADD      105     0.1187  0.04926  0.02212   0.2152        2.409      0.01787
   1                                 exm32337   24690764    A        ADD      105  -0.006872  0.02348  -0.0529  0.03915      -0.2926       0.7704
   1                                rs7535482   24695114    C        ADD       92   -0.01169  0.02359 -0.05792  0.03455      -0.4954       0.6216
   1                                 exm32365   24706292    G        ADD      105    0.01013  0.02228 -0.03355  0.05381       0.4546       0.6504
   1                                rs3765431   24706410    G        ADD      103   0.004229  0.02171 -0.03831  0.04677       0.1948       0.8459
   1                                 exm32374   24710405    G        ADD      105    -0.0306  0.03608  -0.1013  0.04011      -0.8481       0.3984
   1                               exm2250982   24718075    G        ADD      105    0.02173  0.02448 -0.02625  0.06971       0.8877       0.3769
   1                                 exm32381   24718079    A        ADD      105   -0.01962  0.02411 -0.06688  0.02764      -0.8136       0.4179
   1                                 rs576096   24734386    G        ADD       93   -0.01063  0.02395 -0.05758  0.03632      -0.4436       0.6584
   1                                rs6670829   24751920    A        ADD       93    0.03177   0.0223 -0.01194  0.07548        1.425       0.1579
   1                               rs10903086   24755281    A        ADD      103   -0.02973  0.02046 -0.06983  0.01037       -1.453       0.1494
   1                                rs1008485   24764689    A        ADD       93    0.01173  0.02508 -0.03743  0.06089       0.4675       0.6413
   1                                rs4648988   24775000    A        ADD       93   -0.03913  0.02137 -0.08101 0.002748       -1.831      0.07051
   1                                rs2281188   24781247    A        ADD      103  -0.005837  0.02369 -0.05227   0.0406      -0.2464       0.8059
   1                                rs2272935   24785393    A        ADD      103    0.03817   0.0238 -0.00848  0.08482        1.604       0.1121
   1                                 rs195704   24813155    G        ADD      103   -0.03793  0.02141  -0.0799 0.004037       -1.771      0.07966
   1                                 rs195712   24818499    A        ADD      103  -0.008049  0.02164 -0.05046  0.03436       -0.372       0.7107
   1                               exm2260076   24822500    G        ADD      105    0.05486    0.029 -0.001982   0.1117        1.892      0.06149
   1                                rs7540336   24832734    G        ADD       93    0.02896  0.04126  -0.0519   0.1098        0.702       0.4846
   1                                rs9424380   24849240    G        ADD       93    -0.1315   0.1029  -0.3332  0.07013       -1.278       0.2045
   1                                 rs185511   24857086    A        ADD      103   -0.02376  0.02239 -0.06765  0.02013       -1.061       0.2913
   1                                 rs196432   24861704    A        ADD      103   -0.01144  0.02043 -0.05149  0.02861      -0.5601       0.5767
   1                                  rs11231   24863285    A        ADD      103    0.01755  0.02993 -0.04112  0.07622       0.5863       0.5591
   1                                rs7540973   24864576    A        ADD      103   -0.04933  0.06885  -0.1843  0.08561      -0.7165       0.4754
   1                                rs2776747   24876383    G        ADD      103   -0.05792  0.02668  -0.1102 -0.005619       -2.171      0.03243
   1                               rs12065278   24877458    G        ADD       93    0.01246  0.02768 -0.04178  0.06671       0.4503       0.6536
   1                                rs6424099   24881126    A        ADD      103     0.0078  0.02175 -0.03483  0.05043       0.3586       0.7207
   1                                rs3893315   24884460    G        ADD       93   0.001805  0.02135 -0.04004  0.04365      0.08453       0.9328
   1                               rs12122463   24886818    A        ADD      103    0.02152   0.0243  -0.0261  0.06915       0.8858       0.3779
   1                                rs4610948   24888585    G        ADD       93    0.02377  0.02341 -0.02212  0.06965        1.015       0.3129
   1                                rs1929301   24894997    A        ADD      103   0.006502  0.02352  -0.0396   0.0526       0.2764       0.7828
   1                                rs6424106   24898453    A        ADD       93    0.03772  0.03475 -0.03039   0.1058        1.085       0.2807
   1                                rs4648998   24901121    A        ADD      103   0.006123  0.01918 -0.03147  0.04372       0.3192       0.7503
   1                               rs11249138   24910319    G        ADD       93  -0.006604  0.02028 -0.04634  0.03314      -0.3257       0.7455
   1                               rs10903095   24922129    A        ADD      103   -0.02383  0.02151   -0.066  0.01834       -1.108       0.2708
   1                                rs4425931   24927001    A        ADD       93  -0.008403  0.02305 -0.05359  0.03678      -0.3645       0.7164
   1                                rs4649002   24929676    G        ADD      102   0.009082   0.0207 -0.03149  0.04966       0.4387       0.6619
   1                               rs11249141   24932733    G        ADD      103  -0.004053  0.02138 -0.04595  0.03784      -0.1896         0.85
   1                                rs4649005   24947948    A        ADD      103   0.009509  0.02606 -0.04156  0.06058       0.3649        0.716
   1                                rs6691770   25012493    A        ADD       93  -0.008466  0.06194  -0.1299   0.1129      -0.1367       0.8916
[truncated: 39,506,624 more chars]
