# Supplementary material for: Individual Differences in Scotopic Visual Acuity and Contrast Sensitivity: Genetic and Non-Genetic Influences
Source: PLoS One. 2016 Feb 17;11(2):e0148192. doi: 10.1371/journal.pone.0148192 (PMC4757445; doi:10.1371/journal.pone.0148192)
Supplement: S3 File — Results from the GWAS analyses included in this study. (ZIP) [file pone.0148192.s005.zip › photopicVA.assoc.linear]

 CHR                                      SNP         BP   A1       TEST    NMISS       BETA       SE      L95      U95         STAT            P 
   1                                rs3094315     752566    G        ADD      101  -0.008124  0.02317 -0.05353  0.03728      -0.3507       0.7266
   1                                rs3131972     752721    A        ADD       93   -0.01699  0.02396 -0.06396  0.02998      -0.7088       0.4804
   1                               rs11240777     798959    A        ADD       93    0.02328  0.02114 -0.01817  0.06472        1.101        0.274
   1                                rs4970383     838555    A        ADD       93   -0.01721  0.01935 -0.05513  0.02072      -0.8892       0.3764
   1                                rs4475691     846808    A        ADD       98   -0.02302  0.01926 -0.06076  0.01473       -1.195       0.2351
   1                               rs13302982     861808    A        ADD       93    0.08414  0.04563 -0.005305   0.1736        1.844      0.06867
   1                               exm2253575     881627    G        ADD      105    0.02258  0.01807 -0.01283  0.05799         1.25       0.2144
   1                                   exm269     881918    A        ADD      105   0.001802  0.03848 -0.07362  0.07722      0.04682       0.9628
   1                                   exm340     888659    A        ADD      105    0.04041   0.0499 -0.05738   0.1382       0.8099         0.42
   1                                   exm348     889238    A        ADD      105    0.04041   0.0499 -0.05738   0.1382       0.8099         0.42
   1                               exm2264981     894573    G        ADD      105    0.04383  0.03107 -0.01706   0.1047        1.411       0.1615
   1                               rs28391282     904165    A        ADD       93     0.2387  0.07931  0.08323   0.3941        3.009     0.003434
   1                                   exm773     909238    C        ADD      105    0.02264  0.01728 -0.01123   0.0565         1.31       0.1932
   1                                   exm782     909309    G        ADD      105    0.02955  0.02038 -0.01039  0.06949         1.45       0.1502
   1                                rs2341354     918573    A        ADD       93    0.01395  0.01744 -0.02022  0.04813       0.8003       0.4258
   1                                rs9777703     928836    G        ADD       98    -0.1022  0.04426   -0.189 -0.01545       -2.309      0.02321
   1                                rs1891910     932457    A        ADD       93    0.04598  0.02213 0.002606  0.08935        2.078      0.04072
   1                                rs3128117     944564    G        ADD       93    0.01994  0.01771 -0.01477  0.05466        1.126       0.2633
   1                                   exm912     949608    A        ADD      105    0.02828  0.01713 -0.005303  0.06185         1.65       0.1021
   1                                rs3128126     962210    G        ADD       93    0.02638  0.01711 -0.007145  0.05991        1.542       0.1267
   1                                  exm1024     978762    A        ADD      105   -0.08143   0.0739  -0.2263   0.0634       -1.102       0.2732
   1                                  exm1081     979748    A        ADD      105   -0.00527  0.03877 -0.08126  0.07072      -0.1359       0.8922
   1                                  exm1265     984971    A        ADD      105     0.1833  0.07255  0.04114   0.3255        2.527       0.0131
   1                                 GA018373     990417    G        ADD       93    0.02472  0.01972 -0.01394  0.06338        1.253       0.2135
   1                                rs7526076     998395    A        ADD       93    0.02578  0.02055  -0.0145  0.06607        1.254       0.2131
   1                                rs9442372    1018704    A        ADD      103    0.02516  0.01738 -0.008908  0.05924        1.448        0.151
   1                               rs10907178    1021583    C        ADD       93    0.02076  0.02773 -0.03359   0.0751       0.7487       0.4561
   1                                  exm1507    1026913    A        ADD      105    0.01922  0.05371 -0.08605   0.1245       0.3578       0.7213
   1                                rs6687776    1030565    A        ADD      103   -0.01062  0.02447 -0.05858  0.03735      -0.4339       0.6653
   1                                rs6671356    1040026    G        ADD       93    0.02003  0.02421 -0.02741  0.06748       0.8275       0.4102
   1                               exm2263810    1062638    C        ADD      105     0.0208  0.01737 -0.01325  0.05485        1.197       0.2341
   1                               rs10907182    1066403    A        ADD       93    0.01826  0.01843 -0.01787  0.05439       0.9904       0.3248
   1                                rs9442385    1097335    A        ADD       93    0.05644  0.03918 -0.02035   0.1332        1.441       0.1533
   1                                rs4442317    1106784    G        ADD       93   -0.02273  0.01955 -0.06104  0.01559       -1.163       0.2482
   1                               rs11260542    1110019    G        ADD       92    0.04154  0.02611 -0.009647  0.09272        1.591       0.1154
   1                                  exm1542    1114668    A        ADD      105    0.02784  0.03054 -0.03202   0.0877       0.9116       0.3642
   1                                  exm1553    1115503    G        ADD       91    0.06187  0.04616  -0.0286   0.1523         1.34       0.1837
   1                                  exm1556    1115548    A        ADD      105   -0.05374  0.05717  -0.1658  0.05832      -0.9399       0.3496
   1                                  exm1641    1120377    A        ADD      105   -0.09186  0.06604  -0.2213  0.03757       -1.391       0.1674
   1                                  exm1646    1120431    A        ADD      105    0.01622  0.05321 -0.08807   0.1205       0.3048       0.7612
   1                               rs10907175    1130727    C        ADD       93    0.03607  0.02932 -0.02139  0.09352         1.23       0.2219
   1                                rs3819001    1138913    G        ADD       93    0.02433  0.03181 -0.03802  0.08667       0.7647       0.4465
   1                                  exm1703    1139498    A        ADD      105   -0.03039  0.07371  -0.1749   0.1141      -0.4123        0.681
   1                                rs3813199    1158277    A        ADD      103    0.06569  0.02631  0.01413   0.1173        2.497      0.01423
   1                                rs7515488    1163804    A        ADD      103    0.04482  0.02075 0.004149  0.08549         2.16      0.03327
   1                                  exm1952    1178482    G        ADD      105   0.004229  0.03054 -0.05562  0.06408       0.1385       0.8901
   1                                  exm1971    1178925    A        ADD      105    0.00965  0.03099 -0.05109  0.07039       0.3114       0.7562
   1                                rs4018608    1203938    G        ADD       93   -0.01541  0.05085  -0.1151  0.08425      -0.3031       0.7625
   1                            exm-rs6685064    1211292    A        ADD      105  -0.004252  0.03008  -0.0632   0.0547      -0.1414       0.8879
   1                                  exm2070    1220954    A        ADD      105    -0.1237  0.05793  -0.2373  -0.0102       -2.136      0.03517
   1                                  exm2110    1222267    G        ADD      105   -0.09619  0.07405  -0.2413  0.04894       -1.299        0.197
   1                                  exm2183    1223385    G        ADD      105   -0.01625  0.06393  -0.1416   0.1091      -0.2542       0.7999
   1                                  exm2217    1226063    A        ADD      105      0.134  0.05242   0.0312   0.2367        2.555      0.01215
   1                                  exm2239    1226512    A        ADD      105    -0.1391  0.06188  -0.2604 -0.01782       -2.248      0.02682
   1                                  exm2250    1226757    A        ADD      105    -0.0299  0.04422  -0.1166  0.05677      -0.6762       0.5005
   1                                  exm2270    1226889    A        ADD      105  -0.005317  0.04978  -0.1029  0.09226      -0.1068       0.9152
   1                                rs3737721    1227897    G        ADD       93    0.02205  0.08327  -0.1412   0.1853       0.2647       0.7918
   1                                  exm2440    1238583    A        ADD      105    0.01008  0.05271 -0.09324   0.1134       0.1912       0.8488
   1                               rs12410087    1239935    C        ADD       98   0.003909  0.03009 -0.05506  0.06288       0.1299       0.8969
   1                                rs3845293    1258246    A        ADD       93    0.01171  0.02659 -0.04039  0.06382       0.4406       0.6606
   1                                  exm2695    1262635    A        ADD       91    0.04345  0.08365  -0.1205   0.2074       0.5194       0.6048
   1                                 rs307354    1264539    G        ADD       98   -0.01124   0.0314 -0.07278  0.05029      -0.3582        0.721
   1                                  exm2745    1266738    A        ADD      105   -0.06273   0.0353  -0.1319 0.006457       -1.777      0.07867
   1                                  exm2803    1267651    A        ADD      105    0.01091  0.04589 -0.07902   0.1008       0.2378       0.8126
   1                                  exm2948    1269554    A        ADD      105   -0.03542  0.04926   -0.132  0.06112      -0.7191       0.4738
   1                                 rs307380    1287127    G        ADD       93    0.01171  0.02659 -0.04039  0.06382       0.4406       0.6606
   1                               rs17160669    1305561    A        ADD       98    0.01814   0.0268 -0.03438  0.07067       0.6771       0.5001
   1                                  exm3203    1309185    G        ADD       91     0.1325  0.08534  -0.0348   0.2997        1.552       0.1244
   1                                  exm3211    1309405    G        ADD      105   0.004313  0.04933 -0.09238    0.101      0.08743       0.9305
   1                                  exm3317    1334475    G        ADD      105     0.1347   0.0553  0.02635   0.2431        2.436      0.01664
   1                                  exm3320    1334519    G        ADD       91    0.01034  0.04346 -0.07484  0.09553        0.238       0.8125
   1                                rs1240707    1335302    A        ADD       93    0.02337  0.02587 -0.02733  0.07407       0.9033       0.3689
   1                                rs1240708    1335790    G        ADD       93    0.01932  0.02142 -0.02267  0.06131       0.9017       0.3697
   1                                  exm3350    1354515    G        ADD      105   0.004635  0.02672 -0.04774  0.05701       0.1735       0.8626
   1                                  exm3382    1361530    A        ADD      105   -0.02715  0.06427  -0.1531  0.09881      -0.4225       0.6736
   1                                 rs873927    1366830    G        ADD       93   0.003339  0.02157 -0.03893  0.04561       0.1548       0.8773
   1                                  exm3458    1386089    A        ADD      105    0.07326  0.04544 -0.01579   0.1623        1.612       0.1101
   1                                rs1627833    1388268    A        ADD       93   0.009222  0.02172 -0.03334  0.05179       0.4246       0.6722
   1                                  exm3522    1398032    G        ADD      105   -0.04282  0.06362  -0.1675  0.08186      -0.6732       0.5024
   1                                  exm3532    1403788    A        ADD      105    -0.0665  0.07452  -0.2126  0.07956      -0.8923       0.3744
   1                                 rs819980    1425700    G        ADD      103    0.07387  0.02596  0.02299   0.1247        2.846     0.005417
   1                                  exm3709    1430985    A        ADD      105    0.05841  0.03206 -0.004432   0.1212        1.822      0.07154
   1                                rs6690515    1447325    A        ADD       98    0.06113  0.02196  0.01809   0.1042        2.784      0.00653
   1                                rs6669795    1450947    C        ADD       93    0.07224  0.03454 0.004534   0.1399        2.091      0.03946
   1                               rs12032637    1465382    G        ADD       92    0.07317   0.0343 0.005936   0.1404        2.133      0.03581
   1                                  exm3904    1470807    A        ADD      105    -0.1006  0.05195  -0.2024 0.001264       -1.936       0.0558
   1                                rs1571149    1474167    G        ADD       93     0.0327   0.0208 -0.008056  0.07346        1.573       0.1195
   1                                rs2031709    1485984    A        ADD      103   0.003956   0.0525 -0.09895   0.1069      0.07534       0.9401
   1                                rs7531530    1489670    A        ADD       93    0.02899  0.02257 -0.01524  0.07322        1.285       0.2023
   1                                rs6604983    1521595    G        ADD       93   -0.01781  0.02662 -0.06997  0.03436       -0.669       0.5053
   1                                  exm3962    1551927    A        ADD      105     0.0105  0.01816  -0.0251   0.0461       0.5782       0.5645
   1                                  exm3973    1558792    A        ADD      105     0.0438  0.03384 -0.02253   0.1101        1.294       0.1986
   1                               rs28635343    1560103    A        ADD       93   0.004457  0.02231 -0.03927  0.04818       0.1998       0.8421
   1                               rs28464684    1566160    A        ADD       93    0.03974  0.03997  -0.0386   0.1181       0.9942       0.3229
   1                               exm2264793    1611995    G        ADD      105     0.0171  0.01732 -0.01685  0.05104       0.9871        0.326
   1                                rs2294488    1664019    A        ADD       91    0.00938  0.03343 -0.05613  0.07489       0.2806       0.7797
   1                               exm2268858    1664124    A        ADD      105   0.009539  0.03432 -0.05773   0.0768       0.2779       0.7816
   1                                   rs7407    1684472    G        ADD       93    0.03939  0.01775 0.004596  0.07418        2.219      0.02913
   1                                  exm4503    1686081    A        ADD      105   0.004189  0.06514  -0.1235   0.1319      0.06431       0.9489
   1                                  exm4526    1688550    A        ADD      105    -0.1619  0.07224  -0.3034 -0.02027        -2.24      0.02732
   1                                rs6603811    1706136    A        ADD      102    0.01888   0.0412 -0.06186  0.09963       0.4584       0.6477
   1                               rs12041925    1707740    C        ADD       93    0.05171  0.01985  0.01281  0.09062        2.605      0.01082
   1                                rs4648727    1776269    A        ADD       93    0.03908  0.01809 0.003624  0.07454         2.16      0.03353
   1                                rs3855951    1804302    G        ADD       93    0.01661  0.03748 -0.05685  0.09007       0.4431       0.6588
   1                                rs7525092    1810090    A        ADD      103    0.03112  0.02008 -0.008238  0.07049         1.55       0.1245
   1                                rs6603802    1812521    G        ADD       93    0.04236  0.01723  0.00859  0.07613        2.458      0.01596
   1                               rs16824526    1818129    C        ADD       93   0.005298  0.02066 -0.03519  0.04578       0.2565       0.7982
   1                                rs2247560    1846765    A        ADD       93   -0.04377  0.01696 -0.07702 -0.01052        -2.58      0.01157
   1                               rs28710181    1847531    A        ADD       93    0.04565  0.04311 -0.03884   0.1301        1.059       0.2926
   1                                  exm4645    1847979    G        ADD       91     0.0475   0.0435 -0.03776   0.1328        1.092        0.278
   1                                  exm4691    1849530    G        ADD      104    0.04543  0.04517  -0.0431    0.134        1.006        0.317
   1                               rs28508199    1852484    G        ADD       93    0.03591  0.01744 0.001725  0.07009        2.059      0.04253
   1                                rs2250833    1854321    A        ADD       93   0.008599  0.02042 -0.03142  0.04861       0.4212       0.6747
   1                                rs2803316    1865298    A        ADD       93    0.04186  0.01929 0.004053  0.07967         2.17      0.03276
   1                                  exm4806    1887019    A        ADD      105   -0.01085  0.02168 -0.05335  0.03164      -0.5006       0.6178
   1                                  exm4871    1888193    A        ADD      105    0.02116   0.0211  -0.0202  0.06251        1.003       0.3185
   1                                  exm4945    1900102    A        ADD      105   0.001065  0.01843 -0.03506  0.03719      0.05778        0.954
   1                                  exm4951    1900186    G        ADD      105   -0.03506   0.0198 -0.07387 0.003749       -1.771      0.07973
   1                                  exm4957    1900232    A        ADD      105    0.02951  0.01791 -0.005594  0.06461        1.648       0.1026
   1                                rs3795283    1916587    A        ADD       98    0.02615   0.0166 -0.006379  0.05868        1.576       0.1186
   1                                rs6605081    1930754    A        ADD       93   0.005682  0.01863 -0.03083   0.0422        0.305       0.7611
   1                                rs6656398    1941929    G        ADD       93   0.007722  0.01808 -0.02771  0.04316       0.4271       0.6704
   1                               rs13303016    1946591    G        ADD       98    0.01645  0.02227  -0.0272  0.06009       0.7386       0.4621
   1                                rs2376803    1967954    G        ADD       93   0.008481   0.0183 -0.02738  0.04434       0.4636       0.6441
   1                                rs6605074    1992748    A        ADD       98    0.01664  0.02366 -0.02974  0.06302       0.7033       0.4837
   1                                rs6663158    2004098    A        ADD       93    0.03079  0.02404 -0.01633  0.07791        1.281       0.2037
   1                                rs2803310    2017297    G        ADD       98    0.02302  0.01697 -0.01024  0.05629        1.357       0.1783
   1                                rs2459994    2024064    A        ADD      103    0.03241  0.02399 -0.01461  0.07943        1.351       0.1798
   1                                 rs884080    2026749    G        ADD      103    0.02215  0.01733 -0.01181  0.05611        1.278       0.2042
   1                                rs7513222    2027901    A        ADD       93    0.01737  0.01853 -0.01896   0.0537       0.9373       0.3512
   1                               rs10910030    2035684    G        ADD       93   0.004266  0.01689 -0.02884  0.03737       0.2526       0.8012
   1                               rs12410859    2038732    A        ADD       93   0.006634  0.01895  -0.0305  0.04377       0.3501       0.7271
   1                                rs4648807    2040898    A        ADD       93    0.01166  0.01739 -0.02242  0.04575       0.6707       0.5042
   1                                rs4648808    2040936    A        ADD      103   0.002439  0.02624   -0.049  0.05388      0.09292       0.9262
   1                             exm-rs425277    2069172    A        ADD      105   0.003832  0.02022 -0.03579  0.04345       0.1895       0.8501
   1                            exm-rs3753242    2069681    A        ADD      105   -0.02803  0.03222 -0.09118  0.03512        -0.87       0.3864
   1                                 rs424079    2071340    C        ADD      101  -0.006221  0.01701 -0.03957  0.02713      -0.3656       0.7155
   1                                rs2257182    2082566    G        ADD      103  -0.003806  0.01795 -0.03898  0.03137      -0.2121       0.8325
   1                                  exm5304    2129458    A        ADD      105   -0.06933  0.07502  -0.2164   0.0777      -0.9242       0.3576
   1                                rs7512482    2146966    G        ADD      103   -0.01645  0.02212  -0.0598  0.02689       -0.744       0.4587
   1                                rs2460000    2156362    A        ADD      103  -0.009596  0.01983 -0.04846  0.02927      -0.4839       0.6295
   1                                 rs263526    2173504    G        ADD      103    0.02355  0.01662 -0.009029  0.05613        1.417       0.1598
   1                                 rs260513    2180524    A        ADD       95    0.01565  0.01586 -0.01543  0.04673       0.9869       0.3264
   1                               rs12084736    2189580    A        ADD       93   -0.03712  0.04941   -0.134  0.05971      -0.7513       0.4545
   1                                 rs903908    2202967    A        ADD       93  -0.008328   0.0172 -0.04203  0.02538      -0.4843       0.6294
   1                               rs10910047    2211849    A        ADD      103  -0.001441  0.01772 -0.03617  0.03329     -0.08131       0.9354
   1                                rs2017143    2220649    A        ADD      103   0.002779  0.01706 -0.03065  0.03621       0.1629       0.8709
   1                                 rs884940    2223866    A        ADD      103  0.0007932  0.01599 -0.03055  0.03214       0.0496       0.9605
   1                               rs12082516    2251160    G        ADD       93    0.01832   0.0201 -0.02108  0.05772       0.9113       0.3647
   1                                rs2645065    2261222    A        ADD      103   -0.02085  0.02041 -0.06086  0.01915       -1.022       0.3095
   1                                 rs903904    2263888    A        ADD      103   0.009944  0.02189 -0.03295  0.05284       0.4543       0.6506
   1                                rs2055204    2280661    G        ADD      103  -0.002719  0.01889 -0.03975  0.03431      -0.1439       0.8859
   1                                rs7527871    2281726    C        ADD      103    0.02573  0.02129 -0.01601  0.06746        1.208         0.23
   1                               rs10910053    2282135    A        ADD       93   -0.03713  0.02148 -0.07923 0.004974       -1.728      0.08751
   1                                rs4648831    2283117    A        ADD      103   -0.03327  0.02348 -0.07929  0.01276       -1.417       0.1598
   1                                rs2843130    2283313    C        ADD       93    0.02312  0.02631 -0.02845   0.0747       0.8788       0.3819
   1                                rs2840528    2283896    G        ADD      103   -0.02149  0.01894 -0.05861  0.01562       -1.135       0.2592
   1                                rs2645082    2284003    A        ADD       93    0.01403  0.01996  -0.0251  0.05315       0.7028       0.4841
   1                                rs3795272    2284195    G        ADD       93    0.00342  0.01882 -0.03346   0.0403       0.1818       0.8562
   1                                  exm5488    2290143    A        ADD      105   -0.07211  0.07347  -0.2161  0.07188      -0.9815       0.3288
   1                                rs2279703    2306695    A        ADD      103    0.01146  0.01835 -0.02451  0.04743       0.6245       0.5338
   1                                rs2843160    2309082    A        ADD      103  -0.008004  0.01774 -0.04277  0.02676      -0.4513       0.6528
   1                                rs3736330    2327075    A        ADD      103 -5.486e-05   0.0185 -0.03631   0.0362    -0.002965       0.9976
   1                               exm2268641    2327815    G        ADD      105    0.01432  0.01769 -0.02034  0.04899       0.8098         0.42
   1                                  exm5594    2338015    G        ADD      105   -0.02524  0.05984  -0.1425  0.09205      -0.4218       0.6741
   1                                rs2494427    2338569    A        ADD       93    0.05677  0.03068 -0.003349   0.1169        1.851      0.06763
   1                                rs3935659    2351699    G        ADD       93   0.007839  0.01889 -0.02918  0.04486        0.415       0.6792
   1                               rs12731309    2352146    A        ADD       93   -0.01182  0.02142 -0.05381  0.03016       -0.552       0.5824
   1                               rs10797423    2358944    C        ADD       91    0.02109  0.01983 -0.01777  0.05996        1.064       0.2905
   1                                rs2494436    2359917    A        ADD       93   -0.02367  0.01872 -0.06036  0.01303       -1.264       0.2096
   1                                rs7515934    2359940    A        ADD       93    0.02654  0.01987 -0.01239  0.06548        1.336        0.185
   1                                rs2494641    2362827    A        ADD       93   0.006789  0.02018 -0.03277  0.04635       0.3364       0.7374
   1                                rs6659405    2373089    A        ADD       98    0.03034  0.02057 -0.009979  0.07067        1.475       0.1437
   1                                rs4648845    2387101    G        ADD       93   -0.01587   0.0182 -0.05155  0.01981      -0.8717       0.3858
   1                                rs2477686    2392648    G        ADD       93   -0.02116  0.01835 -0.05712   0.0148       -1.153        0.252
   1                               rs10910082    2418935    G        ADD       93  -0.004465  0.01933 -0.04235  0.03342       -0.231       0.8179
   1                                  exm5742    2426313    A        ADD      105   -0.01232  0.05715  -0.1243  0.09968      -0.2156       0.8297
   1                                  exm5841    2435738    A        ADD      105    0.01212  0.04315 -0.07246   0.0967       0.2809       0.7794
   1                                rs1107685    2439191    G        ADD       93     0.0109  0.01918 -0.02669  0.04849       0.5685       0.5712
   1                                  exm5918    2441358    G        ADD      105 -0.0008073  0.01907 -0.03819  0.03657     -0.04233       0.9663
   1                                rs2247308    2445406    G        ADD       93    0.01093  0.01882 -0.02596  0.04783       0.5808       0.5629
   1                                rs2494625    2454709    A        ADD       93   -0.02196  0.01735 -0.05597  0.01204       -1.266       0.2089
   1                                rs2495368    2473258    G        ADD       93    0.09047  0.08394 -0.07405    0.255        1.078       0.2841
   1                                  exm6141    2494330    A        ADD      105    0.01864  0.02327 -0.02697  0.06426        0.801       0.4251
   1                                rs6667605    2502780    G        ADD      103 -0.0001393  0.01729 -0.03403  0.03376    -0.008057       0.9936
   1                             exm-rs734999    2513216    A        ADD      105   0.004699  0.01707 -0.02875  0.03815       0.2754       0.7836
   1                                  exm6264    2526746    G        ADD      105   0.001295  0.01778 -0.03355  0.03614      0.07283       0.9421
   1                                rs2843401    2528133    A        ADD       91  -0.005938  0.01861 -0.04242  0.03054      -0.3191       0.7505
   1                               exm2268642    2539006    G        ADD      105   0.005717   0.0178 -0.02917   0.0406       0.3212       0.7487
   1                                  exm6351    2541269    G        ADD      105   0.005717   0.0178 -0.02917   0.0406       0.3212       0.7487
   1                               rs10752748    2544640    A        ADD       93  -0.001578  0.01822 -0.03729  0.03414     -0.08659       0.9312
   1                               rs12117343    2551785    A        ADD       93    0.02153  0.01862 -0.01495  0.05802        1.157       0.2506
   1                            exm-rs3890745    2553624    G        ADD      105   0.002201  0.01844 -0.03394  0.03834       0.1194       0.9052
   1                              kgp10938344    2564465    A        ADD       93  -0.001578  0.01822 -0.03729  0.03414     -0.08659       0.9312
   1                                rs4648390    2700372    A        ADD       98   0.007248  0.02186  -0.0356   0.0501       0.3315        0.741
   1                                rs2377041    2713327    A        ADD      103   -0.01949   0.0177 -0.05419  0.01521       -1.101       0.2737
   1                                rs4648384    2756621    C        ADD       97    0.01982  0.01702 -0.01355  0.05319        1.164       0.2474
   1                                rs1456460    2761863    A        ADD       93   -0.01921  0.01678  -0.0521  0.01369       -1.144       0.2557
   1                               rs12409348    2779043    A        ADD      103   -0.02057  0.01694 -0.05378  0.01264       -1.214       0.2276
   1                                 rs897636    2784092    G        ADD       93   0.007475  0.01714 -0.02612  0.04107       0.4362       0.6638
   1                               rs10909793    2794551    C        ADD       93   0.008296   0.0173 -0.02561   0.0422       0.4796       0.6327
   1                               rs10797342    2797856    G        ADD      103   -0.01024  0.01717  -0.0439  0.02341      -0.5965       0.5523
   1                               exm2268859    2806107    C        ADD      105   0.004507  0.02192 -0.03846  0.04747       0.2056       0.8375
   1                                rs2842910    2817421    G        ADD       93   -0.01576  0.02517  -0.0651  0.03359      -0.6258       0.5331
   1                                rs7340016    2833332    G        ADD       93     0.0242    0.025  -0.0248  0.07319       0.9679       0.3358
   1                                rs4648432    2839757    C        ADD       93   0.006387   0.0222 -0.03713  0.04991       0.2877       0.7743
   1                                rs2045331    2842270    A        ADD      100   0.009319  0.02296 -0.03568  0.05431       0.4059       0.6857
   1                               rs12403214    2849190    C        ADD       93   0.005711  0.01962 -0.03275  0.04417        0.291       0.7717
   1                                rs4648441    2850181    A        ADD      103   0.002658   0.0203 -0.03714  0.04245       0.1309       0.8961
   1                               rs16823228    2853759    G        ADD      103   0.004827   0.0192  -0.0328  0.04246       0.2514        0.802
   1                                rs2606418    2870850    G        ADD       93   0.007918  0.02066 -0.03258  0.04842       0.3832       0.7025
   1                                rs2485945    2883932    G        ADD      103     0.0159  0.02139 -0.02603  0.05783       0.7433       0.4591
   1                               rs12044030    2889577    G        ADD      103    -0.0125  0.02321 -0.05799  0.03299      -0.5386       0.5914
   1                               rs12046158    2891713    G        ADD      103  -0.004691  0.01877 -0.04147  0.03209        -0.25       0.8031
   1                               rs12025260    2917377    G        ADD       93   -0.02922  0.02866  -0.0854  0.02696       -1.019       0.3108
   1                               rs12022429    2919942    A        ADD       93   -0.01479   0.0305 -0.07456  0.04499      -0.4848       0.6291
   1                                rs4576609    2938265    A        ADD       93   -0.04092  0.02447 -0.08888 0.007042       -1.672      0.09812
   1                                  exm6428    2938989    A        ADD      105   0.006806  0.02312 -0.03851  0.05213       0.2943       0.7691
   1                               rs12564513    2939409    A        ADD       93    -0.1394  0.08173  -0.2996  0.02076       -1.706      0.09162
   1                                rs7412983    2943183    C        ADD      103   -0.02334   0.0246 -0.07155  0.02486       -0.949        0.345
   1                                rs2142569    2944527    A        ADD      103  -0.004214  0.01904 -0.04153   0.0331      -0.2214       0.8253
   1                                 rs717795    2970464    G        ADD       93   -0.04092  0.02447 -0.08888 0.007042       -1.672      0.09812
   1                                 rs760567    3000465    A        ADD       93   -0.06459   0.0237   -0.111 -0.01815       -2.726     0.007771
   1                                rs6695131    3000924    A        ADD       93   -0.04892  0.01675 -0.08175 -0.01608        -2.92     0.004468
   1                                 rs926244    3006283    G        ADD      103   -0.01906  0.01971 -0.05768  0.01957      -0.9669        0.336
   1                                rs7543737    3009969    A        ADD       93    0.03584  0.01871 -0.0008243   0.0725        1.916       0.0587
   1                                rs2817168    3013690    A        ADD      103   -0.01748   0.0162 -0.04923  0.01426       -1.079       0.2831
   1                                rs2993493    3020246    A        ADD      103    0.04015  0.02729 -0.01334  0.09364        1.471       0.1445
   1                                rs1890336    3024265    C        ADD      103   -0.01973  0.01782 -0.05465  0.01519       -1.107       0.2709
   1                                rs6690373    3035227    G        ADD       98   -0.03339  0.02539 -0.08316  0.01638       -1.315       0.1919
   1                                rs2817178    3047252    G        ADD      103  -0.008597  0.01626 -0.04047  0.02327      -0.5287       0.5982
   1                                rs2235176    3054106    G        ADD      102    0.03728  0.01891 0.0002273  0.07434        1.972      0.05152
   1                                 rs731031    3072692    G        ADD      103   0.007382  0.01888 -0.02962  0.04438        0.391       0.6966
   1                                rs2651902    3074306    A        ADD       93   0.002758  0.02044  -0.0373  0.04281       0.1349        0.893
   1                                rs2742673    3080019    A        ADD       93    0.02525  0.01703 -0.008135  0.05863        1.482       0.1419
   1                            exm-rs2651899    3083712    G        ADD      105    0.01917  0.01682 -0.01378  0.05213         1.14        0.257
   1                                rs7518255    3086464    A        ADD       93    0.04212  0.02085 0.001257  0.08299         2.02      0.04647
   1                                rs2651935    3086496    A        ADD       93  0.0005086  0.02131 -0.04126  0.04227      0.02387        0.981
   1                                rs2651927    3101762    C        ADD       93    0.02205  0.02265 -0.02233  0.06644       0.9738       0.3329
   1                               rs10752733    3104630    A        ADD      103   -0.01613  0.02469 -0.06452  0.03226      -0.6535        0.515
   1                                rs7539775    3109151    G        ADD      101    0.01024  0.02052 -0.02997  0.05045       0.4991       0.6189
   1                               exm2260168    3111669    A        ADD      105    0.00621  0.02544 -0.04365  0.05607       0.2441       0.8076
   1                               rs10909895    3113680    G        ADD       93    0.01691  0.02452 -0.03115  0.06498       0.6897       0.4922
   1                               rs10909901    3131235    A        ADD      103    0.01017  0.02239  -0.0337  0.05405       0.4545       0.6505
   1                                rs2817146    3133439    A        ADD      103  -0.007855  0.02577 -0.05836  0.04265      -0.3049       0.7611
   1                                rs6424069    3147030    G        ADD      103    0.01421  0.02278 -0.03043  0.05885       0.6238       0.5342
   1                               rs10909905    3147899    A        ADD       93   -0.01124  0.02371 -0.05772  0.03523      -0.4741       0.6366
   1                               rs11807062    3153237    C        ADD       93   0.003091  0.02548 -0.04685  0.05304       0.1213       0.9037
   1                                rs3002686    3178111    A        ADD      103     0.0238  0.02494 -0.02509  0.07268        0.954       0.3425
   1                                rs2455107    3180158    C        ADD       93   0.008253  0.02114 -0.03318  0.04969       0.3904       0.6972
   1                                rs2455125    3189006    A        ADD       93   0.005753  0.02462  -0.0425  0.05401       0.2337       0.8158
   1                                 rs905135    3199484    C        ADD      103    0.02962  0.03954 -0.04788   0.1071       0.7491       0.4556
   1                                rs4648377    3211458    A        ADD      103   -0.01237  0.01949 -0.05058  0.02583      -0.6347       0.5271
   1                                rs2455144    3214732    A        ADD      103  -0.001777  0.01686 -0.03482  0.03127      -0.1054       0.9163
   1                                rs2455137    3217151    G        ADD       93  -0.004591  0.01636 -0.03665  0.02746      -0.2807       0.7796
   1                                rs2455135    3219901    A        ADD       93  -0.005241  0.01836 -0.04123  0.03075      -0.2854        0.776
   1                                rs2483266    3236041    G        ADD      103   0.005097  0.01877 -0.03168  0.04188       0.2716       0.7865
   1                                rs2500271    3241829    G        ADD      103   0.009357   0.0196 -0.02906  0.04777       0.4774       0.6342
   1                                rs2483274    3248098    G        ADD      103    0.01774   0.0183 -0.01813   0.0536       0.9692       0.3349
   1                                rs2483279    3252169    G        ADD       93   -0.00674  0.01889 -0.04377  0.03029      -0.3568       0.7221
   1                                rs7516150    3253889    A        ADD       93    0.01519   0.0184 -0.02087  0.05126       0.8255       0.4113
   1                                rs7552331    3253941    A        ADD       93    0.01519   0.0184 -0.02087  0.05126       0.8255       0.4113
   1                                 rs882430    3259113    A        ADD      103   0.006383  0.02031 -0.03341  0.04618       0.3144       0.7539
   1                                rs2483289    3264190    A        ADD      103   -0.01802  0.02092 -0.05903  0.02298      -0.8615       0.3911
   1                                rs7524171    3279324    G        ADD       93   -0.01052  0.01881  -0.0474  0.02636      -0.5592       0.5775
   1                            exm-rs6658356    3280253    A        ADD      105   -0.01266  0.03605 -0.08332    0.058      -0.3512       0.7262
   1                                rs4648487    3285304    G        ADD      103   -0.01357   0.0187 -0.05024  0.02309      -0.7257       0.4698
   1                                rs1538693    3294972    G        ADD      103    0.06533  0.01638  0.03322  0.09744        3.988    0.0001303
   1                               rs17399998    3305016    A        ADD      103   -0.02681  0.02032 -0.06663  0.01301        -1.32       0.1901
   1                                rs2493278    3307746    A        ADD      103    0.05247  0.02056  0.01218  0.09276        2.553      0.01227
   1                                 rs871822    3312914    C        ADD      103   -0.01083  0.02076 -0.05152  0.02986      -0.5215       0.6032
   1                                rs6424074    3317780    G        ADD      103   -0.02858  0.01711 -0.06211 0.004941       -1.671      0.09796
   1                               rs11578011    3318532    A        ADD      103    0.03193  0.01836 -0.00406  0.06792        1.739      0.08527
   1                                rs2483225    3325037    A        ADD       93    0.03891  0.01727 0.005054  0.07276        2.253      0.02683
   1                                  exm6548    3328358    A        ADD      105    0.01324  0.02261 -0.03108  0.05756       0.5855       0.5595
   1                                  exm6576    3328659    A        ADD      105  -0.005423  0.02735 -0.05903  0.04818      -0.1983       0.8432
   1                                rs1537406    3352227    A        ADD       93   -0.01481  0.02928 -0.07221  0.04258      -0.5059       0.6142
   1                                 rs867814    3362256    G        ADD      103   -0.02024   0.0246 -0.06846  0.02798      -0.8227       0.4127
   1                                rs2487670    3368143    A        ADD      103   -0.01025  0.02533  -0.0599   0.0394      -0.4047       0.6866
   1                                rs2487680    3377442    G        ADD      103   -0.01785  0.03195 -0.08047  0.04477      -0.5588       0.5776
   1                                  exm6722    3380057    A        ADD      105   -0.01857  0.04898  -0.1146  0.07743      -0.3791       0.7055
   1                               rs12124163    3393037    C        ADD       93   -0.02256  0.02705 -0.07558  0.03047      -0.8338       0.4067
   1                                  exm6824    3397062    A        ADD      105    0.02386  0.05883 -0.09145   0.1392       0.4055        0.686
   1                                  exm6852    3410644    G        ADD      105    0.00406  0.03568 -0.06587  0.07399       0.1138       0.9096
   1                                  exm6858    3410935    A        ADD      105    0.05305  0.06502  -0.0744   0.1805       0.8158       0.4166
   1                                  exm6940    3416227    A        ADD      105    -0.0951  0.07631  -0.2447  0.05446       -1.246       0.2157
   1                                  exm6947    3416449    C        ADD      105    0.01862  0.02003 -0.02065  0.05788       0.9293        0.355
   1                                  exm6953    3417211    A        ADD      105    0.06007  0.05894 -0.05545   0.1756        1.019       0.3106
   1                                  exm6998    3421897    G        ADD      105   0.005742  0.02041 -0.03426  0.04575       0.2813        0.779
   1                                 rs947344    3423467    A        ADD      103   0.001369   0.0255  -0.0486  0.05134      0.05369       0.9573
   1                                  exm7020    3424388    A        ADD      105    0.03806  0.04209 -0.04443   0.1205       0.9043        0.368
   1                               rs12119711    3451005    A        ADD      103   -0.01229  0.01889 -0.04932  0.02474      -0.6506       0.5168
   1                                rs2821060    3477902    A        ADD       93    0.01281  0.02017 -0.02671  0.05234       0.6354       0.5269
   1                                rs2821054    3493850    C        ADD      103    0.01705  0.01899 -0.02018  0.05427       0.8976       0.3716
   1                                  exm7145    3496479    A        ADD      105    0.04342  0.03076 -0.01687   0.1037        1.412       0.1612
   1                               rs10909974    3499067    A        ADD       92   -0.04363  0.02243  -0.0876 0.0003373       -1.945      0.05509
   1                                rs2995009    3500575    G        ADD       93  -0.002407  0.01822 -0.03811   0.0333      -0.1321       0.8952
   1                                rs4648527    3507861    G        ADD      103    0.03187   0.0277 -0.02242  0.08616        1.151       0.2528
   1                                rs6697749    3510633    A        ADD      102  -0.003915  0.01999  -0.0431  0.03527      -0.1958       0.8452
   1                                  exm7149    3511934    G        ADD      105    0.03728  0.02303 -0.007861  0.08241        1.619       0.1087
   1                                rs2821017    3520871    A        ADD      103   0.003806   0.0191 -0.03363  0.04125       0.1993       0.8425
   1                               rs35701577    3522561    G        ADD       93   0.007958  0.02153 -0.03424  0.05015       0.3696       0.7126
   1                                rs4364818    3538501    A        ADD       93   0.002862  0.01892 -0.03422  0.03994       0.1512       0.8801
   1                               rs10909990    3539481    A        ADD       93   -0.03689  0.02227 -0.08054 0.006762       -1.656       0.1013
   1                               rs12757620    3540024    C        ADD       93    -0.0117  0.01911 -0.04916  0.02576      -0.6121       0.5421
   1                                rs1128474    3545612    G        ADD       93    0.02866  0.01958 -0.009709  0.06703        1.464       0.1468
   1                                  exm7253    3548832    G        ADD      105   -0.01259  0.02847 -0.06839  0.04321      -0.4421       0.6594
   1                                rs2251098    3566706    G        ADD       93    0.02315    0.025 -0.02586  0.07215       0.9257       0.3572
   1                               rs10910003    3575929    A        ADD       93    0.01176  0.02238 -0.03211  0.05563       0.5253       0.6007
   1                                rs2224718    3576060    A        ADD       93   0.005325  0.01681 -0.02762  0.03827       0.3168       0.7521
   1                                rs1009345    3586428    A        ADD       93     0.0139  0.01718 -0.01976  0.04756       0.8094       0.4205
   1                                rs3765695    3587377    A        ADD       93   -0.01291   0.0221 -0.05621   0.0304      -0.5842       0.5606
   1                                rs3765703    3592436    C        ADD      103    0.00723  0.01848 -0.02899  0.04346       0.3912       0.6965
   1                                rs3765716    3601940    A        ADD       93    0.02704  0.02121 -0.01454  0.06862        1.274        0.206
   1                                rs3765731    3611892    A        ADD      103   0.002677   0.0187 -0.03398  0.03933       0.1431       0.8865
   1                               rs12032272    3615156    A        ADD       93     0.0158  0.02485  -0.0329  0.06451        0.636       0.5265
   1                                rs3765736    3616601    A        ADD      103    0.01828  0.01869 -0.01835  0.05491       0.9779       0.3306
   1                                rs6424089    3628663    A        ADD       93  -0.009678  0.01803 -0.04502  0.02567      -0.5367       0.5929
   1                                rs3753211    3632608    G        ADD       95    0.02498  0.01958 -0.01341  0.06336        1.275       0.2055
   1                                rs3819967    3633380    A        ADD       93 -0.0006033   0.0191 -0.03805  0.03684     -0.03158       0.9749
   1                                rs1885865    3646291    G        ADD       98   -0.01309  0.02215  -0.0565  0.03032      -0.5911       0.5559
   1                                rs4648553    3648879    G        ADD       98   -0.01704  0.01951 -0.05528  0.02119      -0.8737       0.3846
   1                                rs9662633    3649562    A        ADD       93   -0.06218  0.08518  -0.2291   0.1048      -0.7301       0.4673
   1                               rs12562437    3651031    A        ADD       93   -0.06218  0.08518  -0.2291   0.1048      -0.7301       0.4673
   1                               rs10910018    3651409    A        ADD       93   -0.06218  0.08518  -0.2291   0.1048      -0.7301       0.4673
   1                               rs12117836    3657759    A        ADD      103    0.02766  0.01783 -0.007284  0.06261        1.551       0.1241
   1                                rs2298222    3659657    A        ADD       93     0.0273  0.01811 -0.008198   0.0628        1.507       0.1354
   1                                  exm7490    3669205    G        ADD      105    0.02847  0.01823 -0.007264   0.0642        1.562       0.1216
   1                                  exm7551    3677933    G        ADD      105    0.03235  0.01773 -0.002399   0.0671        1.825       0.0711
   1                                  exm7574    3679775    A        ADD      105    0.02784  0.01852 -0.008457  0.06414        1.503        0.136
   1                                rs1181874    3682070    A        ADD       93  -0.007805  0.01643    -0.04  0.02439      -0.4751       0.6359
   1                               rs12728911    3709412    G        ADD       93    0.02513   0.0257 -0.02525   0.0755       0.9777        0.331
   1                                rs7513053    3709487    G        ADD       93   -0.01804  0.02213 -0.06143  0.02534      -0.8152       0.4172
   1                                rs6662706    3732596    A        ADD       93  -0.003334  0.01688 -0.03641  0.02974      -0.1975       0.8439
   1                               rs12759497    3742257    A        ADD       93    0.03469  0.02633 -0.01692  0.08631        1.317       0.1912
   1                                rs6663840    3743319    A        ADD      103    0.03575   0.0202 -0.003853  0.07535        1.769      0.08003
   1                                  exm7791    3745924    A        ADD      105    0.05177  0.04303 -0.03257   0.1361        1.203       0.2319
   1                                rs6424058    3747580    A        ADD       93  -0.006974  0.01781 -0.04188  0.02793      -0.3916       0.6963
   1                                  exm7844    3753136    T        ADD      105  -0.006664  0.01788 -0.04171  0.02838      -0.3727       0.7102
   1                               rs12744607    3757749    A        ADD       93    0.01727  0.02256 -0.02695  0.06148       0.7654       0.4462
   1                                rs4648426    3773089    G        ADD      103     0.0299  0.02124 -0.01172  0.07152        1.408       0.1624
   1                                rs6668103    3793324    G        ADD       93    0.01067  0.01957 -0.02768  0.04902       0.5452        0.587
   1                                rs7367066    3803755    A        ADD      103  -0.007983  0.01828  -0.0438  0.02784      -0.4368       0.6632
   1                                rs7530189    3805098    A        ADD       93   0.006184  0.02302 -0.03894   0.0513       0.2686       0.7889
   1                               rs12073945    3806973    G        ADD       93   -0.01836  0.05068  -0.1177  0.08098      -0.3622       0.7181
   1                                rs4446914    3808362    A        ADD       93   0.006113  0.01988 -0.03284  0.04507       0.3076       0.7592
   1                               rs11589102    3821782    A        ADD      103   0.002166  0.01822 -0.03355  0.03788       0.1189       0.9056
   1                               rs10909830    3822703    A        ADD       93 -0.0001661  0.01995 -0.03927  0.03894    -0.008323       0.9934
   1                               kgp9113347    3823395    A        ADD       93   0.002491  0.01942 -0.03557  0.04055       0.1283       0.8982
   1                               rs35383955    3825525    A        ADD       93   0.003204  0.01942 -0.03486  0.04127        0.165       0.8694
   1                                rs7548668    4006060    G        ADD       93   -0.03098  0.01741 -0.06509 0.003134        -1.78      0.07863
   1                               rs10799181    4009071    G        ADD      103    0.00292  0.02324 -0.04263  0.04847       0.1257       0.9003
   1                                rs7522140    4017137    G        ADD      103    0.01014   0.0197 -0.02846  0.04875        0.515       0.6077
   1                               rs12031275    4026068    G        ADD       93   -0.00581  0.01943  -0.0439  0.03228       -0.299       0.7657
   1                                rs7550609    4026098    A        ADD       93   -0.03177   0.0906  -0.2093   0.1458      -0.3507       0.7267
   1                               rs12031557    4034097    G        ADD      103   0.004415  0.03863  -0.0713  0.08013       0.1143       0.9092
   1                               rs10799224    4035129    G        ADD       93   -0.01489   0.0207 -0.05547  0.02569      -0.7191        0.474
   1                               exm2268644    4037665    A        ADD      105  -0.008657  0.01908 -0.04605  0.02874      -0.4537        0.651
   1                               rs11587331    4039896    G        ADD      103   -0.01429  0.01914  -0.0518  0.02323      -0.7464       0.4573
   1                                rs6672877    4061370    A        ADD       93   -0.04138  0.02426 -0.08892 0.006166       -1.706      0.09166
   1                                rs4128222    4066781    A        ADD       93  -0.007984  0.02334 -0.05373  0.03776      -0.3421       0.7331
   1                                rs6675979    4068052    A        ADD       93  -0.007272  0.01722 -0.04102  0.02648      -0.4223       0.6738
   1                                rs4129100    4078448    A        ADD       93  -0.009734  0.01755 -0.04412  0.02466      -0.5547       0.5805
   1                                rs6426436    4085098    G        ADD       93   -0.01492  0.01943 -0.05299  0.02316      -0.7677       0.4447
   1                               rs10915659    4092949    A        ADD       93    -0.0163  0.02293 -0.06125  0.02865      -0.7107       0.4792
   1                               rs12036953    4104757    G        ADD       97     0.0002   0.0221 -0.04311  0.04351     0.009053       0.9928
   1                                rs9792946    4119662    G        ADD      103    0.04933  0.02914 -0.007786   0.1064        1.693      0.09374
   1                                rs4233258    4120898    A        ADD       93     0.0209    0.019 -0.01634  0.05814          1.1       0.2744
   1                                rs7524800    4121584    G        ADD      103   -0.01004  0.02045 -0.05012  0.03004      -0.4909       0.6246
   1                                rs4130940    4130348    A        ADD       93    0.01832  0.01838  -0.0177  0.05434       0.9967       0.3217
   1                               rs10915428    4158955    C        ADD      103    0.01754  0.01728 -0.01633  0.05141        1.015       0.3126
   1                               rs12077262    4170048    A        ADD      103    0.04761  0.02266 0.003188  0.09203        2.101      0.03829
   1                                rs7548756    4170249    C        ADD      103    0.02447  0.01966 -0.01406    0.063        1.245       0.2162
   1                               rs10915434    4174116    G        ADD      103    0.04761  0.02266 0.003188  0.09203        2.101      0.03829
   1                               rs12040805    4180842    A        ADD      100   -0.04255  0.01728 -0.07642 -0.008671       -2.462      0.01567
   1                                rs6426389    4186309    G        ADD       93    0.02423  0.01701 -0.009096  0.05757        1.425       0.1577
   1                                rs6702633    4197035    G        ADD      103    0.04282   0.0172 0.009106  0.07653        2.489      0.01452
   1                               rs10915445    4197642    A        ADD      103   -0.04172  0.01729 -0.07561 -0.007826       -2.413      0.01774
   1                               rs16840838    4201349    A        ADD      103    0.04103  0.01832 0.005118  0.07694        2.239      0.02745
   1                                rs7542208    4202818    A        ADD      103    0.04282   0.0172 0.009106  0.07653        2.489      0.01452
   1                                rs6683453    4210402    G        ADD      103  -0.003858  0.01736 -0.03789  0.03017      -0.2222       0.8246
   1                               rs16840866    4212493    A        ADD       93   0.005039  0.02231 -0.03869  0.04877       0.2259       0.8218
   1                                rs9988443    4216165    A        ADD      103   0.003059  0.01865  -0.0335  0.03961        0.164       0.8701
   1                                rs4614226    4221599    G        ADD      103   -0.02018  0.01895 -0.05733  0.01696       -1.065       0.2896
   1                               rs12123330    4227464    A        ADD      103    0.02582  0.02079 -0.01492  0.06656        1.242       0.2172
   1                               rs12743431    4234792    A        ADD       93   -0.03308  0.01769 -0.06775 0.001597        -1.87      0.06493
   1                                rs4233264    4240178    A        ADD       93    0.02114  0.02085 -0.01972    0.062        1.014       0.3134
   1                               rs11808641    4250933    G        ADD       98   -0.01527  0.01727 -0.04911  0.01858      -0.8842       0.3789
   1                                rs6687268    4263677    A        ADD       93    0.01826  0.02123 -0.02336  0.05987       0.8599       0.3922
   1                                rs4654512    4263997    G        ADD       98   0.002011  0.01724 -0.03178   0.0358       0.1167       0.9074
   1                                rs7553814    4271915    G        ADD       93  -0.002115  0.01639 -0.03423     0.03      -0.1291       0.8976
   1                               rs11579829    4282786    A        ADD      103  0.0006022  0.01763 -0.03396  0.03517      0.03415       0.9728
   1                                 rs903540    4284659    A        ADD       93   0.003263  0.01731 -0.03066  0.03718       0.1886       0.8509
   1                               rs10799218    4289899    A        ADD       93    0.00235  0.01897 -0.03483  0.03953       0.1239       0.9017
   1                                rs6679489    4309953    G        ADD       93    0.01749  0.01812 -0.01801    0.053       0.9656        0.337
   1                             exm-rs966321    4315204    C        ADD      105    0.01303   0.0166 -0.01951  0.04558       0.7847       0.4345
   1                                rs2101576    4327635    A        ADD       93   -0.01748  0.01683 -0.05046   0.0155       -1.039       0.3017
   1                               rs12087250    4328074    A        ADD       93  -0.008785  0.02132 -0.05057    0.033      -0.4121       0.6813
   1                               rs10915494    4328476    A        ADD      103  -0.006026    0.021  -0.0472  0.03514      -0.2869       0.7748
   1                                 rs903541    4335893    A        ADD       93    0.01914  0.01706  -0.0143  0.05258        1.122       0.2651
   1                                rs1390136    4341843    A        ADD      103  -0.006292  0.02012 -0.04572  0.03314      -0.3128       0.7551
   1                               rs16838560    4351888    G        ADD       93    0.03084  0.04088 -0.04929    0.111       0.7543       0.4527
   1                                rs2029490    4355593    A        ADD       93    0.01558  0.01956 -0.02275  0.05391       0.7966       0.4279
   1                               exm2251770    4363735    C        ADD      105   -0.02168  0.01637 -0.05376  0.01041       -1.324       0.1886
   1                                 rs693734    4364226    G        ADD      103   -0.02767  0.01846 -0.06384 0.008499       -1.499        0.137
   1                                 rs351619    4368819    A        ADD       93  -0.005625  0.01699 -0.03893  0.02768       -0.331       0.7414
   1                                 rs351615    4370385    G        ADD      103   0.003802  0.02156 -0.03845  0.04605       0.1764       0.8604
   1                               rs10915509    4375859    C        ADD      101  -0.009336  0.02328 -0.05497   0.0363       -0.401       0.6893
   1                               rs12408012    4379687    G        ADD      103   -0.04042  0.02577 -0.09092  0.01009       -1.568       0.1201
   1                                 rs351606    4384056    A        ADD       93    0.01103  0.02789 -0.04364  0.06569       0.3954       0.6935
   1                                 rs641473    4388885    A        ADD       91   -0.01298  0.01812  -0.0485  0.02253      -0.7165       0.4757
   1                                 rs625079    4390289    G        ADD       93    0.01171  0.01746 -0.02251  0.04593       0.6707       0.5042
   1                                 rs685494    4397703    A        ADD       93   0.005715  0.02116 -0.03576  0.04719       0.2701       0.7878
   1                               rs10799228    4405998    A        ADD      103   0.009068  0.02924 -0.04824  0.06637       0.3102       0.7571
   1                                 rs600933    4409496    G        ADD      103    0.01043  0.01676 -0.02241  0.04327       0.6225       0.5351
   1                                 rs528291    4414045    G        ADD       93    0.01279  0.02098 -0.02833  0.05391       0.6098       0.5436
   1                                rs1531328    4418164    A        ADD      103   0.005511  0.02254 -0.03866  0.04968       0.2446       0.8073
   1                                 rs349393    4419820    C        ADD       93    0.03379  0.01713 0.0002252  0.06736        1.973      0.05169
   1                                  rs75411    4425414    A        ADD      103    0.02632  0.01854 -0.01001  0.06266         1.42       0.1588
   1                               rs12404619    4426085    A        ADD      103    0.02457  0.02453 -0.02352  0.07265        1.001       0.3192
   1                               rs12028738    4431571    A        ADD       93   -0.05058  0.05529   -0.159  0.05779      -0.9148       0.3628
   1                                 rs349413    4444706    C        ADD       93  -0.007507  0.01922 -0.04517  0.03016      -0.3907        0.697
   1                                rs7418714    4446996    C        ADD      103    -0.0131  0.03215 -0.07612  0.04991      -0.4076       0.6845
   1                                rs7521665    4456277    A        ADD       93   -0.03387  0.04645  -0.1249  0.05717      -0.7291       0.4679
   1                                 rs349400    4462460    C        ADD       96    0.02662  0.01644 -0.005606  0.05886        1.619        0.109
   1                                 rs349401    4463585    C        ADD       93    0.01797  0.01904 -0.01935  0.05529       0.9435       0.3481
   1                                rs4654432    4481215    A        ADD      103   -0.02047  0.01556 -0.05097  0.01003       -1.315       0.1915
   1                               rs12029910    4488779    G        ADD       93   -0.01635  0.04975  -0.1138  0.08116      -0.3286       0.7433
   1                                rs6658372    4488979    G        ADD       93   -0.01474  0.01804 -0.05009  0.02062      -0.8168       0.4163
   1                                rs6678792    4489398    A        ADD      103   0.006038  0.01656 -0.02641  0.03849       0.3647       0.7161
   1                               rs10915535    4491460    A        ADD      103    0.01523  0.02311 -0.03007  0.06054       0.6591       0.5114
   1                                rs1556691    4493215    A        ADD      103  -0.001886  0.01906 -0.03924  0.03547     -0.09894       0.9214
   1                                rs1762814    4496256    A        ADD      103    0.02067  0.01756 -0.01375  0.05508        1.177       0.2421
   1                               rs12731060    4500436    G        ADD       93    0.02077   0.0178 -0.01412  0.05567        1.167       0.2465
   1                               rs12128230    4501911    C        ADD      100    0.01764  0.02189 -0.02527  0.06054       0.8056       0.4225
   1                                 rs780574    4502198    A        ADD       93  0.0008156  0.01944 -0.03729  0.03892      0.04195       0.9666
   1                                 rs780593    4507743    G        ADD       93   -0.05943  0.02725  -0.1128 -0.006007        -2.18      0.03196
   1                                 rs666152    4518202    A        ADD       93   -0.01877  0.01625 -0.05061  0.01308       -1.155       0.2512
   1                               rs12143782    4534350    A        ADD      102    0.01883  0.02349 -0.02721  0.06487       0.8016       0.4248
   1                               exm2260335    4541390    C        ADD      105    0.01594  0.03462 -0.05192  0.08379       0.4603       0.6463
   1                                 rs705689    4549307    C        ADD       93   0.008934  0.02056 -0.03136  0.04923       0.4346        0.665
   1                                 rs705690    4549380    G        ADD       93   -0.04166  0.02244 -0.08564 0.002323       -1.856      0.06681
   1                                rs1878052    4552802    A        ADD      103    0.02093  0.01796 -0.01427  0.05612        1.165       0.2467
   1                                 rs609506    4558933    A        ADD      103   -0.02442  0.01877 -0.06121  0.01236       -1.301       0.1962
   1                                 rs582598    4561962    A        ADD      103   0.006526  0.02056 -0.03378  0.04683       0.3174       0.7517
   1                                rs4654441    4566515    G        ADD       93  -0.001893  0.01808 -0.03734  0.03355      -0.1046       0.9169
   1                                rs1018306    4567165    A        ADD       93   0.004357  0.01746 -0.02986  0.03858       0.2496       0.8035
   1                                 rs780568    4569834    A        ADD       93   -0.01203  0.02247 -0.05608  0.03202      -0.5354       0.5938
   1                                rs1710424    4575001    A        ADD       93  -0.005034  0.02447 -0.05299  0.04292      -0.2058       0.8375
   1                                rs6703696    4578495    G        ADD      103   -0.01469  0.03698 -0.08716  0.05779      -0.3972       0.6921
   1                               rs12035830    4579733    A        ADD       93   0.008806  0.02964 -0.04929   0.0669       0.2971       0.7671
   1                                 rs518456    4582089    A        ADD       93  -0.008766  0.01629 -0.04069  0.02316      -0.5381       0.5919
   1                                 rs241240    4586306    C        ADD       93    0.00616  0.01638 -0.02595  0.03827        0.376       0.7078
   1                                 rs241239    4587177    G        ADD      103     0.0188  0.01877 -0.01798  0.05558        1.002       0.3189
   1                               rs12080165    4596700    A        ADD       93     0.0282  0.02176 -0.01445  0.07086        1.296       0.1984
   1                               rs12726510    4598021    A        ADD       93  -0.006981  0.02264 -0.05136   0.0374      -0.3083       0.7586
   1                                 rs592726    4599243    G        ADD      103   0.008257  0.02017 -0.03128  0.04779       0.4093       0.6832
   1                             exm-rs241257    4614822    G        ADD      105   0.000923  0.02057 -0.03939  0.04123      0.04488       0.9643
   1                                rs4654556    4615331    G        ADD       93    0.01247  0.03248 -0.05119  0.07613        0.384       0.7019
   1                                rs6685798    4618251    G        ADD      103    0.01541  0.01946 -0.02274  0.05356       0.7916       0.4305
   1                                 rs241264    4619038    G        ADD      103   -0.02031  0.02381 -0.06698  0.02636      -0.8531       0.3957
   1                               rs12120353    4620996    A        ADD      103    0.02827  0.02127 -0.01342  0.06997        1.329        0.187
   1                                 rs241277    4629186    A        ADD       93 -0.0003196  0.02059 -0.04067  0.04003     -0.01552       0.9877
   1                                 rs241278    4629408    A        ADD       93  -0.004409  0.01752 -0.03875  0.02994      -0.2516        0.802
   1                                rs1541318    4634978    G        ADD      103    0.01133   0.0173 -0.02259  0.04524       0.6547       0.5143
   1                                rs1157688    4636767    A        ADD      103   -0.01953  0.02244  -0.0635  0.02445      -0.8702       0.3864
   1                                rs1024139    4640902    G        ADD      100   0.004944  0.02292 -0.03997  0.04986       0.2157       0.8297
   1                                 rs619364    4646379    G        ADD       93    0.02079  0.01865 -0.01576  0.05734        1.115       0.2681
   1                                 rs644647    4647469    C        ADD       91  -0.002467  0.02132 -0.04425  0.03932      -0.1157       0.9082
   1                               rs10915566    4648780    A        ADD       97     0.0365  0.02606 -0.01457  0.08758        1.401       0.1647
   1                                rs1849943    4649316    A        ADD      103  -0.001569  0.02231  -0.0453  0.04216     -0.07034       0.9441
   1                                 rs537761    4662408    A        ADD       93   -0.02371  0.02053 -0.06394  0.01652       -1.155       0.2512
   1                                rs3896439    4668670    A        ADD      103   -0.02835  0.04691  -0.1203   0.0636      -0.6043       0.5471
   1                                rs4654569    4675555    A        ADD       93    0.03025  0.04291 -0.05385   0.1144        0.705       0.4827
   1                                rs4654574    4679731    G        ADD       93  -0.002474  0.02215 -0.04589  0.04094      -0.1117       0.9113
   1                               rs12029673    4684090    G        ADD       93   0.004443  0.01844  -0.0317  0.04058        0.241       0.8102
   1                                rs1107467    4685222    A        ADD       93   -0.02705  0.01792 -0.06217 0.008071        -1.51       0.1348
   1                                 rs875807    4685672    A        ADD      103    0.01185  0.01743 -0.02232  0.04602       0.6795       0.4985
   1                               rs12122754    4698559    A        ADD      103    0.01341   0.0249 -0.03539  0.06221       0.5385       0.5915
   1                               rs10915575    4701258    G        ADD      103     0.0144  0.01868 -0.02222  0.05101       0.7708       0.4427
   1                               rs12408160    4723046    A        ADD      103    -0.0035  0.02032 -0.04332  0.03632      -0.1723       0.8636
   1                               rs12083131    4723818    A        ADD      103  -0.003077  0.01869 -0.03971  0.03355      -0.1647       0.8696
   1                               rs11588149    4725496    A        ADD      103    0.07473  0.05179 -0.02678   0.1762        1.443       0.1523
   1                                rs7517857    4725585    A        ADD       93     0.0055  0.01785 -0.02948  0.04048       0.3082       0.7587
   1                               rs12567266    4726454    A        ADD      103    0.03164  0.02111 -0.009743  0.07302        1.498       0.1373
   1                               rs16839422    4730964    G        ADD       93    0.02862  0.02419 -0.01879  0.07603        1.183         0.24
   1                               rs10799256    4731689    G        ADD       93    0.02751  0.02025 -0.01218  0.06721        1.359       0.1779
   1                               rs16839451    4737693    A        ADD       93     0.0325  0.02306 -0.01269   0.0777         1.41       0.1623
   1                                rs2071990    4738058    A        ADD      103    -0.1155  0.06153  -0.2361 0.005122       -1.877      0.06359
   1                                rs2071995    4738678    A        ADD      103   -0.01862  0.04071 -0.09841  0.06118      -0.4573       0.6485
   1                                 rs763238    4743704    A        ADD      103  -0.004056  0.02045 -0.04415  0.03603      -0.1983       0.8432
   1                                rs6688423    4768540    A        ADD       93    0.01967  0.01879 -0.01716   0.0565        1.047       0.2981
   1                                rs3820252    4784556    A        ADD      103    0.06732  0.05982 -0.04993   0.1846        1.125       0.2633
   1                                 rs242044    4787119    G        ADD      103    0.01803  0.01855 -0.01834  0.05439       0.9716       0.3337
   1                                 rs242050    4789179    A        ADD      103    0.01623  0.02343  -0.0297  0.06217       0.6928       0.4901
   1                                 rs409048    4805674    G        ADD       92   -0.01271  0.01841 -0.04878  0.02336      -0.6905       0.4918
   1                                 rs368808    4806381    A        ADD       93    0.02722  0.01901 -0.01003  0.06447        1.432       0.1557
   1                                rs2802720    4809120    A        ADD       93  -0.004481  0.01901 -0.04173  0.03277      -0.2358       0.8142
   1                                 rs523141    4819667    G        ADD       93   -0.02771  0.02447 -0.07567  0.02026       -1.132       0.2607
   1                               rs12119789    4823492    A        ADD      103    0.03174  0.01723 -0.002041  0.06551        1.842      0.06863
   1                               rs12066439    4824311    A        ADD      103    0.02967  0.02058 -0.01065     0.07        1.442       0.1525
   1                                 rs426095    4828063    A        ADD       93     -0.032  0.01801  -0.0673 0.003297       -1.777      0.07913
   1                                rs9426483    4830900    A        ADD       93   -0.03264  0.01928 -0.07043 0.005155       -1.693      0.09415
   1                                 rs423285    4831076    G        ADD      103 -0.0009379  0.02302 -0.04606  0.04418     -0.04074       0.9676
   1                                rs3766977    4833498    A        ADD      103    0.02009  0.02325 -0.02548  0.06566       0.8642       0.3896
   1                                 rs399377    4835375    A        ADD      103   0.003481  0.02444 -0.04443  0.05139       0.1424       0.8871
   1                                rs9426506    4844376    A        ADD      103   -0.01507  0.01845 -0.05124   0.0211      -0.8164       0.4163
   1                               rs11805709    4847594    A        ADD      103    0.02308  0.02254 -0.02111  0.06727        1.024       0.3085
   1                               rs12089516    4859727    G        ADD       93     0.1825  0.08267   0.0205   0.3446        2.208      0.02991
   1                                rs4654607    4861160    G        ADD      103   -0.02224   0.0174 -0.05634  0.01187       -1.278       0.2044
   1                                 rs760817    4863913    A        ADD       93   -0.03918  0.02717 -0.09244  0.01407       -1.442       0.1529
   1                               rs10799262    4872571    G        ADD       99    -0.0589  0.02584  -0.1095 -0.008254       -2.279      0.02496
   1                                rs2050010    4880917    A        ADD       93      0.127  0.06803 -0.006377   0.2603        1.866      0.06542
   1                                rs2181699    4888012    A        ADD      103   0.004243  0.01749 -0.03004  0.03853       0.2426       0.8089
   1                               rs10915626    4906783    A        ADD      103     0.1136  0.05131  0.01306   0.2142        2.215      0.02915
   1                                rs6683849    4908901    A        ADD      103    0.01822  0.01848   -0.018  0.05444        0.986       0.3266
   1                                rs6426440    4914910    C        ADD      103   0.009304  0.01836 -0.02668  0.04529       0.5068       0.6134
   1                               rs10915644    4927798    G        ADD      103    0.02095  0.01841 -0.01513  0.05702        1.138       0.2579
   1                               rs10915645    4928187    C        ADD       93    0.01744  0.01811 -0.01805  0.05293       0.9634       0.3381
   1                                rs7543026    4944842    A        ADD       93   0.005034  0.02083 -0.03579  0.04586       0.2417       0.8096
   1                                rs6664880    4952788    G        ADD      103   0.004198  0.01992 -0.03485  0.04324       0.2107       0.8335
   1                               exm2268645    4955862    G        ADD      105   0.001476  0.02001 -0.03774  0.04069      0.07376       0.9414
   1                                rs6678459    4968528    A        ADD       93   0.009233   0.0233 -0.03643  0.05489       0.3963       0.6928
   1                               rs12034557    4971507    A        ADD       93    0.01105  0.02388 -0.03575  0.05786       0.4629       0.6446
   1                               rs11805753    4973107    A        ADD      100   -0.01871  0.02501 -0.06774  0.03031      -0.7483       0.4562
   1                               rs10915668    4973301    A        ADD      103   0.005717  0.01774 -0.02906  0.04049       0.3222        0.748
   1                               rs12035499    4980692    A        ADD      103    0.01684  0.02419 -0.03057  0.06425       0.6962        0.488
   1                                 rs942245    4981503    G        ADD      103    0.02011  0.01688 -0.01297   0.0532        1.192       0.2364
   1                                rs6666453    4987424    C        ADD      103    0.01384  0.02402 -0.03324  0.06092       0.5761       0.5659
   1                                rs2898853    4992204    G        ADD      103   -0.02793  0.01837 -0.06392  0.00807       -1.521       0.1317
   1                               rs10915683    4996185    G        ADD      103   -0.02114  0.01785 -0.05613  0.01385       -1.184       0.2392
   1                                rs9286971    5003504    G        ADD      103    0.02304  0.01975 -0.01567  0.06175        1.167       0.2463
   1                                rs9426490    5011402    A        ADD       93    0.01263  0.01863 -0.02388  0.04915       0.6781       0.4995
   1                               rs10915298    5012301    A        ADD       93   -0.08243  0.05923  -0.1985  0.03365       -1.392       0.1676
   1                                rs6656223    5015844    G        ADD       93    0.01569  0.01782 -0.01924  0.05062       0.8802       0.3812
   1                               rs10799145    5021200    A        ADD      103   -0.01678  0.01784 -0.05175   0.0182      -0.9402       0.3495
   1                               rs12754637    5023321    A        ADD      103   -0.03408  0.02578  -0.0846  0.01644       -1.322       0.1893
   1                                rs7535462    5033661    A        ADD       93    0.03031  0.02066 -0.01018  0.07081        1.467        0.146
   1                               rs12757902    5036234    A        ADD      100    0.02655  0.02201 -0.01659   0.0697        1.206       0.2308
   1                                rs1563791    5043734    C        ADD      103   -0.02186  0.02265 -0.06626  0.02254      -0.9648       0.3371
   1                                rs7365286    5047163    A        ADD      103   0.007291  0.02047 -0.03283  0.04741       0.3562       0.7225
   1                                rs6683624    5051710    A        ADD      103    0.01521  0.02082  -0.0256  0.05601       0.7305       0.4669
   1                               rs10158288    5061519    A        ADD       93  -0.002697  0.01857 -0.03909  0.03369      -0.1453       0.8848
   1                               rs10915310    5068210    G        ADD      103   0.001859  0.01806 -0.03353  0.03725       0.1029       0.9182
   1                                rs1870516    5072295    A        ADD       93    0.02451   0.0178 -0.01038  0.05941        1.377       0.1721
   1                                rs9286975    5073092    G        ADD       92   -0.01884  0.01626 -0.05071  0.01302       -1.159       0.2497
   1                               rs10799152    5073658    C        ADD       93  -0.006839  0.01831 -0.04273  0.02905      -0.3735       0.7097
   1                                rs1459765    5088062    A        ADD      103  -0.001429  0.02432 -0.04909  0.04623     -0.05877       0.9533
   1                                rs6693990    5094435    A        ADD       93    0.01814  0.01858 -0.01826  0.05455       0.9768       0.3314
   1                               rs10915324    5103621    G        ADD       93   0.003256  0.02094 -0.03778  0.04429       0.1555       0.8768
   1                               rs10915329    5114102    A        ADD      103   -0.03639  0.01693 -0.06957 -0.003209        -2.15      0.03411
   1                                rs1563792    5124859    G        ADD      103    0.04223  0.02218 -0.00124   0.0857        1.904       0.0599
   1                                rs6603832    5127543    A        ADD       93    0.05182  0.02171 0.009273  0.09437        2.387      0.01917
   1                               rs11590026    5140226    A        ADD      100    0.00571  0.02014 -0.03377  0.04519       0.2834       0.7775
   1                                rs3128687    5141293    C        ADD       93  -0.002102  0.01753 -0.03647  0.03226      -0.1199       0.9049
   1                               rs10915341    5142552    C        ADD       93   -0.02735  0.01838 -0.06337 0.008664       -1.489       0.1403
   1                                rs6680801    5145066    A        ADD      103    0.02239  0.02527 -0.02714  0.07192        0.886       0.3778
   1                                rs9803863    5158857    G        ADD       93   0.004721  0.01939 -0.03329  0.04273       0.2434       0.8083
   1                                rs2242157    5160662    A        ADD      103  -0.003858  0.01678 -0.03675  0.02903      -0.2299       0.8187
   1                               rs10733013    5168663    A        ADD      103   -0.02174  0.01665 -0.05437  0.01089       -1.306       0.1946
   1                            exm-rs7513590    5170712    G        ADD      105    0.04649  0.03286 -0.01791   0.1109        1.415       0.1602
   1                                rs2611424    5174078    A        ADD       93   0.008553  0.02147 -0.03353  0.05064       0.3983       0.6914
   1                                rs6671889    5192703    C        ADD       93    0.01957  0.01739 -0.01451  0.05364        1.125       0.2636
   1                               rs10492925    5195371    G        ADD      103    0.01907  0.01905 -0.01828  0.05642        1.001       0.3194
   1                               rs10799173    5197977    G        ADD       93   0.004715  0.02135 -0.03712  0.04655       0.2209       0.8257
   1                               rs12121369    5210124    A        ADD      103   -0.01878  0.01753 -0.05314  0.01557       -1.072       0.2866
   1                               rs12027352    5211338    A        ADD       93    0.01868  0.01814 -0.01688  0.05424        1.029       0.3062
   1                                rs9439511    5218601    A        ADD      102   -0.01728  0.01738 -0.05133  0.01678      -0.9943       0.3226
   1                               rs16840071    5229311    A        ADD       93   -0.03416    0.042  -0.1165  0.04816      -0.8133       0.4183
   1                                rs9286977    5233284    A        ADD      102   -0.02758   0.0213 -0.06932  0.01416       -1.295       0.1984
   1                                rs7547229    5240211    A        ADD      102    0.01714  0.01756 -0.01729  0.05156       0.9757       0.3317
   1                               rs12043691    5248448    A        ADD       93  -0.004726   0.0397 -0.08253  0.07308       -0.119       0.9055
   1                                rs2722781    5257229    A        ADD       93    0.01493  0.01925 -0.02279  0.05265       0.7757       0.4401
   1                                rs7528871    5259095    A        ADD      103    -0.0144  0.02405 -0.06154  0.03274      -0.5988       0.5507
   1                                rs6603821    5267850    A        ADD       93    0.01152  0.01813 -0.02401  0.04705       0.6356       0.5267
   1                               rs12140099    5270277    G        ADD      103  -0.004882  0.02138  -0.0468  0.03703      -0.2283       0.8199
   1                               rs16840190    5282726    A        ADD       98   -0.02308  0.02959 -0.08109  0.03492        -0.78       0.4374
   1                                rs7546667    5282817    A        ADD       93  -0.009299  0.02024 -0.04897  0.03038      -0.4594       0.6471
   1                                 rs938962    5283942    A        ADD      103  -0.007072  0.01915  -0.0446  0.03046      -0.3693       0.7127
   1                                rs4259664    5287108    C        ADD      103    0.01316   0.0188 -0.02369  0.05001       0.6999       0.4857
   1                                 rs677735    5295176    A        ADD      103   0.002999  0.02755   -0.051    0.057       0.1088       0.9136
   1                                rs2353169    5296844    G        ADD      103  -0.008253  0.01753 -0.04261   0.0261      -0.4708       0.6388
   1                                 rs586165    5297887    A        ADD       93   -0.01189  0.02163 -0.05428   0.0305      -0.5496        0.584
   1                               rs12066405    5302528    A        ADD       93   0.001162  0.02004 -0.03811  0.04044      0.05798       0.9539
   1                                rs7534404    5309255    A        ADD      103   0.006399  0.02079 -0.03435  0.04714       0.3078       0.7589
   1                               rs12135834    5309667    A        ADD      103   0.006227  0.01785 -0.02876  0.04121       0.3488        0.728
   1                                rs6703948    5313445    A        ADD      103    0.02008  0.02203 -0.02311  0.06327       0.9112       0.3645
   1                                 rs630153    5321139    A        ADD      103    0.02443  0.01654   -0.008  0.05685        1.476       0.1431
   1                                 rs499416    5324231    A        ADD      100   0.008645  0.01957 -0.02971    0.047       0.4418       0.6597
   1                                 rs536995    5326050    A        ADD       93  -0.003202  0.01818 -0.03883  0.03242      -0.1762       0.8606
   1                                 rs579467    5329865    A        ADD       93 -0.0009856  0.01772 -0.03571  0.03374     -0.05563       0.9558
   1                                 rs584938    5334079    C        ADD       93    0.04275  0.01938 0.004764  0.08074        2.206      0.03007
   1                                rs4847576    5335599    G        ADD      103    0.03537  0.03177 -0.02691  0.09764        1.113       0.2684
   1                               rs17423547    5341464    G        ADD      103    -0.0309  0.01912 -0.06839 0.006578       -1.616       0.1094
   1                               rs12141954    5342295    G        ADD       98   -0.03457  0.01823 -0.07031 0.001163       -1.896      0.06111
   1                                 rs557477    5346474    C        ADD      103    0.03162  0.01862 -0.004884  0.06812        1.698       0.0928
   1                               exm2252114    5347155    A        ADD      105  -0.009447  0.01789 -0.04451  0.02562      -0.5281       0.5986
   1                                 rs665471    5347457    G        ADD       93    0.01838  0.01745 -0.01582  0.05257        1.053       0.2951
   1                               rs10915406    5349616    A        ADD      103  -0.004778  0.02316 -0.05018  0.04062      -0.2063        0.837
   1                                rs2353174    5350428    G        ADD       93   -0.01485  0.01687 -0.04791  0.01822        -0.88       0.3813
   1                               rs10799191    5356607    A        ADD       93  -0.007411  0.01945 -0.04554  0.03071       -0.381       0.7042
   1                               rs12040942    5371159    C        ADD      103   0.005414   0.0191 -0.03202  0.04285       0.2835       0.7774
   1                                rs5026665    5374940    G        ADD       93   -0.01624  0.01964 -0.05473  0.02225      -0.8272       0.4104
   1                                rs4847569    5379624    A        ADD      103   -0.01012   0.0197 -0.04872  0.02849      -0.5137       0.6086
   1                                rs2148211    5401364    G        ADD       93  -0.001814  0.01864 -0.03834  0.03472     -0.09731       0.9227
   1                               rs10915416    5403031    G        ADD       93  -0.005905  0.02156 -0.04816  0.03635      -0.2739       0.7848
   1                                rs4129058    5410542    G        ADD       93  -0.002819  0.01895 -0.03996  0.03433      -0.1487       0.8821
   1                                rs6603835    5475663    C        ADD       93   0.009293  0.01802 -0.02603  0.04462       0.5156       0.6074
   1                                rs3922826    5485177    C        ADD      103   -0.01069  0.02744 -0.06448   0.0431      -0.3894       0.6978
   1                               rs10907211    5492043    A        ADD      103  -0.003515  0.02287 -0.04834  0.04131      -0.1537       0.8782
   1                               rs11260694    5514194    A        ADD      103    0.01433  0.01812 -0.02118  0.04984       0.7911       0.4308
   1                               rs12568815    5521691    A        ADD       93      0.059  0.02615 0.007757   0.1102        2.257      0.02656
   1                               rs12045091    5547562    G        ADD       93   -0.04293  0.02151 -0.08509 -0.0007734       -1.996      0.04911
   1                               rs11260698    5549525    A        ADD      103    0.00044  0.01724 -0.03336  0.03424      0.02552       0.9797
   1                                rs2071959    5556067    A        ADD      103   -0.03036  0.02117 -0.07185  0.01114       -1.434       0.1549
   1                                rs9661310    5561412    A        ADD      100     0.0017  0.02954  -0.0562   0.0596      0.05755       0.9542
   1                                rs4845816    5561478    G        ADD       93   -0.02771  0.01811  -0.0632 0.007788        -1.53       0.1297
   1                                rs9659669    5563399    G        ADD       93   -0.01536  0.01726  -0.0492  0.01847      -0.8899        0.376
   1                                rs9729649    5572304    A        ADD      103    0.01009  0.02212 -0.03326  0.05343       0.4562       0.6493
   1                                rs9660967    5581798    A        ADD       93    0.02765   0.0199 -0.01135  0.06665         1.39       0.1682
   1                                rs7515958    5603850    G        ADD      103   -0.00934  0.02093 -0.05036  0.03168      -0.4462       0.6564
   1                                rs1935762    5616830    G        ADD      103    0.04705  0.03766 -0.02677   0.1209        1.249       0.2146
   1                                rs9439613    5623965    A        ADD       93    0.02517  0.01747 -0.009062  0.05941        1.441       0.1532
   1                                 rs904525    5635724    G        ADD       93  -0.002823  0.01837 -0.03882  0.03318      -0.1537       0.8782
   1                                rs6603844    5641064    A        ADD       93    -0.0114  0.02113 -0.05281  0.03001      -0.5396       0.5909
   1                                rs1695645    5643758    G        ADD       93  -0.007009  0.01701 -0.04035  0.02633       -0.412       0.6814
   1                               rs10907200    5646002    A        ADD      103  -0.009936  0.01844 -0.04607   0.0262      -0.5389       0.5912
   1                                 rs707582    5671786    G        ADD      103   -0.01106  0.01882 -0.04795  0.02584      -0.5874       0.5583
   1                                 rs770718    5674434    A        ADD      103    0.01936   0.0198 -0.01945  0.05818       0.9777       0.3307
   1                                rs9439603    5679441    G        ADD      103     0.0349  0.01706 0.001458  0.06834        2.045      0.04355
   1                                rs9439587    5679808    A        ADD      103     0.0266  0.02175 -0.01603  0.06923        1.223       0.2244
   1                               rs10157819    5680572    G        ADD      103    0.04126  0.02289 -0.003599  0.08612        1.803      0.07457
   1                                 rs945322    5684301    C        ADD      103   -0.06034  0.03423  -0.1274 0.006759       -1.763      0.08116
   1                                rs6690868    5701323    G        ADD      103    0.03078   0.0236 -0.01547  0.07704        1.304       0.1952
   1                               rs17028491    5703552    A        ADD      103   -0.01578  0.01857 -0.05217  0.02062      -0.8495       0.3977
   1                                 rs971816    5707091    A        ADD      103   0.003411  0.01719 -0.03028   0.0371       0.1984       0.8431
   1                                 rs707589    5711647    G        ADD       93    0.01856  0.01721 -0.01517  0.05229        1.078       0.2839
   1                                 rs707590    5712831    A        ADD      103   -0.02185   0.0171 -0.05536  0.01166       -1.278       0.2044
   1                               exm2252278    5717388    G        ADD      105   0.009468  0.01765 -0.02512  0.04405       0.5365       0.5928
   1                               exm2260467    5721189    G        ADD      105     0.1002  0.06801  -0.0331   0.2335        1.473       0.1439
   1                                 rs770721    5722405    A        ADD       93    0.02627  0.01871  -0.0104  0.06294        1.404       0.1639
   1                                 rs707580    5724940    G        ADD      103    0.04298  0.01851 0.006714  0.07926        2.323       0.0223
   1                                 rs770702    5744921    G        ADD      103     0.0163  0.01965 -0.02222  0.05481       0.8293        0.409
   1                                 rs770705    5747184    C        ADD       93    0.02442  0.01802 -0.01089  0.05974        1.356       0.1788
   1                                 rs770693    5765353    G        ADD      102  -0.002556  0.01683 -0.03554  0.03043      -0.1519       0.8796
   1                                rs2649078    5767805    G        ADD       93   0.003342  0.01802 -0.03197  0.03866       0.1855       0.8533
   1                                rs1414380    5774876    A        ADD       93  -0.009649  0.01862 -0.04614  0.02684      -0.5183       0.6056
   1                                rs2244632    5780697    G        ADD       93    0.01334  0.01761 -0.02117  0.04785       0.7575       0.4508
   1                                rs2842258    5790498    G        ADD      103   -0.02316  0.01804 -0.05851  0.01219       -1.284       0.2022
   1                                rs2649063    5799631    A        ADD       93    0.02877  0.01765 -0.005832  0.06337         1.63       0.1068
   1                               rs11260682    5805605    G        ADD       93    0.03999  0.04566 -0.04949   0.1295       0.8759       0.3835
   1                               rs12076190    5829039    G        ADD      103  -0.002639   0.0218 -0.04537  0.04009       -0.121       0.9039
   1                                rs4129514    5831601    A        ADD      103   0.003709  0.02102  -0.0375  0.04491       0.1764       0.8603
   1                                rs4845818    5861105    A        ADD       93  -0.006208  0.01902 -0.04348  0.03107      -0.3264       0.7449
   1                                rs9308476    5880466    C        ADD      103  -0.008288  0.01925 -0.04602  0.02945      -0.4304       0.6678
   1                                rs1890191    5887140    G        ADD       97   -0.00405  0.01913 -0.04153  0.03344      -0.2117       0.8328
   1                                rs1698976    5900795    A        ADD      103    0.02721  0.01779 -0.00766  0.06209        1.529       0.1294
   1                                rs1765719    5905929    C        ADD      103   -0.02187  0.01835 -0.05782  0.01409       -1.192       0.2362
   1                               rs11121600    5921042    A        ADD      103   -0.01777  0.01767 -0.05241  0.01687       -1.005       0.3173
   1                                rs1287634    5925371    A        ADD      103   0.006257  0.01697 -0.02701  0.03952       0.3687       0.7132
   1                                  exm8201    5927169    A        ADD      105   -0.02409  0.06392  -0.1494   0.1012      -0.3769       0.7071
   1                               exm2252388    5933384    G        ADD      105   -0.02987  0.04812  -0.1242  0.06445      -0.6207       0.5363
   1                                  exm8262    5935162    T        ADD      105   -0.04164   0.0238 -0.08828 0.005007        -1.75      0.08332
   1                                  exm8285    5940243    A        ADD      105   -0.00654  0.06362  -0.1312   0.1181      -0.1028       0.9183
   1                               rs12735231    5946443    A        ADD       93   -0.02571  0.02116 -0.06719  0.01576       -1.215       0.2276
   1                                  exm8315    5951013    A        ADD      105   -0.02533  0.04653  -0.1165  0.06588      -0.5443       0.5874
   1                               rs12401883    5957601    A        ADD       93    0.01277  0.02203 -0.03042  0.05595       0.5795       0.5638
   1                                rs2134551    5961870    G        ADD       93    0.02343  0.02158 -0.01887  0.06573        1.086       0.2806
   1                                 rs962662    5978510    G        ADD       93  -0.001453  0.01769 -0.03612  0.03321     -0.08217       0.9347
   1                                rs7549324    5982044    A        ADD      103   -0.01525  0.01761 -0.04978  0.01927      -0.8659       0.3887
   1                                rs7535806    5983114    A        ADD      103   -0.02256  0.01958 -0.06094  0.01581       -1.152        0.252
   1                               rs11120934    6037603    G        ADD       93   0.003069  0.01768 -0.03158  0.03772       0.1736       0.8626
   1                                  exm8446    6046264    A        ADD      105   0.004963  0.05803  -0.1088   0.1187      0.08552        0.932
   1                                 rs806111    6053630    C        ADD      103    0.01238  0.01636 -0.01967  0.04444       0.7572       0.4508
   1                                 rs546526    6070870    A        ADD      103   -0.01568  0.01683 -0.04866   0.0173      -0.9316       0.3539
   1                                rs1295107    6079392    A        ADD      103    0.03988  0.01707 0.006429  0.07333        2.337      0.02153
   1                                rs1295094    6095199    A        ADD       93    0.03527  0.02274 -0.009299  0.07983        1.551       0.1246
   1                                  exm8468    6111757    A        ADD      105   0.001107  0.04003 -0.07735  0.07957      0.02765        0.978
   1                                rs3789553    6117171    G        ADD      103     0.0381  0.02336 -0.007698  0.08389        1.631       0.1063
   1                                rs4908752    6125084    A        ADD       93     0.0436  0.02316 -0.001797  0.08899        1.882      0.06317
   1                                rs1883771    6129864    G        ADD       93    0.02251  0.08981  -0.1535   0.1985       0.2506       0.8027
   1                                rs2273042    6149122    A        ADD      103   -0.01848  0.03622 -0.08947   0.0525      -0.5104        0.611
   1                               exm2264794    6153525    G        ADD      105   0.002871  0.01718 -0.03079  0.03653       0.1672       0.8676
   1                                rs3810993    6162583    G        ADD      103   0.001801   0.0186 -0.03466  0.03826      0.09679       0.9231
   1                                rs2785581    6177898    A        ADD       93   -0.01446   0.0174 -0.04856  0.01964      -0.8312       0.4082
   1                                rs2843495    6182321    G        ADD       93    0.01021  0.01993 -0.02885  0.04926       0.5123       0.6098
   1                                rs2843494    6183926    G        ADD       93    -0.0331  0.03039 -0.09266  0.02647       -1.089       0.2792
   1                                rs9434662    6190215    A        ADD      101   0.008257  0.02023 -0.03138   0.0479       0.4083        0.684
   1                                rs2250358    6196869    G        ADD      103  -0.001456  0.01648 -0.03375  0.03084     -0.08838       0.9298
   1                               rs12067480    6205349    A        ADD       93     0.0227  0.02309 -0.02256  0.06795        0.983       0.3283
   1                                rs1883606    6207217    G        ADD       93    0.02906  0.01638 -0.003043  0.06116        1.774      0.07958
   1                                rs9434741    6217859    G        ADD       93    0.01747  0.02065 -0.02299  0.05793       0.8462       0.3998
   1                                 rs747393    6221975    G        ADD      103    0.04398  0.02384 -0.002745  0.09071        1.845      0.06815
   1                                rs4908863    6247066    A        ADD       93    0.04817   0.0323 -0.01514   0.1115        1.491       0.1395
   1                                rs4908864    6263354    A        ADD       93   -0.01816   0.0189  -0.0552  0.01888      -0.9611       0.3392
   1                                  exm8955    6272078    A        ADD       91    0.02132    0.034 -0.04533  0.08797        0.627       0.5324
   1                                  exm8990    6278414    G        ADD      105 -0.0002351  0.02028 -0.03998  0.03951      -0.0116       0.9908
   1                                  exm8997    6279370    C        ADD      105 -0.0004977  0.02494 -0.04938  0.04839     -0.01995       0.9841
   1                                  exm9031    6304454    G        ADD      105     0.1384   0.0746 -0.007843   0.2846        1.855      0.06663
   1                                rs4908543    6317983    A        ADD       93     0.0109  0.02107 -0.03041   0.0522       0.5171       0.6064
   1                                rs3789500    6352084    A        ADD       93  -0.003559  0.03645 -0.07501  0.06789     -0.09764       0.9224
   1                               rs17029372    6361437    A        ADD       93   0.008364  0.02203 -0.03481  0.05153       0.3798       0.7051
   1                                rs6577570    6387276    A        ADD       93    0.03426  0.06038 -0.08408   0.1526       0.5674       0.5719
   1                                 rs742505    6408060    A        ADD       93    0.03426  0.06038 -0.08408   0.1526       0.5674       0.5719
   1                                rs3827718    6411024    A        ADD      103   0.005623  0.03912 -0.07106  0.08231       0.1437        0.886
   1                                rs7515832    6418218    C        ADD       93  -0.007202  0.04092  -0.0874    0.073       -0.176       0.8607
   1                                rs4582826    6461530    G        ADD      103   0.004222  0.02789 -0.05045  0.05889       0.1513         0.88
   1                               rs17026985    6465054    A        ADD       93   -0.02358  0.04745  -0.1166  0.06942      -0.4969       0.6205
   1                               rs11485227    6474008    A        ADD       93   0.003311  0.02442 -0.04455  0.05118       0.1356       0.8925
   1                                rs2103673    6494399    A        ADD      103    0.00466  0.02425 -0.04288   0.0522       0.1921        0.848
   1                               rs10864548    6501796    G        ADD       93  -0.007063   0.0212 -0.04861  0.03448      -0.3332       0.7398
   1                                  exm9459    6524501    G        ADD      101    0.02988  0.04054 -0.04958   0.1093       0.7371       0.4629
   1                                  exm9525    6528468    A        ADD      105    0.01323   0.0412 -0.06751  0.09397       0.3212       0.7488
   1                                  exm9585    6531124    G        ADD      105    0.01323   0.0412 -0.06751  0.09397       0.3212       0.7488
   1                                  exm9590    6531589    A        ADD      105   -0.02302   0.0368 -0.09514   0.0491      -0.6255       0.5331
   1                                  exm9626    6533393    G        ADD       91    0.01596  0.02516 -0.03334  0.06527       0.6346       0.5274
   1                                rs2986739    6548056    G        ADD       93    0.02646   0.0296 -0.03156  0.08448       0.8938       0.3739
   1                               exm2268861    6550376    G        ADD      105   0.001853  0.02776 -0.05256  0.05627      0.06676       0.9469
   1                               exm2233725    6550505    A        ADD      105  -0.006741   0.0282   -0.062  0.04852      -0.2391       0.8116
   1                                rs4908554    6568387    A        ADD      103   0.003794  0.01808 -0.03165  0.03923       0.2098       0.8343
   1                                rs3935435    6572175    A        ADD      103   -0.01656  0.01869 -0.05319  0.02007      -0.8861       0.3778
   1                                rs4243830    6577871    G        ADD       92   -0.04057  0.02588 -0.09129  0.01015       -1.568       0.1206
   1                                rs1010584    6579843    G        ADD       93   -0.03104  0.02456 -0.07917  0.01709       -1.264       0.2097
   1                                rs4908909    6599041    G        ADD       93    -0.0422  0.02598 -0.09312 0.008712       -1.625       0.1079
   1                                  exm9786    6614535    G        ADD      105   -0.04556  0.02477 -0.09411 0.002995       -1.839      0.06893
   1                               rs12565181    6620545    A        ADD       93   -0.03096  0.02438 -0.07875  0.01682        -1.27       0.2075
   1                           exm-rs11587438    6631431    G        ADD      105    -0.0557  0.02331  -0.1014    -0.01       -2.389      0.01881
   1                                  exm9852    6635306    A        ADD      105    0.03567  0.02459 -0.01253  0.08387         1.45       0.1501
   1                                  exm9881    6637056    A        ADD      105    -0.1203   0.0527  -0.2236 -0.01704       -2.283      0.02457
   1                                 exm10030    6649228    C        ADD      105   -0.01396  0.03257 -0.07781  0.04988      -0.4287       0.6691
   1                               rs12727844    6694207    G        ADD       93  -0.009734  0.01916 -0.04728  0.02781      -0.5081       0.6127
   1                                rs1043681    6695123    G        ADD       93   0.008541  0.01845 -0.02763  0.04471       0.4628       0.6446
   1                                 exm10282    6698390    A        ADD      105   -0.08514  0.07252  -0.2273  0.05699       -1.174       0.2432
   1                                 exm10307    6705944    A        ADD      105   -0.01097  0.03329 -0.07622  0.05429      -0.3294       0.7426
   1                                rs2235564    6713114    A        ADD      103   -0.01183  0.02187 -0.05469  0.03102      -0.5413       0.5896
   1                                rs6659873    6723806    C        ADD      103  -0.008349  0.02191 -0.05129  0.03459      -0.3811        0.704
   1                               rs11122115    6725427    A        ADD      103    0.01198  0.02256 -0.03224  0.05619        0.531       0.5966
   1                                 rs201151    6732424    G        ADD      103    0.01876    0.021  -0.0224  0.05991       0.8932        0.374
   1                                 rs277679    6783548    A        ADD      103   0.004567  0.02018 -0.03499  0.04412       0.2263       0.8214
   1                               rs11122122    6790946    A        ADD      103   -0.01294  0.01776 -0.04775  0.02186      -0.7288       0.4679
   1                                 rs447558    6795230    A        ADD      103   -0.00168  0.01778 -0.03652  0.03316     -0.09451       0.9249
   1                                rs2134318    6798102    G        ADD       93    0.01566  0.01758  -0.0188  0.05012       0.8908       0.3755
   1                               exm2252762    6814758    A        ADD      105  -0.004398  0.01713 -0.03798  0.02918      -0.2567        0.798
   1                                 rs378930    6826467    A        ADD      102   -0.01028  0.01742 -0.04442  0.02387      -0.5899       0.5567
   1                                 rs391674    6832052    A        ADD      103  -0.009443  0.01831 -0.04534  0.02645      -0.5157       0.6073
   1                               rs11122144    6835761    A        ADD       93    0.02241  0.02829 -0.03303  0.07785       0.7923       0.4304
   1                               rs17029864    6863342    A        ADD       93     0.0456  0.02643 -0.006202  0.09739        1.725      0.08807
   1                                 rs589178    6870942    A        ADD       98   -0.01771  0.01695 -0.05092   0.0155       -1.045       0.2987
   1                                 rs659459    6873932    G        ADD      103  -0.004781  0.01942 -0.04284  0.03328      -0.2462        0.806
   1                               rs12058103    6903599    G        ADD      103    0.03214  0.02088 -0.008777  0.07307         1.54        0.127
   1                                rs6688732    6929760    A        ADD      103    0.02956  0.02067 -0.01096  0.07008         1.43        0.156
   1                               rs11586867    6972393    A        ADD      103   0.007868  0.01702 -0.02549  0.04123       0.4623       0.6449
   1                               rs12122806    6978623    G        ADD      103    0.01033  0.02671 -0.04202  0.06268       0.3868       0.6997
   1                                rs4908574    6986109    G        ADD       93   -0.02687  0.01778 -0.06172 0.007985       -1.511       0.1345
   1                                rs6577395    6991925    G        ADD      103    0.01144  0.01848 -0.02477  0.04765       0.6191       0.5373
   1                                rs6688108    7007311    A        ADD       93   -0.02822  0.01691 -0.06137 0.004926       -1.669      0.09882
   1                               rs10864251    7011805    C        ADD       98   -0.02017  0.01659 -0.05268  0.01234       -1.216       0.2272
   1                               rs11120796    7014330    A        ADD       93     0.0136  0.01859 -0.02283  0.05003       0.7317       0.4664
   1                               rs17030082    7029262    G        ADD       93    0.02203  0.01608 -0.009486  0.05354         1.37       0.1743
   1                                rs6698901    7041175    A        ADD      103  -0.006537  0.01724 -0.04033  0.02726      -0.3791       0.7054
   1                                rs1317017    7048779    A        ADD      102    0.01967   0.0192 -0.01795   0.0573        1.025       0.3081
   1                                rs6681529    7052566    G        ADD      103  -0.007292   0.0173  -0.0412  0.02661      -0.4215       0.6743
   1                               rs17030129    7059150    A        ADD       93     0.0103  0.02188 -0.03259  0.05319       0.4707       0.6391
   1                               rs11120813    7062993    A        ADD       93   0.004309  0.01747 -0.02994  0.03856       0.2466       0.8058
   1                                rs6690584    7078434    C        ADD       93  -0.001789  0.01829 -0.03763  0.03406     -0.09781       0.9223
   1                               rs17030152    7083719    G        ADD      103    0.02721  0.02099 -0.01394  0.06835        1.296       0.1981
   1                               rs11120820    7087739    A        ADD      103    0.01368  0.02328 -0.03195  0.05931       0.5874       0.5583
   1                               rs11588846    7088261    G        ADD      103     0.0137   0.0207 -0.02687  0.05426       0.6618       0.5097
   1                               exm2264795    7088855    A        ADD      105    0.00861   0.0173 -0.02529  0.04251       0.4978       0.6198
   1                               rs12738895    7093213    A        ADD      102   -0.02971  0.01671 -0.06247  0.00304       -1.778       0.0786
   1                                rs7553537    7096700    A        ADD       93   -0.04218  0.02686 -0.09482  0.01046        -1.57         0.12
   1                                rs4074964    7105079    G        ADD      103   0.007461  0.01876 -0.02931  0.04423       0.3977       0.6918
   1                                rs6577410    7112390    A        ADD       93   -0.01354  0.02082 -0.05435  0.02727      -0.6502       0.5173
   1                                rs4908595    7119202    A        ADD       93   -0.01861  0.02065 -0.05908  0.02185      -0.9016       0.3698
   1                                rs4436414    7120915    A        ADD       93  -0.006252   0.0185 -0.04251     0.03       -0.338       0.7362
   1                                rs9434824    7137637    A        ADD      103   -0.01464  0.01956 -0.05297  0.02369      -0.7486       0.4559
   1                                rs1009113    7143807    A        ADD       93   -0.02134  0.02348 -0.06735  0.02467      -0.9091       0.3658
   1                                rs7544611    7148455    A        ADD      103   -0.02009  0.02052 -0.06032  0.02013      -0.9789       0.3301
   1                                rs2071917    7150527    A        ADD      103   -0.02455  0.01678 -0.05744 0.008341       -1.463       0.1468
   1                                rs2071918    7150577    A        ADD      103   -0.03777  0.02393 -0.08467  0.00913       -1.578       0.1178
   1                               rs11120840    7156082    C        ADD       93   -0.02846  0.01748 -0.06273 0.005809       -1.628       0.1072
   1                                rs6694886    7167031    A        ADD      103   -0.03022   0.0169 -0.06334 0.002896       -1.789      0.07684
   1                                rs7527268    7173895    G        ADD      103     0.0195  0.01777 -0.01533  0.05432        1.097       0.2752
   1                                rs9434469    7177744    A        ADD       93    0.03666  0.01704 0.003264  0.07006        2.152      0.03424
   1                                rs7532024    7179479    A        ADD      103   -0.01516  0.01771 -0.04987  0.01956      -0.8559       0.3942
   1                                rs4908443    7179721    A        ADD      103  -0.004155  0.02073 -0.04479  0.03648      -0.2004       0.8416
   1                                rs4908600    7196659    A        ADD      103    0.03725  0.01901 -1.471e-05  0.07451        1.959      0.05299
   1                             exm-rs970973    7202190    A        ADD      105   -0.03997  0.01933 -0.07786 -0.002087       -2.068      0.04128
   1                               rs12751444    7208217    A        ADD      103   -0.02905   0.0183 -0.06492  0.00682       -1.587       0.1157
   1                                rs9434483    7217727    G        ADD       93    0.03828   0.0192 0.0006413  0.07591        1.993      0.04939
   1                                rs4908602    7220970    A        ADD      103  -0.002427  0.01642 -0.03461  0.02976      -0.1478       0.8828
   1                                rs4908445    7241523    G        ADD      103   0.009053  0.01686 -0.02399  0.04209       0.5371       0.5925
   1                               rs12735487    7245162    A        ADD       93    0.03713  0.01868 0.0005133  0.07375        1.987      0.05006
   1                                rs4908605    7245434    A        ADD       93    0.01051  0.01876 -0.02625  0.04728       0.5606       0.5766
   1                                rs4908448    7269283    G        ADD       93   -0.01767  0.01817 -0.05328  0.01793      -0.9729       0.3333
   1                                 rs916393    7272250    A        ADD      103   -0.01304  0.01755 -0.04744  0.02135      -0.7432       0.4592
   1                               exm2268862    7278011    G        ADD      105    0.05144  0.07356 -0.09273   0.1956       0.6993        0.486
   1                                rs4908610    7311260    C        ADD       93   -0.01326  0.01858 -0.04967  0.02315      -0.7139       0.4772
   1                                rs6698548    7317541    A        ADD      103   0.002386   0.0175 -0.03191  0.03668       0.1363       0.8918
   1                               rs10864289    7318448    A        ADD      103    0.01042  0.02058 -0.02992  0.05075        0.506        0.614
   1                               rs11120889    7324323    G        ADD      103  -0.005656  0.01887 -0.04265  0.03134      -0.2996       0.7651
   1                               rs10864290    7326245    G        ADD       92   -0.01333   0.0179 -0.04841  0.02175      -0.7447       0.4585
   1                                rs2412148    7331060    A        ADD      101     0.0275  0.02579 -0.02305  0.07804        1.066       0.2891
   1                                rs2412147    7331347    A        ADD       93  0.0005449  0.01995 -0.03855  0.03964      0.02732       0.9783
   1                                rs7539551    7338813    G        ADD      103   -0.01812  0.01965 -0.05663  0.02039      -0.9221       0.3588
   1                               rs12409413    7342106    G        ADD      103   0.001063  0.01825 -0.03471  0.03684      0.05823       0.9537
   1                                rs1894654    7351434    G        ADD      103    0.00673  0.01863 -0.02979  0.04325       0.3612       0.7188
   1                               rs11120896    7361338    A        ADD      103  -0.004791  0.02017 -0.04433  0.03475      -0.2375       0.8128
   1                                rs9659928    7362478    G        ADD       93  -0.006667  0.02104 -0.04791  0.03458      -0.3168       0.7521
   1                               rs12128469    7375258    A        ADD      103    0.02162  0.02094 -0.01941  0.06266        1.033       0.3042
   1                               rs12563394    7380747    G        ADD      103  -0.002457  0.01998 -0.04162  0.03671       -0.123       0.9024
   1                               rs12041403    7394728    G        ADD       93   -0.01115  0.01829 -0.04699  0.02469      -0.6098       0.5436
   1                                 rs763173    7410182    A        ADD      103   -0.01023  0.02491 -0.05905  0.03859      -0.4107       0.6822
   1                                 rs845270    7426875    A        ADD       93  -0.003242  0.02471 -0.05167  0.04519      -0.1312       0.8959
   1                                rs2040433    7448154    G        ADD       93   -0.02498  0.02382 -0.07168  0.02171       -1.049       0.2973
   1                                 rs845202    7464375    G        ADD      103     0.0173  0.02196 -0.02573  0.06034       0.7881       0.4326
   1                                 rs763161    7468614    G        ADD      102    0.01311  0.02425  -0.0344  0.06063       0.5409       0.5898
   1                                rs7535846    7471157    A        ADD       93    0.03204  0.01783 -0.002898  0.06699        1.797      0.07578
   1                               rs11120917    7478076    A        ADD      103   -0.03522  0.01985 -0.07413 0.003681       -1.775      0.07915
   1                               rs10864302    7487277    A        ADD       93   -0.01845  0.02128 -0.06016  0.02325      -0.8671       0.3883
   1                                rs1193220    7492265    A        ADD      103    0.01801    0.018 -0.01728  0.05329            1       0.3197
   1                                rs9988557    7493231    G        ADD       98    0.02391  0.01994 -0.01517  0.06299        1.199       0.2335
   1                                rs1193224    7497407    A        ADD       93   0.007419   0.0198 -0.03139  0.04623       0.3747       0.7088
   1                               rs12565108    7501060    A        ADD       93    0.06238  0.05414 -0.04374   0.1685        1.152       0.2524
   1                                rs1750837    7520601    G        ADD      103   -0.03366  0.01541 -0.06387 -0.003449       -2.184      0.03142
   1                               rs11805932    7521479    A        ADD      103    0.02274  0.04102 -0.05765   0.1031       0.5543       0.5807
   1                                rs6702132    7524476    A        ADD       93     0.0243  0.01771 -0.01041    0.059        1.372       0.1736
   1                                rs1149331    7528669    A        ADD      103   -0.02154  0.01762 -0.05607  0.01299       -1.222       0.2245
   1                                rs6678279    7540770    A        ADD      103   -0.02758  0.05446  -0.1343  0.07917      -0.5064       0.6138
   1                                rs2796483    7541345    G        ADD       93   0.006785  0.01712 -0.02676  0.04033       0.3964       0.6928
   1                                 rs947675    7548616    G        ADD       93   -0.01004  0.01781 -0.04495  0.02486       -0.564       0.5742
   1                                rs1193230    7551631    A        ADD       93   0.004245  0.01793  -0.0309  0.03939       0.2367       0.8134
   1                               rs10864304    7557152    G        ADD      103    0.01426  0.02974 -0.04404  0.07255       0.4794       0.6328
   1                                rs1725262    7562488    G        ADD      103  -0.005839  0.01838 -0.04186  0.03019      -0.3177       0.7514
   1                                rs1725241    7567618    A        ADD       93   -0.00145  0.01895 -0.03859  0.03569     -0.07651       0.9392
   1                               rs12565334    7567768    A        ADD       93    -0.0216  0.02613 -0.07281  0.02961      -0.8267       0.4107
   1                                rs1193179    7569602    G        ADD      103    0.01331  0.01908  -0.0241  0.05071       0.6972       0.4873
   1                                 rs749958    7572262    G        ADD      103  -0.005736  0.01859 -0.04218  0.03071      -0.3085       0.7584
   1                                rs7529399    7575666    G        ADD      102  -0.009365  0.02081 -0.05015  0.03142        -0.45       0.6537
   1                                rs6693468    7578333    G        ADD       93   0.005271    0.018 -0.03001  0.04055       0.2928       0.7704
   1                                rs6670316    7578713    A        ADD       93    0.01971  0.02467 -0.02863  0.06806       0.7993       0.4263
   1                                rs1750817    7578776    A        ADD       93  -0.005151  0.02067 -0.04565  0.03535      -0.2493       0.8038
   1                               exm2268649    7584814    A        ADD      105    0.01046  0.01849 -0.02577   0.0467       0.5659       0.5728
   1                                rs1193167    7590448    G        ADD      103    0.01238  0.01889 -0.02464   0.0494       0.6555       0.5137
   1                                rs2478266    7595233    G        ADD       98   -0.01146  0.01976 -0.05019  0.02728      -0.5797       0.5636
   1                                rs6577449    7598094    A        ADD      103 -0.0006061  0.03818 -0.07544  0.07423     -0.01587       0.9874
   1                               rs12407666    7600905    A        ADD      102    0.01356  0.01892 -0.02351  0.05064       0.7171       0.4751
   1                                 rs957856    7613745    G        ADD      103   0.006478  0.01789 -0.02859  0.04155        0.362       0.7181
   1                               rs17031113    7617484    A        ADD      103  -0.007004  0.02195 -0.05002  0.03601      -0.3191       0.7503
   1                                rs6696544    7621589    A        ADD      103  -0.005303  0.02387 -0.05209  0.04149      -0.2221       0.8247
   1                               rs12139380    7682237    G        ADD       93    0.01314  0.02432 -0.03453  0.06082       0.5403       0.5904
   1                                rs9434879    7713021    A        ADD       92   -0.03025  0.01998 -0.06941 0.008915       -1.514       0.1338
   1                               rs17031253    7717080    A        ADD       96   -0.02584  0.01885 -0.06278  0.01111       -1.371       0.1739
   1                                rs1891215    7727854    G        ADD      103   -0.03302  0.01829 -0.06887 0.002824       -1.806      0.07412
   1                                rs6673977    7736097    G        ADD       92   -0.04331  0.01978 -0.08207 -0.004541        -2.19       0.0313
   1                               rs12756299    7758760    A        ADD      103     0.0195  0.01741 -0.01462  0.05361         1.12       0.2655
   1                                rs3011937    7775407    G        ADD       93   0.003567  0.01806 -0.03182  0.03896       0.1976       0.8439
   1                               rs12028339    7784902    A        ADD      102   -0.01613  0.01962 -0.05458  0.02233      -0.8219       0.4132
   1                                 exm10535    7797503    G        ADD      105    0.02265  0.02788 -0.03199   0.0773       0.8126       0.4184
   1                                rs2032563    7801288    A        ADD      103   -0.03383  0.02381 -0.08049  0.01283       -1.421       0.1586
   1                                rs2071986    7805208    C        ADD       93    0.03567  0.02006 -0.003654    0.075        1.778      0.07896
   1                                 rs707455    7825311    A        ADD      103     0.0284  0.01798 -0.006831  0.06363         1.58       0.1174
   1                                 rs697672    7826347    G        ADD       93   -0.01156  0.02637 -0.06325  0.04013      -0.4384       0.6622
   1                                rs2153733    7830262    G        ADD       93   -0.02462  0.02457 -0.07277  0.02353       -1.002       0.3191
   1                                rs2071987    7834026    A        ADD       93     0.0714  0.02273  0.02685   0.1159        3.141     0.002308
   1                                 rs707460    7838691    G        ADD       92     0.0381  0.01796 0.002907  0.07329        2.122      0.03676
   1                               rs10864315    7850081    A        ADD       93    0.01128   0.0197 -0.02733  0.04989       0.5726       0.5684
   1                                 rs697686    7850218    A        ADD      103    0.01709  0.01957 -0.02126  0.05544       0.8736       0.3845
   1                                 rs707467    7861684    C        ADD       97    0.06585  0.02212  0.02249   0.1092        2.977     0.003744
   1                                 rs228642    7863293    G        ADD      103    0.02153  0.01736  -0.0125  0.05556         1.24        0.218
   1                                 rs228666    7868725    G        ADD       93   -0.04191  0.02153 -0.08411 0.0002876       -1.947      0.05485
   1                               exm2264796    7877488    A        ADD      105    0.01822  0.01918 -0.01937  0.05581       0.9501       0.3444
   1                            exm-rs2797685    7879063    A        ADD      105    0.04851  0.02413 0.001216   0.0958         2.01      0.04714
   1                               rs10462018    7879627    A        ADD      101    -0.0222  0.02441 -0.07004  0.02564      -0.9094       0.3655
   1                                 exm10746    7880683    C        ADD      105   -0.01955   0.0261 -0.07069   0.0316      -0.7491       0.4556
   1                               rs10127838    7881780    A        ADD      102   -0.01082  0.02346  -0.0568  0.03517       -0.461       0.6459
   1                                 exm10764    7887262    A        ADD      105    0.08506  0.05654 -0.02575   0.1959        1.504       0.1357
   1                                 exm10780    7887493    A        ADD      105   -0.01689  0.04429  -0.1037  0.06992      -0.3813       0.7038
   1                                 exm10831    7890117    G        ADD       91   -0.07084  0.02211  -0.1142 -0.02751       -3.205     0.001912
   1                                 exm10854    7897133    G        ADD      105   -0.01955   0.0261 -0.07069   0.0316      -0.7491       0.4556
   1                                 exm10875    7909737    A        ADD      105    0.04147   0.0383  -0.0336   0.1165        1.083       0.2816
   1                                 exm10891    7913029    G        ADD      105  -0.005043   0.0256 -0.05522  0.04514       -0.197       0.8443
   1                                 rs228648    7913430    G        ADD      103  0.0002388  0.01738 -0.03382   0.0343      0.01374       0.9891
   1                                 exm10896    7913445    A        ADD      105  -0.005043   0.0256 -0.05522  0.04514       -0.197       0.8443
   1                               rs11582983    7916387    G        ADD       93    0.02214  0.02592 -0.02865  0.07294       0.8545       0.3952
   1                                 rs707476    7918106    A        ADD      103   0.006143  0.01986 -0.03279  0.04508       0.3092       0.7578
   1                                 rs531485    7921952    C        ADD      103   -0.01569  0.02259 -0.05997  0.02859      -0.6945       0.4891
   1                                 rs504560    7926542    A        ADD      103    0.01727  0.01922  -0.0204  0.05493       0.8983       0.3712
   1                                 rs228716    7936272    C        ADD       93  -0.001305   0.0174 -0.03541   0.0328     -0.07501       0.9404
   1                                 rs228703    7944264    G        ADD      103   0.009512  0.01858  -0.0269  0.04592        0.512       0.6098
   1                                rs1040397    7952427    A        ADD       93   -0.03343    0.019 -0.07067 0.003803        -1.76        0.082
   1                                 rs170551    7955894    G        ADD      103    0.02524  0.02027  -0.0145  0.06497        1.245       0.2162
   1                                 rs227163    7961206    G        ADD      103   -0.01337  0.01848 -0.04959  0.02286       -0.723       0.4714
   1                               rs12068202    7961294    G        ADD       93    0.03365   0.0337 -0.03239  0.09969       0.9986       0.3208
   1                               exm2264984    7980338    G        ADD      105    0.03741  0.03958 -0.04017    0.115       0.9451        0.347
   1                                 rs863171    7992615    A        ADD       93   -0.01456  0.01706 -0.04799  0.01887      -0.8537       0.3957
   1                                 rs161811    7999602    A        ADD      103     0.0466  0.04073 -0.03322   0.1264        1.144       0.2554
   1                                 rs161799    8015560    G        ADD      103   0.005599  0.01972 -0.03305  0.04424        0.284        0.777
   1                           exm-rs35675666    8021973    A        ADD      105    0.01532    0.023 -0.02976   0.0604       0.6661       0.5069
   1                                 exm10965    8030994    A        ADD      105   -0.03308  0.07478  -0.1797   0.1135      -0.4423       0.6592
   1                                 rs225119    8044361    A        ADD       93 -0.0009177  0.01747 -0.03515  0.03332     -0.05253       0.9582
   1                           exm-rs12727642    8046672    A        ADD      105    0.01815  0.02287 -0.02666  0.06297       0.7938       0.4292
   1                                 exm11035    8074334    A        ADD      105    -0.1334  0.07249  -0.2755 0.008661        -1.84      0.06872
   1                                 rs225132    8095500    C        ADD      103    0.01811  0.02209 -0.02518  0.06141       0.8199       0.4143
   1                                rs4908724    8119251    A        ADD       93  -0.003222  0.02216 -0.04665  0.04021      -0.1454       0.8847
   1                               rs10864330    8168564    A        ADD       93  -0.003353  0.01854 -0.03969  0.03299      -0.1808       0.8569
   1                                rs7523335    8180210    A        ADD      103     0.0047  0.02318 -0.04073  0.05013       0.2028       0.8397
   1                                rs6577466    8182535    C        ADD       93    0.01198   0.0193 -0.02586  0.04981       0.6205       0.5366
   1                                rs4908736    8187211    G        ADD      103    0.03594    0.026 -0.01502  0.08691        1.382       0.1701
   1                                rs7527904    8189854    A        ADD      103    0.01942   0.0188 -0.01743  0.05627        1.033       0.3042
   1                                rs7545284    8192898    A        ADD      103   -0.03005  0.01655 -0.06249 0.002394       -1.815       0.0726
   1                                rs7529511    8195226    A        ADD      103   0.008106  0.01641 -0.02405  0.04026       0.4941       0.6224
   1                               rs12564077    8212425    G        ADD       93   0.008694  0.01897 -0.02849  0.04588       0.4582       0.6479
   1                               rs11121117    8217303    G        ADD      103   -0.01196  0.01977 -0.05071  0.02679       -0.605       0.5466
   1                               rs17032281    8222156    A        ADD      103    0.02364   0.0178 -0.01124  0.05852        1.328       0.1872
   1                                rs6663882    8244145    G        ADD      103  -0.003677  0.01722 -0.03743  0.03008      -0.2135       0.8314
   1                                rs7548511    8267513    G        ADD       93      0.013  0.01887 -0.02398  0.04999       0.6892       0.4926
   1                                 rs390468    8274018    A        ADD      103  -0.008978  0.03084 -0.06942  0.05146      -0.2911       0.7716
   1                                 rs428180    8278899    C        ADD       93   -0.02229  0.02144 -0.06431  0.01973        -1.04       0.3014
   1                               rs10864340    8280517    A        ADD       93   -0.01074  0.03375 -0.07688  0.05541      -0.3181       0.7512
   1                               rs11589993    8284497    A        ADD      103   -0.02269  0.02253 -0.06684  0.02147       -1.007       0.3165
   1                                 rs299499    8292761    G        ADD      103  -0.002147  0.01702  -0.0355   0.0312      -0.1262       0.8999
   1                                rs7528376    8295130    G        ADD       96   -0.01371  0.01881 -0.05058  0.02316      -0.7289        0.468
   1                                rs4301655    8313894    A        ADD      103   -0.01337  0.02034 -0.05324  0.02649      -0.6576       0.5124
   1                                 rs438895    8338355    G        ADD       98    0.01901  0.03595 -0.05146  0.08947       0.5287       0.5983
   1                                 rs299689    8352398    A        ADD      103    0.03126  0.01863 -0.005253  0.06777        1.678      0.09661
   1                                 rs966134    8373208    A        ADD       98   0.008936  0.01769 -0.02573   0.0436       0.5053       0.6146
   1                               rs12132135    8382607    G        ADD      100   -0.05298  0.02208 -0.09626 -0.009698       -2.399      0.01843
   1                                rs7517675    8382681    A        ADD       93  -0.002957  0.01746 -0.03717  0.03126      -0.1694       0.8659
   1                                rs2289731    8390888    A        ADD      103   -0.02463  0.01871  -0.0613  0.01203       -1.317        0.191
   1                                rs2305016    8395441    A        ADD       96   0.007791  0.01774 -0.02697  0.04256       0.4392       0.6615
   1                                 exm11166    8395560    A        ADD      105     0.0152  0.02059 -0.02515  0.05556       0.7384       0.4621
   1                                rs7520373    8397803    A        ADD       93  -0.004156  0.02313 -0.04949  0.04118      -0.1797       0.8578
   1                                   rs8627    8412935    A        ADD       99  0.0001614  0.01939 -0.03784  0.03816     0.008323       0.9934
   1                                rs2252865    8422676    A        ADD       93  -0.002358  0.02189 -0.04526  0.04055      -0.1077       0.9145
   1                               rs11121181    8477006    A        ADD      103   0.008377  0.02121  -0.0332  0.04995        0.395       0.6938
   1                                 rs301806    8482078    G        ADD       93   -0.01702  0.01853 -0.05335   0.0193      -0.9185       0.3609
   1                                 rs301798    8488565    G        ADD      103   0.001855  0.02222 -0.04169   0.0454       0.0835       0.9336
   1                                rs2784739    8497558    C        ADD       93   -0.02803  0.02423 -0.07552  0.01945       -1.157       0.2504
   1                            exm-rs4908760    8526142    G        ADD      105   0.003545  0.01814 -0.03201   0.0391       0.1955       0.8454
   1                                rs4908501    8554471    C        ADD      103   0.001595  0.02083 -0.03923  0.04242      0.07656       0.9391
   1                                rs7545384    8580960    A        ADD      103 -1.265e-05  0.02197 -0.04307  0.04304   -0.0005759       0.9995
   1                                rs2297867    8586563    C        ADD      103  -0.004133  0.02116 -0.04561  0.03734      -0.1953       0.8456
   1                               rs11121203    8648240    G        ADD      103   -0.01676  0.02259 -0.06103  0.02751      -0.7418         0.46
   1                                rs1318218    8658712    A        ADD       93   -0.02137  0.01767   -0.056  0.01325        -1.21       0.2297
   1                                rs6577513    8702753    G        ADD       93   -0.01844  0.01728 -0.05232  0.01543       -1.067       0.2889
   1                                rs6658881    8751268    G        ADD       98   -0.02368  0.01992 -0.06272  0.01535       -1.189       0.2375
   1                           exm-rs12025126    8759554    G        ADD      105  5.831e-05  0.02095   -0.041  0.04111     0.002784       0.9978
   1                               rs10864363    8767311    C        ADD       98    0.01185  0.02068 -0.02869  0.05239        0.573        0.568
   1                               rs12567592    8788907    A        ADD      103   -0.02355  0.02034 -0.06342  0.01632       -1.158       0.2498
   1                                kgp347954    8796252    A        ADD       93     0.0178  0.02118 -0.02371  0.05932       0.8404        0.403
   1                                rs7513880    8839300    G        ADD       97   -0.02134  0.01711 -0.05487   0.0122       -1.247       0.2156
   1                               rs12137865    8868406    G        ADD       98   -0.01836  0.02073 -0.05899  0.02228      -0.8854       0.3783
   1                                rs7546225    8871965    A        ADD       93   0.006642  0.02075 -0.03402  0.04731       0.3201       0.7497
   1                               rs11121242    8906301    G        ADD       98    0.02401  0.01763 -0.01053  0.05856        1.362       0.1764
   1                               rs12135416    8910347    A        ADD       93  0.0004391  0.01969 -0.03816  0.03903       0.0223       0.9823
   1                               rs11121247    8918795    A        ADD      103    -0.0202  0.02196 -0.06325  0.02284      -0.9199       0.3599
   1                                rs2781064    8926868    A        ADD      103  -0.007672  0.01732 -0.04162  0.02627       -0.443       0.6588
   1                                rs2274971    8931149    A        ADD       93    0.02455  0.01857 -0.01185  0.06095        1.322       0.1897
   1                                rs7534552    8969219    G        ADD      103   0.007236  0.01691  -0.0259  0.04037        0.428       0.6696
   1                                rs6665631    8978514    G        ADD      103  -0.003188  0.02127 -0.04487   0.0385      -0.1499       0.8812
   1                               rs11805233    8983768    A        ADD      103    0.02338   0.0159 -0.007781  0.05455        1.471       0.1447
   1                                rs2765512    8987259    G        ADD       93  -0.003595  0.01688 -0.03669   0.0295      -0.2129       0.8319
   1                                rs4609454    8991141    G        ADD      100    0.01527  0.01987 -0.02367  0.05421       0.7686       0.4441
   1                                rs9434652    8991873    G        ADD      103    0.02565  0.01933 -0.01223  0.06353        1.327       0.1876
   1                                 rs914997    8998059    G        ADD      103    0.03801  0.02429 -0.009606  0.08562        1.565        0.121
   1                                 exm11552    9009406    A        ADD      105  -0.009318  0.01667   -0.042  0.02336      -0.5589       0.5775
   1                                 exm11555    9009444    A        ADD      105    0.01789  0.01749 -0.01639  0.05216        1.023       0.3089
   1                                 exm11556    9009451    G        ADD      105   -0.03424  0.02951 -0.09209   0.0236        -1.16       0.2488
   1                                rs3765966    9011722    C        ADD      103    0.03821  0.01816 0.002623  0.07379        2.104      0.03795
   1                                rs2274332    9017091    A        ADD      103  -0.006906  0.02162 -0.04927  0.03546      -0.3195       0.7501
   1                                 exm11574    9017204    G        ADD      105    0.02094  0.01806 -0.01447  0.05634        1.159       0.2492
   1                               rs12061974    9018931    G        ADD       93     0.0853  0.08351 -0.07838    0.249        1.021       0.3099
   1                                 exm11606    9030964    A        ADD      105   0.005812  0.02411 -0.04144  0.05307        0.241         0.81
   1                                 rs875148    9049032    A        ADD      103 -0.0006697  0.01787  -0.0357  0.03436     -0.03748       0.9702
   1                                rs4908803    9060170    G        ADD      102    0.01117  0.01732 -0.02277  0.04511        0.645       0.5205
   1                               rs12047015    9061382    G        ADD       93   -0.01596   0.0201 -0.05535  0.02342      -0.7943       0.4292
   1                               exm2260823    9068386    A        ADD      105    0.01211  0.02611 -0.03907  0.06329       0.4637       0.6439
   1                                rs7537425    9073801    A        ADD      103   -0.01281  0.01696 -0.04606  0.02044      -0.7551        0.452
   1                                 exm11686    9074861    A        ADD      105   -0.02956  0.02944 -0.08725  0.02813       -1.004       0.3177
   1                                 exm11699    9075221    A        ADD      105   -0.03485  0.07372  -0.1793   0.1096      -0.4727       0.6374
   1                               exm2268650    9095610    G        ADD      105   -0.05172  0.01901 -0.08897 -0.01447       -2.721     0.007697
   1                                   rs5840    9097241    A        ADD       93   -0.04864  0.01883 -0.08555 -0.01174       -2.583      0.01147
   1                               kgp9153910    9097251    G        ADD       93   -0.04864  0.01883 -0.08555 -0.01174       -2.583      0.01147
   1                                 rs875996    9098230    A        ADD       93    0.02967  0.02147 -0.01241  0.07174        1.382       0.1705
   1                                rs1060998    9100479    A        ADD       93   -0.02971   0.0213 -0.07147  0.01204       -1.395       0.1667
   1                                rs3004245    9111626    C        ADD       98   -0.03036  0.01922 -0.06804 0.007314       -1.579       0.1177
   1                                rs7521322    9114091    G        ADD       92   -0.05166  0.01917 -0.08924 -0.01409       -2.695     0.008487
   1                               rs12145292    9118596    A        ADD      103   0.009674   0.0201 -0.02973  0.04907       0.4812       0.6315
   1                                 rs765617    9121782    A        ADD      103   -0.03813  0.02088 -0.07905 0.002801       -1.826      0.07099
   1                               kgp4856177    9129620    A        ADD       93    0.07485  0.05001 -0.02317   0.1729        1.497       0.1382
   1                                rs3820034    9129867    A        ADD      101    0.01258  0.02138 -0.02933  0.05449       0.5885       0.5576
   1                                 rs770041    9129945    A        ADD      103   0.004323  0.01863 -0.03218  0.04083       0.2321        0.817
   1                                rs1751681    9133056    G        ADD       97    0.02969  0.01769 -0.004985  0.06437        1.678      0.09677
   1                               rs12726360    9140078    G        ADD      103     0.0288  0.02089 -0.01213  0.06974        1.379       0.1711
   1                               rs12127491    9140327    A        ADD      103    0.01535   0.0207 -0.02522  0.05592       0.7416       0.4601
   1                               rs12751466    9147856    A        ADD      103   0.007243  0.02487  -0.0415  0.05598       0.2913       0.7715
   1                               rs12239636    9155701    A        ADD       93   -0.05982  0.05312  -0.1639   0.0443       -1.126       0.2633
   1                               rs12239637    9155711    A        ADD       93 -0.0007965  0.02473 -0.04927  0.04768     -0.03221       0.9744
   1                                rs3737669    9164133    G        ADD       93  -0.007871  0.01978 -0.04664   0.0309      -0.3979       0.6917
   1                                 exm11865    9165685    A        ADD      105   0.009917  0.02095 -0.03114  0.05098       0.4734        0.637
   1                               rs10864390    9182914    G        ADD      103   -0.01176  0.02086 -0.05264  0.02913      -0.5636       0.5743
   1                                rs4908812    9185660    A        ADD      103   0.002571  0.02152 -0.03961  0.04476       0.1194       0.9052
   1                               rs17393144    9210262    A        ADD      103    -0.0125  0.01997 -0.05164  0.02664      -0.6261       0.5328
   1                                 rs797263    9238553    A        ADD      103   -0.01203  0.02389 -0.05886  0.03479      -0.5036       0.6157
   1                               rs10864392    9250991    A        ADD       93  -0.008019  0.01837 -0.04403  0.02799      -0.4365       0.6636
   1                                rs4908823    9256200    A        ADD       93   0.008302  0.01778 -0.02654  0.04314        0.467       0.6417
   1                                rs2032540    9269638    A        ADD       93    0.02358  0.02287 -0.02124   0.0684        1.031       0.3054
   1                                rs6577561    9274446    G        ADD       93    0.02358  0.02287 -0.02124   0.0684        1.031       0.3054
   1                                rs1009941    9275194    G        ADD       93    0.01592  0.01922 -0.02175  0.05359       0.8281       0.4099
   1                               rs10489436    9285721    G        ADD      103    0.01952  0.02448 -0.02847  0.06751       0.7973       0.4273
   1                                rs9434723    9292282    A        ADD       93    0.04467  0.02239 0.0007927  0.08855        1.995      0.04917
   1                                rs2268175    9300608    G        ADD      103    0.02591  0.01852 -0.01038   0.0622        1.399       0.1649
   1                            exm-rs2239560    9304731    A        ADD      105    0.01948  0.02251 -0.02463  0.06359       0.8654       0.3889
   1                                 exm11927    9305445    C        ADD      105   -0.02954  0.02415 -0.07687  0.01779       -1.223       0.2242
   1                                rs7524046    9307033    A        ADD       93   0.009707  0.02349 -0.03633  0.05574       0.4133       0.6804
   1                                rs3753163    9318401    G        ADD       91   -0.03202  0.01824 -0.06777 0.003721       -1.756      0.08275
   1                                 exm12012    9323910    A        ADD       98    -0.0188   0.0214 -0.06075  0.02314      -0.8786       0.3819
   1                                 exm12046    9324213    A        ADD      105   -0.06348  0.02708  -0.1166  -0.0104       -2.344      0.02111
   1                               rs11121354    9327413    C        ADD       93     0.0272  0.02039 -0.01277  0.06717        1.334       0.1858
   1                                rs9435168    9331952    A        ADD      103    0.02708  0.01783 -0.007875  0.06203        1.518       0.1322
   1                               rs12093524    9334714    A        ADD       93  -0.001535  0.01762 -0.03606  0.03299     -0.08716       0.9307
   1                                 rs916380    9341038    G        ADD      103   0.003285  0.01789 -0.03177  0.03834       0.1837       0.8546
   1                                rs9726385    9349938    G        ADD      103   -0.03032  0.04988  -0.1281  0.06744      -0.6079       0.5447
   1                                 rs621846    9358243    A        ADD       93  -0.005868  0.01712 -0.03943  0.02769      -0.3427       0.7327
   1                                rs9442562    9367908    A        ADD      103     0.0162  0.01755  -0.0182  0.05061       0.9231       0.3583
   1                                 rs630075    9370911    A        ADD       93    0.01072  0.01827 -0.02509  0.04654       0.5869       0.5588
   1                                rs1294046    9379693    G        ADD      103    0.01792  0.01943 -0.02017  0.05601       0.9223       0.3587
   1                               rs11121371    9392728    G        ADD       93   -0.02548  0.02116 -0.06696  0.01601       -1.204        0.232
   1                                 rs926247    9394008    A        ADD       93  -0.005519  0.01978 -0.04429  0.03325       -0.279       0.7809
   1                               rs12728282    9396935    G        ADD       98   -0.01975   0.0179 -0.05483  0.01534       -1.103       0.2729
   1                                rs2075972    9406979    G        ADD      103    0.04103  0.02114 -0.0003993  0.08246        1.941      0.05518
   1                               rs11121380    9408959    C        ADD       93    0.03819  0.03103 -0.02263  0.09901        1.231       0.2218
   1                               rs11121382    9411469    C        ADD       90    0.01854  0.01939 -0.01947  0.05655        0.956       0.3419
   1                                rs2310919    9415727    A        ADD       93   0.003907  0.02197 -0.03916  0.04697       0.1778       0.8593
   1                                rs4908852    9416962    A        ADD       93    0.02846  0.01669 -0.004241  0.06117        1.706      0.09165
   1                                rs4908853    9420502    A        ADD      103   -0.01082  0.01932 -0.04869  0.02705        -0.56       0.5768
   1                                rs2275457    9427869    G        ADD      103   -0.02902  0.02611 -0.08019  0.02214       -1.112        0.269
   1                               rs11802522    9434137    C        ADD       93   -0.02948  0.02039 -0.06944  0.01047       -1.446       0.1518
   1                                rs9729149    9441040    A        ADD      103   -0.01933  0.02071 -0.05992  0.02127       -0.933       0.3531
   1                                rs2095904    9447371    G        ADD      103    0.05488  0.01787  0.01985  0.08992        3.071     0.002779
   1                                rs6688312    9458793    A        ADD      103  -0.007796  0.02728 -0.06126  0.04566      -0.2858       0.7756
   1                               rs11121406    9466292    A        ADD       93     0.0278  0.01681 -0.005148  0.06075        1.654       0.1018
   1                               rs12044809    9466803    G        ADD       93    0.03114   0.0168 -0.00178  0.06406        1.854      0.06717
   1                               rs10864418    9489972    A        ADD      103     0.0178   0.0166 -0.01474  0.05034        1.072       0.2864
   1                               rs11121412    9490339    G        ADD       93    0.03633   0.0191 -0.001118  0.07377        1.901      0.06059
   1                                rs9726404    9495571    G        ADD      103  -0.007866  0.03847 -0.08326  0.06753      -0.2045       0.8384
   1                                rs9659326    9497525    A        ADD      103    0.03579  0.02278 -0.008853  0.08044        1.571       0.1194
   1                                rs9787285    9499246    A        ADD      103   -0.01121  0.02175 -0.05384  0.03142      -0.5154       0.6075
   1                                rs4926481    9503008    G        ADD       93   0.007909  0.01723 -0.02587  0.04169       0.4589       0.6474
   1                                rs4926491    9514846    G        ADD      103   -0.01117  0.01761 -0.04569  0.02334      -0.6345       0.5273
   1                                rs6695925    9526956    G        ADD       93    0.03407  0.02019 -0.005503  0.07364        1.687      0.09515
   1                               rs10864425    9526979    A        ADD       93    0.02604  0.01668 -0.00665  0.05874        1.561       0.1221
   1                               rs10157778    9542612    A        ADD      103  0.0005857  0.01609 -0.03094  0.03211      0.03641        0.971
   1                                rs7550613    9562830    A        ADD       93    0.05235  0.04969 -0.04504   0.1497        1.054        0.295
   1                                rs7525571    9576675    G        ADD       93   0.003432  0.04629 -0.08729  0.09416      0.07413       0.9411
   1                               exm2264798    9579964    G        ADD       91   -0.01388  0.01727 -0.04773  0.01997      -0.8036       0.4239
   1                               rs12124860    9627103    A        ADD       93    0.01885   0.0216 -0.02349  0.06119       0.8725       0.3854
   1                                rs9430174    9647137    G        ADD       93   0.006615  0.02277 -0.03801  0.05124       0.2906       0.7721
   1                                rs9430182    9658707    G        ADD       92    0.01394  0.02089   -0.027  0.05488       0.6674       0.5063
   1                                 exm12290    9670834    G        ADD      105    0.03618   0.0203 -0.003605  0.07596        1.782      0.07779
   1                               rs10779727    9677853    A        ADD      103    0.03713  0.02094 -0.003917  0.07818        1.773      0.07941
   1                                rs4076986    9688512    A        ADD      103    0.06269  0.01933  0.02481   0.1006        3.243     0.001626
   1                                rs9430506    9693988    A        ADD      103    0.03409  0.02025 -0.005605  0.07379        1.683      0.09558
   1                               rs11121465    9696690    A        ADD       93   -0.01847  0.03497 -0.08701  0.05008      -0.5281       0.5988
   1                               rs12028233    9699768    G        ADD       93    0.00387  0.02106 -0.03741  0.04515       0.1837       0.8546
   1                                rs4129341    9704925    C        ADD      103   0.005593  0.02338 -0.04023  0.05141       0.2392       0.8114
   1                                rs6540985    9708688    G        ADD      103    0.02042  0.01802  -0.0149  0.05575        1.133         0.26
   1                                rs7518793    9711487    G        ADD       93  -0.005404  0.02185 -0.04824  0.03743      -0.2473       0.8053
   1                                rs4240895    9713386    A        ADD       93    0.00111  0.01857 -0.03529  0.03751      0.05974       0.9525
   1                                rs6671868    9729599    A        ADD       93    0.01546  0.03761 -0.05826  0.08917        0.411       0.6821
   1                                rs4333853    9741792    A        ADD       93   0.001793  0.01887 -0.03518  0.03877      0.09505       0.9245
   1                                rs6677649    9746248    G        ADD       92    0.01153  0.02853 -0.04439  0.06745       0.4041       0.6872
   1                                 exm12616    9804693    A        ADD      105  -0.002999  0.02936 -0.06055  0.05455      -0.1021       0.9189
   1                               rs10779732    9811541    G        ADD       93    0.01994  0.02454 -0.02815  0.06804       0.8127       0.4187
   1                                 exm12640    9811653    A        ADD      105    0.03863  0.05843 -0.07589   0.1532       0.6611       0.5101
   1                               rs10746492    9842576    G        ADD      103   -0.02016  0.01931 -0.05801  0.01769       -1.044       0.2991
   1                                rs6666296    9890158    A        ADD       93    0.02182  0.02182 -0.02094  0.06459            1         0.32
   1                                rs1220405    9922245    G        ADD      103   0.002287  0.02738 -0.05137  0.05594      0.08355       0.9336
   1                               rs12128766    9937041    A        ADD      103   0.005103  0.01838 -0.03092  0.04113       0.2776       0.7819
   1                                  rs11828    9987007    G        ADD      103  -0.004073  0.01978 -0.04285   0.0347      -0.2059       0.8373
   1                               rs12064822   10008191    A        ADD       93   -0.03534  0.02917  -0.0925  0.02182       -1.212       0.2289
   1                                rs6683452   10029913    A        ADD      103    0.02506  0.02655 -0.02697  0.07709       0.9439       0.3476
   1                                rs3003376   10071301    G        ADD       93   0.007923  0.02039 -0.03205  0.04789       0.3885       0.6986
   1                               rs11803995   10094313    A        ADD       93   -0.01284   0.0481  -0.1071  0.08144       -0.267       0.7901
   1                               kgp7252079   10118778    A        ADD       93   -0.01278  0.03614 -0.08361  0.05804      -0.3538       0.7244
   1                                rs7539725   10125407    G        ADD       93    0.01629  0.02208   -0.027  0.05957       0.7375       0.4629
   1                                rs9430244   10155283    A        ADD      103    0.02317  0.02371 -0.02329  0.06964       0.9775       0.3308
   1                               rs12076922   10165301    C        ADD      103  -0.001381  0.02988 -0.05995  0.05719     -0.04622       0.9632
   1                                 exm12835   10190575    C        ADD      105   -0.01056  0.04957  -0.1077   0.0866      -0.2131       0.8317
   1                                rs6673887   10193821    A        ADD       93  -0.006502  0.02758 -0.06056  0.04756      -0.2357       0.8142
   1                                rs6659436   10219202    A        ADD       93   -0.02141  0.04479  -0.1092  0.06637      -0.4781       0.6338
   1                                rs9782879   10231985    G        ADD       93  -0.008987  0.03737 -0.08224  0.06426      -0.2405       0.8105
   1                                rs7418410   10236402    A        ADD      103    -0.0116   0.0174 -0.04569   0.0225      -0.6667       0.5066
   1                                rs4348727   10265606    A        ADD      103   -0.02347  0.02178 -0.06614  0.01921       -1.078       0.2839
   1                               exm2264799   10285709    G        ADD      105  -0.007724  0.01789 -0.04279  0.02734      -0.4318       0.6669
   1                               rs17034615   10311877    A        ADD       93    0.02362   0.0382 -0.05125  0.09849       0.6184       0.5379
   1                                 rs912963   10348042    A        ADD       93   -0.03863  0.02061 -0.07903  0.00176       -1.875      0.06425
   1                           exm-rs10492972   10353112    G        ADD      105   -0.02187  0.02183 -0.06465  0.02091       -1.002       0.3188
   1                                 exm12981   10363664    A        ADD      105     0.0269  0.05454    -0.08   0.1338       0.4932       0.6229
   1                                 exm12999   10364260    G        ADD       91    -0.1699  0.08232  -0.3313 -0.008596       -2.064      0.04207
   1                               rs17410217   10371854    G        ADD      103   -0.02355  0.02155  -0.0658  0.01869       -1.093       0.2773
   1                           exm-rs17401966   10385471    G        ADD      105   -0.02391  0.02106 -0.06518  0.01736       -1.135        0.259
   1                                 exm13073   10397567    G        ADD      105     0.0262  0.05332 -0.07832   0.1307       0.4912       0.6243
   1                                rs3748578   10420918    A        ADD       93   -0.05028  0.02077 -0.09099 -0.009566        -2.42      0.01761
   1                                 exm13135   10428570    A        ADD      105    0.02954  0.06356 -0.09502   0.1541       0.4648       0.6431
   1                                rs1536262   10438687    A        ADD       93   -0.02576  0.01703 -0.05913  0.00761       -1.513       0.1339
   1                                rs1002076   10438892    A        ADD       93   -0.04562  0.02079 -0.08637 -0.004867       -2.194      0.03093
   1                                rs3748581   10441664    G        ADD       92   -0.02687  0.01739 -0.06095  0.00721       -1.545        0.126
   1                                rs4846217   10451799    A        ADD      103  -0.005794  0.02681 -0.05835  0.04676      -0.2161       0.8294
   1                                rs4846219   10463888    A        ADD       93   -0.02576  0.01703 -0.05913  0.00761       -1.513       0.1339
   1                                rs2483679   10485019    G        ADD       93   -0.02363  0.01646 -0.05589  0.00863       -1.436       0.1547
   1                                 rs528713   10488555    A        ADD       93    -0.0291  0.01657 -0.06158 0.003384       -1.756      0.08269
   1                                 rs481571   10490881    G        ADD       93    -0.0291  0.01657 -0.06158 0.003384       -1.756      0.08269
   1                                 rs597441   10493415    A        ADD       93    0.01323  0.01594 -0.01802  0.04448       0.8298       0.4089
   1                                rs2847337   10502710    A        ADD       93    0.04104  0.03232 -0.02229   0.1044         1.27       0.2075
   1                                rs9970001   10543836    G        ADD       93  -0.006329  0.02379 -0.05297  0.04031       -0.266       0.7909
   1                                rs2506901   10563492    G        ADD       93    0.02713  0.01892 -0.009955  0.06421        1.434       0.1552
   1                                rs2056417   10581658    A        ADD      103    0.02376  0.01927   -0.014  0.06152        1.233       0.2204
   1                                rs2483678   10582047    A        ADD       93   -0.01683  0.02452 -0.06488  0.03122      -0.6864       0.4943
   1                               rs17035189   10597024    G        ADD      103   -0.00335   0.0168 -0.03628  0.02958      -0.1994       0.8424
   1                               rs12120962   10609505    A        ADD      103  -0.003189  0.01822 -0.03889  0.03251      -0.1751       0.8614
   1                               rs10157111   10613344    C        ADD      103   -0.02912   0.0227 -0.07361  0.01537       -1.283       0.2026
   1                               rs12565494   10629562    G        ADD       93   -0.02312   0.0188 -0.05997  0.01373        -1.23       0.2221
   1                           exm-rs12741973   10638604    A        ADD      105    0.01535  0.01863 -0.02117  0.05186       0.8237       0.4121
   1                                rs6540940   10651460    G        ADD      103    0.05356  0.02488 0.004787   0.1023        2.152      0.03388
   1                                rs3790630   10673094    G        ADD      103    0.00472  0.02373  -0.0418  0.05124       0.1989       0.8428
   1                                 rs190775   10683683    A        ADD       93   -0.00736  0.03016 -0.06648  0.05176       -0.244       0.8078
   1                                 rs778228   10708142    G        ADD       93   0.003493  0.02307 -0.04172   0.0487       0.1514         0.88
   1                                 exm13698   10725193    A        ADD      105   -0.01495  0.04033 -0.09399  0.06409      -0.3706       0.7117
   1                                 exm13718   10725469    A        ADD      105    0.04786  0.07378 -0.09675   0.1925       0.6487       0.5181
   1                                 rs284322   10725498    A        ADD       93   -0.00756   0.0274 -0.06126  0.04614      -0.2759       0.7833
   1                                 rs284307   10739255    G        ADD      103    -0.0272  0.01694 -0.06041 0.006004       -1.606       0.1117
   1                                 rs516243   10750432    G        ADD      103   -0.02346   0.0167 -0.05619 0.009268       -1.405       0.1633
   1                                rs7514751   10762432    A        ADD      103   -0.01235   0.0193 -0.05018  0.02548      -0.6401       0.5236
   1                                 rs284277   10790797    C        ADD       93    0.01554  0.01814 -0.02001   0.0511       0.8567        0.394
   1                             exm-rs880315   10796866    G        ADD      105    0.02126  0.01861 -0.01521  0.05774        1.143        0.256
   1                           exm-rs12046278   10799577    G        ADD      105    0.02197  0.01772 -0.01277   0.0567         1.24       0.2181
   1                                 rs205478   10811672    G        ADD       93   -0.00513  0.02061 -0.04552  0.03526      -0.2489        0.804
   1                                 rs205488   10827135    A        ADD      103  -0.003034  0.02227 -0.04668  0.04061      -0.1363       0.8919
   1                                 rs205474   10832861    G        ADD       93   -0.02934  0.01877 -0.06614 0.007448       -1.563       0.1217
   1                                rs6658023   10847340    A        ADD       93    0.02047  0.02111  -0.0209  0.06185       0.9697       0.3349
   1                                rs1737617   10850798    G        ADD      103    0.02411  0.02164 -0.01831  0.06653        1.114        0.268
   1                                rs1750861   10869052    C        ADD       93   -0.00936  0.01971   -0.048  0.02928      -0.4748       0.6361
   1                                rs7555879   10890026    A        ADD      103   -0.04183  0.03393  -0.1083  0.02467       -1.233       0.2207
   1                                 rs661352   10890155    A        ADD       93   0.008994  0.01727 -0.02486  0.04285       0.5207       0.6039
   1                               exm2249489   10890771    G        ADD      105    0.01098  0.01703  -0.0224  0.04436       0.6445       0.5208
   1                                rs1292657   10893081    G        ADD       93    0.01266  0.01729 -0.02123  0.04656       0.7323        0.466
   1                                 rs672270   10907842    C        ADD       93   0.003242  0.02298  -0.0418  0.04828       0.1411       0.8881
   1                                 rs550887   10920576    G        ADD       93  -0.002087  0.02195 -0.04511  0.04093     -0.09511       0.9245
   1                                rs1280988   10924710    G        ADD      103   -0.01746  0.01673 -0.05025  0.01533       -1.044       0.2993
   1                                rs6677198   10934895    G        ADD       93   0.003779  0.01949 -0.03442  0.04198       0.1939       0.8467
   1                                rs6660223   10938897    A        ADD       93   -0.01556  0.06034  -0.1338   0.1027      -0.2578       0.7972
   1                               rs11586137   10940895    A        ADD      103   -0.03679  0.05717  -0.1488  0.07527      -0.6435       0.5215
   1                                rs6670956   10957719    C        ADD       93  -0.008668  0.01811 -0.04416  0.02682      -0.4787       0.6334
   1                               rs10157927   10974329    A        ADD      103   -0.03919  0.01977 -0.07794 -0.0004538       -1.983      0.05023
   1                                rs6540954   10977102    A        ADD       93    0.04895   0.0169  0.01582  0.08209        2.896     0.004791
   1                                rs1280971   10978316    A        ADD       93   0.002499  0.01971 -0.03613  0.04113       0.1268       0.8994
   1                               rs12748162   10986308    A        ADD      103   -0.03755  0.01915 -0.07508 -2.145e-05       -1.961      0.05277
   1                                rs9803711   10996382    A        ADD       93    -0.0199  0.01821 -0.05558  0.01579       -1.093       0.2775
   1                                rs1925666   10999600    G        ADD      103    0.04521  0.02265 0.0008221  0.08959        1.996      0.04874
   1                                rs6656310   11002488    G        ADD      101    -0.0197  0.01895 -0.05685  0.01744        -1.04       0.3012
   1                                rs6666764   11005495    G        ADD       93    0.02322  0.01714 -0.01038  0.05682        1.355       0.1791
   1                                 exm13758   11008102    A        ADD      105   -0.06277  0.04302  -0.1471  0.02155       -1.459       0.1478
   1                               rs10864483   11008341    A        ADD       93    0.06379  0.04006 -0.01472   0.1423        1.592        0.115
   1                               rs17036032   11008695    G        ADD       92    0.04308  0.02347 -0.002919  0.08907        1.836      0.06992
   1                                 exm13820   11009679    A        ADD      105   -0.08087   0.0453  -0.1696 0.007912       -1.785      0.07731
   1                                 exm13824   11009703    A        ADD      105   -0.08087   0.0453  -0.1696 0.007912       -1.785      0.07731
   1                                 exm13835   11014118    A        ADD      105     0.0496  0.02438 0.001811  0.09739        2.034      0.04463
   1                                 exm13854   11015165    G        ADD      105     0.0496  0.02438 0.001811  0.09739        2.034      0.04463
   1                                rs6685896   11022020    A        ADD       98    0.01336   0.0196 -0.02506  0.05178       0.6816       0.4972
   1                               exm2259679   11029478    A        ADD      105    0.01767  0.02138 -0.02423  0.05957       0.8267       0.4104
   1                                rs2003046   11032827    A        ADD      103 -0.0003557  0.01999 -0.03954  0.03883     -0.01779       0.9858
   1                               rs12565727   11033082    G        ADD       93      0.022  0.02009 -0.01738  0.06138        1.095       0.2766
   1                               rs11121667   11038476    A        ADD       93      0.022  0.02009 -0.01738  0.06138        1.095       0.2766
   1                                rs9430161   11046855    A        ADD      103   -0.01169  0.02159 -0.05402  0.03063      -0.5416       0.5894
   1                                rs6704113   11053101    G        ADD      103   0.008258  0.05649  -0.1025    0.119       0.1462       0.8841
   1                               rs11121675   11060075    C        ADD      103   -0.01004  0.01942  -0.0481  0.02801      -0.5173       0.6062
   1                               rs11121676   11063043    A        ADD      103  -0.001126  0.02386 -0.04788  0.04563     -0.04719       0.9625
   1                                rs9430335   11072117    G        ADD       93   -0.01951  0.02706 -0.07254  0.03353      -0.7208        0.473
   1                                 exm13967   11090916    C        ADD      105   -0.01206  0.02672 -0.06442  0.04031      -0.4512       0.6528
   1                                rs3765901   11104676    G        ADD       93  -0.003177  0.02222 -0.04672  0.04037       -0.143       0.8866
   1                                rs2261217   11127764    C        ADD       93   0.004898  0.02103 -0.03632  0.04612       0.2329       0.8164
   1                                rs2791653   11129848    A        ADD       93  -0.004841  0.02194 -0.04785  0.03817      -0.2206       0.8259
   1                               rs12122605   11248020    A        ADD       93       0.15  0.08271 -0.01215   0.3121        1.813      0.07331
   1                                rs2076655   11289161    G        ADD      102   0.001323  0.02083  -0.0395  0.04215       0.0635       0.9495
   1                                rs7525957   11318236    G        ADD       93  -0.007729  0.02127 -0.04941  0.03395      -0.3634       0.7172
   1                                 exm14600   11333812    A        ADD      105    0.03766  0.07335  -0.1061   0.1814       0.5134       0.6088
   1                                rs3765906   11347092    G        ADD       93  -0.003407  0.05071  -0.1028  0.09598     -0.06719       0.9466
   1                                rs2982380   11395283    A        ADD      103    0.01656  0.01743  -0.0176  0.05072       0.9503       0.3443
   1                               exm2259729   11395416    A        ADD      105    0.06322  0.06511 -0.06439   0.1908        0.971       0.3339
   1                               exm2263813   11400409    A        ADD      105  -0.001656  0.01838 -0.03768  0.03437     -0.09012       0.9284
   1                                rs2982384   11401745    G        ADD       93    0.02323  0.01765 -0.01136  0.05783        1.316       0.1916
   1                               rs10864498   11409469    A        ADD      100   0.009347  0.01756 -0.02507  0.04376       0.5323       0.5958
   1                                rs2335404   11435942    A        ADD       93    0.02939   0.0183 -0.00649  0.06526        1.605       0.1121
   1                                rs2788557   11439588    A        ADD      103    0.02264  0.01829 -0.01322  0.05849        1.237        0.219
   1                                rs3010208   11444975    G        ADD      103    0.02016  0.01795 -0.01502  0.05534        1.123       0.2643
   1                                rs6671983   11461601    A        ADD      103    0.02623  0.01987 -0.01271  0.06518         1.32       0.1899
   1                               rs11121728   11468442    G        ADD       93    0.03701  0.01793  0.00188  0.07214        2.065      0.04195
   1                               rs10864504   11476203    A        ADD      103    0.01968  0.01811 -0.01582  0.05519        1.087       0.2799
   1                               rs10864505   11477294    A        ADD       93    0.02709  0.01717 -0.006558  0.06075        1.578       0.1182
   1                                rs2077480   11488203    A        ADD       93    0.03168  0.01753 -0.002672  0.06603        1.808      0.07418
   1                                 rs877309   11489678    A        ADD      103    0.02108  0.01743 -0.01308  0.05524        1.209       0.2295
   1                                rs2922240   11493832    A        ADD      103   -0.00325  0.01788  -0.0383   0.0318      -0.1818       0.8562
   1                                rs2379151   11494573    A        ADD      102    0.01092  0.01818 -0.02471  0.04655       0.6009       0.5493
   1                                rs7414229   11498299    G        ADD      103    -0.1159  0.06226  -0.2379 0.006126       -1.862      0.06572
   1                                rs2379159   11504514    G        ADD       93   0.008597  0.01831 -0.02729  0.04448       0.4695       0.6399
   1                               rs12026602   11518397    G        ADD      103  -0.001216  0.01761 -0.03574  0.03331     -0.06904       0.9451
   1                               rs11121742   11520653    C        ADD      103     0.0216  0.02608 -0.02951  0.07272       0.8283       0.4096
   1                               rs12046038   11525533    G        ADD      103   -0.01319  0.01869 -0.04983  0.02345      -0.7054       0.4823
   1                               rs10159458   11534053    C        ADD       93   -0.00369  0.01835 -0.03965  0.03227      -0.2011       0.8411
   1                                rs7555562   11542957    C        ADD      103    0.03839  0.03031 -0.02101  0.09779        1.267       0.2083
   1                                rs7534208   11554687    G        ADD       93  -0.005508  0.01908 -0.04289  0.03188      -0.2887       0.7735
   1                                 exm14634   11561164    A        ADD      105    -0.0483  0.03323  -0.1134  0.01682       -1.454       0.1492
   1                               rs12144924   11561937    A        ADD       93   -0.04677   0.0316  -0.1087  0.01516        -1.48       0.1425
   1                                rs2745265   11574942    G        ADD       93  -0.005558  0.01918 -0.04316  0.03204      -0.2897       0.7727
   1                                 exm14681   11576094    A        ADD      105      0.167  0.07135  0.02714   0.3068         2.34      0.02129
   1                                 exm14698   11579470    G        ADD      105   -0.01563  0.01869 -0.05226  0.02101       -0.836       0.4052
   1                                rs2076469   11584164    G        ADD      103   -0.03174  0.02024  -0.0714 0.007925       -1.568       0.1201
   1                                 exm14731   11585308    A        ADD      105    0.01715    0.057 -0.09457   0.1289       0.3009       0.7641
   1                                rs2235660   11595331    A        ADD      103   0.005307  0.02914 -0.05181  0.06242       0.1821       0.8559
   1                                rs2594310   11596455    A        ADD       93   -0.04811  0.03876  -0.1241  0.02786       -1.241       0.2179
   1                                rs2817619   11603063    A        ADD       93   -0.02317  0.02337 -0.06898  0.02264      -0.9914       0.3243
   1                                rs2745291   11607932    A        ADD       93   -0.02285  0.02148 -0.06495  0.01925       -1.064       0.2904
   1                               rs11808316   11619154    A        ADD      103   0.003115  0.02742 -0.05062  0.05685       0.1136       0.9098
   1                                rs2745285   11626858    G        ADD      102  -0.004939  0.01891 -0.04199  0.03211      -0.2613       0.7945
   1                                rs2745276   11641283    A        ADD       98   -0.02541  0.02799 -0.08027  0.02945      -0.9078       0.3664
   1                                rs7530509   11654491    A        ADD      103   -0.03363  0.02235 -0.07744  0.01018       -1.505       0.1357
   1                                 rs761084   11660710    A        ADD      102   -0.01239  0.01826 -0.04819  0.02341      -0.6782       0.4993
   1                                rs4846019   11665575    A        ADD       93   -0.01057  0.01927 -0.04834  0.02719      -0.5486       0.5847
   1                                 rs734737   11675059    A        ADD       93   -0.01913  0.01784  -0.0541  0.01583       -1.073       0.2865
   1                               rs10779763   11690766    A        ADD       93  -0.009208  0.01998 -0.04837  0.02995      -0.4609        0.646
   1                                rs6540987   11703843    A        ADD      103   -0.03894  0.02474 -0.08743 0.009553       -1.574       0.1188
   1                                rs2294641   11721854    A        ADD       93   -0.02992  0.01722 -0.06368 0.003838       -1.737      0.08594
   1                                rs3820340   11723520    G        ADD       93   -0.03137  0.03989  -0.1096  0.04682      -0.7864       0.4338
   1                                rs2233025   11735652    A        ADD       93   -0.00237  0.02252 -0.04651  0.04177      -0.1052       0.9164
   1                                rs2336030   11736600    A        ADD      103   0.002723   0.0179 -0.03237  0.03781       0.1521       0.8794
   1                                rs7539455   11754168    C        ADD      103    0.02587  0.02097 -0.01523  0.06697        1.234       0.2203
   1                                rs1534991   11761252    G        ADD       93   0.004341  0.02051 -0.03586  0.04454       0.2116       0.8329
   1                                rs9430624   11763677    A        ADD      103   -0.01134  0.02003  -0.0506  0.02792       -0.566       0.5727
   1                                 exm15048   11766424    A        ADD      105    0.03263    0.023 -0.01244   0.0777        1.419       0.1591
   1                                rs9430631   11774956    A        ADD      103     -0.006  0.01932 -0.04388  0.03188      -0.3105       0.7569
   1                                rs4846029   11783484    C        ADD      103   -0.01564  0.01872 -0.05233  0.02106      -0.8351       0.4057
   1                            exm-rs4846033   11788564    A        ADD      105     0.1149  0.05634 0.004445   0.2253        2.039      0.04416
   1                                   rs8617   11810505    A        ADD       93    0.01055  0.02044 -0.02952  0.05062       0.5161       0.6071
   1                                rs1128059   11810674    A        ADD       93   -0.01317  0.02002 -0.05242  0.02608      -0.6577       0.5125
   1                                rs4075034   11810973    A        ADD       93  -0.002518   0.0199 -0.04152  0.03648      -0.1266       0.8996
   1                                rs4845877   11824303    A        ADD      100   0.009839  0.01909 -0.02757  0.04725       0.5155       0.6075
   1                                rs4845881   11828319    G        ADD       97  -0.004992  0.02108 -0.04631  0.03632      -0.2368       0.8133
   1                               rs12132479   11836450    G        ADD       93   0.004294  0.02615 -0.04696  0.05555       0.1642         0.87
   1                                rs4846048   11846252    G        ADD      103  7.297e-05  0.01989  -0.0389  0.03905      0.00367       0.9971
   1                                 exm15236   11850927    A        ADD      105   -0.08266  0.04272  -0.1664 0.001058       -1.935      0.05585
   1                                rs1476413   11852300    A        ADD      103   -0.01234   0.0225 -0.05644  0.03176      -0.5486       0.5846
   1                           exm-rs17375901   11852516    A        ADD       91    0.02314  0.03415 -0.04378  0.09007       0.6777       0.4998
   1                                 exm15320   11856378    A        ADD      105     0.0159  0.01742 -0.01825  0.05005       0.9125       0.3637
   1                           exm-rs17367504   11862778    G        ADD      105   -0.02223  0.02408 -0.06944  0.02497      -0.9233       0.3581
   1                                rs3737964   11867044    A        ADD      103   0.003657  0.02082 -0.03714  0.04446       0.1757       0.8609
   1                                rs4846054   11869230    G        ADD       93   0.003709  0.01933 -0.03419   0.0416       0.1918       0.8483
   1                                rs7537765   11887303    G        ADD      103    -0.0129   0.0238 -0.05955  0.03376      -0.5418       0.5892
   1                            exm-rs1023252   11899033    A        ADD      105   0.002387  0.02251 -0.04174  0.04651        0.106       0.9158
   1                                 rs198415   11901592    G        ADD       93   -0.02131  0.02575 -0.07177  0.02916      -0.8274       0.4103
   1                                 exm15531   11906068    G        ADD      105  -0.004979  0.02557 -0.05509  0.04514      -0.1947        0.846
   1                                 exm15552   11907648    A        ADD      105   -0.08368  0.04478  -0.1715 0.004091       -1.869      0.06466
   1                                 rs198389   11919271    G        ADD       93  -0.003166  0.01775 -0.03796  0.03163      -0.1783       0.8589
   1                                rs6676300   11925300    G        ADD      103   -0.01099  0.01742 -0.04513  0.02315       -0.631       0.5295
   1                                rs9661078   11936324    C        ADD      103    0.03613  0.01616 0.004457   0.0678        2.236      0.02768
   1                                rs7554327   11937404    A        ADD      103    -0.0225   0.0171 -0.05602  0.01101       -1.316       0.1913
   1                               exm2264801   11938050    A        ADD      104    0.03716  0.01625 0.005302  0.06901        2.286      0.02442
   1                                rs6667637   11947957    G        ADD       93   0.007025    0.017 -0.02629  0.04034       0.4133       0.6804
   1                               rs17037520   11952406    G        ADD       93   0.002537  0.01648 -0.02977  0.03484        0.154        0.878
   1                                rs1999594   11959216    G        ADD      103  -0.005263  0.01648 -0.03756  0.02703      -0.3194       0.7501
   1                                 rs926269   11969748    A        ADD      101   0.008024  0.01582 -0.02298  0.03903       0.5073       0.6131
   1                                rs7554547   11973888    A        ADD      103   -0.01987  0.01724 -0.05366  0.01391       -1.153       0.2519
   1                                rs2038028   11979556    A        ADD       93   0.000158  0.01827 -0.03564  0.03596     0.008648       0.9931
   1                                rs4846080   12004999    G        ADD       92  -0.007853  0.01874 -0.04458  0.02887      -0.4191       0.6762
   1                                rs2336379   12008863    G        ADD       93    0.03079  0.02544 -0.01908  0.08066         1.21       0.2296
   1                                 exm15706   12009956    A        ADD      105    0.03786  0.02657 -0.01423  0.08994        1.425       0.1575
   1                                 exm15710   12010469    A        ADD      105    0.05352  0.03193 -0.009064   0.1161        1.676       0.0969
   1                                 exm15721   12012768    A        ADD      105    0.06483  0.07584 -0.08382   0.2135       0.8548       0.3947
   1                                rs2273289   12018290    G        ADD      103    0.03133  0.02657 -0.02074   0.0834        1.179       0.2412
   1                                rs1130529   12024235    A        ADD       93   0.004152  0.01728 -0.02971  0.03802       0.2403       0.8107
   1                                rs2273291   12025353    A        ADD       93   -0.02372   0.0179 -0.05881  0.01136       -1.325       0.1886
   1                                rs3818157   12027308    G        ADD       93   -0.02835  0.01882 -0.06523 0.008531       -1.507       0.1356
   1                                rs2295281   12059412    G        ADD      103  -0.009219  0.01721 -0.04295  0.02451      -0.5357       0.5934
   1                                rs2236057   12062205    A        ADD       93   -0.02591  0.02028 -0.06565  0.01383       -1.278       0.2048
   1                                 rs730123   12070292    G        ADD       93 -0.0001451  0.01903 -0.03744  0.03715    -0.007625       0.9939
   1                                 exm15957   12082334    T        ADD      105    0.01981  0.01998 -0.01935  0.05897       0.9915       0.3239
   1                                 exm15965   12082461    A        ADD      105    0.04635  0.02059 0.005989  0.08671        2.251      0.02663
   1                               rs11588779   12082881    A        ADD      103    0.01392  0.02003 -0.02533  0.05318       0.6952       0.4886
   1                                 exm15970   12082926    A        ADD      105   -0.01851  0.02045  -0.0586  0.02158      -0.9049       0.3677
   1                               rs12042105   12105048    G        ADD      103   0.003597  0.02127  -0.0381  0.04529       0.1691       0.8661
   1                                rs6665486   12117901    G        ADD       93   -0.02297  0.01905 -0.06032  0.01437       -1.206       0.2313
   1                               rs12029016   12128498    A        ADD      103   0.009426  0.01951 -0.02882  0.04767        0.483       0.6302
   1                                rs6690493   12135526    G        ADD      103    0.00535  0.01632 -0.02663  0.03733       0.3278       0.7437
   1                               rs12092682   12166855    A        ADD       98    0.02842  0.02059 -0.01194  0.06878         1.38        0.171
   1                                 rs501525   12180805    G        ADD      103   -0.02806  0.01724 -0.06186 0.005729       -1.628       0.1069
   1                                rs2486316   12183245    A        ADD       93    0.01723  0.02598 -0.03369  0.06815       0.6633       0.5089
   1                               rs17422381   12184423    A        ADD      103    0.02097  0.01641  -0.0112  0.05313        1.278       0.2045
   1                                 exm16119   12186058    G        ADD      105  -0.005965  0.05008  -0.1041   0.0922      -0.1191       0.9054
   1                                rs1201122   12188482    G        ADD       93   -0.02375  0.01959 -0.06214  0.01463       -1.213       0.2285
   1                               exm2264802   12189561    G        ADD      105   -0.02478  0.02026 -0.06449  0.01493       -1.223       0.2242
   1                                rs1148472   12194451    A        ADD       93   -0.02154  0.01967  -0.0601  0.01702       -1.095       0.2767
   1                                 rs630542   12206866    C        ADD      103    -0.0112  0.01901 -0.04845  0.02605      -0.5895       0.5569
   1                                rs1148460   12216488    A        ADD       93   -0.02765  0.01858 -0.06406 0.008759       -1.488       0.1403
   1                                 rs945439   12248942    G        ADD       93    0.01746  0.01949 -0.02074  0.05566       0.8958       0.3729
   1                                 exm16193   12252955    C        ADD      101    0.02543  0.02003 -0.01382  0.06468         1.27       0.2073
   1                                 exm16200   12253062    A        ADD      105     0.0935  0.07355 -0.05065   0.2377        1.271       0.2066
   1                                rs5746059   12262792    G        ADD       93    0.01371  0.01993 -0.02534  0.05277       0.6881       0.4932
   1                               exm2264987   12305286    A        ADD      105   0.008305  0.02574 -0.04214  0.05875       0.3226       0.7476
   1                                rs3765339   12329295    A        ADD      103   0.008005  0.02066 -0.03249   0.0485       0.3875       0.6993
   1                                 exm16450   12339619    A        ADD      105    0.01278  0.02021 -0.02682  0.05239       0.6327       0.5284
   1                                rs3765337   12342599    C        ADD      103     0.0677  0.03797 -0.006712   0.1421        1.783      0.07771
   1                                 exm16460   12342990    A        ADD      105    0.06434  0.06469 -0.06246   0.1911       0.9945       0.3224
   1                                 exm16571   12378274    A        ADD      105    0.03736  0.07344  -0.1066   0.1813       0.5088       0.6121
   1                               rs28533750   12391953    G        ADD       98      0.119  0.08928 -0.05594    0.294        1.333       0.1857
   1                                rs7547740   12463073    G        ADD       93   -0.00832  0.01725 -0.04213  0.02548      -0.4824       0.6307
   1                               rs11801678   12467620    A        ADD       93    0.04455  0.04594  -0.0455   0.1346       0.9696        0.335
   1                                rs6660365   12480504    G        ADD       93    0.05609  0.04073 -0.02373   0.1359        1.377        0.172
   1                               rs12129750   12573823    A        ADD      103    0.04079  0.03019 -0.01837  0.09996        1.351       0.1798
   1                                rs7521256   12600396    G        ADD      103   -0.00775  0.02125  -0.0494   0.0339      -0.3647       0.7161
   1                                rs6541027   12605011    G        ADD      102    0.03289  0.01958 -0.005482  0.07126         1.68      0.09625
   1                                rs4845904   12619096    A        ADD      103    0.01315  0.02003  -0.0261   0.0524       0.6567       0.5129
   1                                rs6541035   12620545    A        ADD      103   0.009233  0.02123 -0.03238  0.05084       0.4349       0.6646
   1                               rs10864570   12625101    G        ADD      103    0.02125  0.01896 -0.01592  0.05842         1.12       0.2654
   1                                rs4846118   12626549    A        ADD       93   -0.03061  0.02519 -0.07997  0.01876       -1.215       0.2276
   1                                rs4997711   12627680    C        ADD      103    0.00997  0.01768 -0.02468  0.04462        0.564       0.5741
   1                                   rs4580   12628188    G        ADD       93    0.02798  0.01838 -0.008041  0.06399        1.522       0.1316
   1                                rs4845907   12637160    G        ADD       93  -0.004977  0.02142 -0.04695    0.037      -0.2324       0.8168
   1                                rs3128461   12639168    A        ADD       93   -0.02102   0.0255 -0.07099  0.02895      -0.8243        0.412
   1                               rs12128227   12640081    G        ADD       93   0.006385  0.02207 -0.03687  0.04964       0.2894        0.773
   1                               rs11540058   12640650    A        ADD       93   0.006385  0.02207 -0.03687  0.04964       0.2894        0.773
   1                               rs12029485   12642243    C        ADD      103    0.06031  0.03943 -0.01698   0.1376        1.529       0.1295
   1                                rs7535209   12650076    G        ADD      102   -0.01276  0.02062 -0.05317  0.02765       -0.619       0.5374
   1                               rs12045736   12654035    G        ADD      103   -0.00879    0.019 -0.04603  0.02846      -0.4625       0.6447
   1                                rs4846127   12663774    G        ADD      103   -0.01179  0.01837 -0.04781  0.02422      -0.6419       0.5225
   1                                rs4394668   12671229    G        ADD      103    -0.0105  0.02189 -0.05341  0.03242      -0.4794       0.6327
   1                                rs3000896   12682574    A        ADD      103   -0.03028  0.02381 -0.07693  0.01638       -1.272       0.2065
   1                                rs6699993   12683190    C        ADD      103   -0.00943  0.01767 -0.04407  0.02521      -0.5336       0.5949
   1                               rs12070206   12689692    A        ADD      103   -0.04122  0.03477  -0.1094  0.02692       -1.186       0.2387
   1                                rs2265709   12731572    G        ADD      103    0.01908  0.03052 -0.04074  0.07891       0.6253       0.5333
   1                                rs2265711   12734774    G        ADD       93    0.02169  0.03269 -0.04239  0.08576       0.6634       0.5089
   1                                rs2489260   12741240    A        ADD       96    0.02126  0.03006 -0.03766  0.08018       0.7074       0.4812
   1                               exm2259759   12753203    G        ADD      105   -0.01349  0.07277  -0.1561   0.1291      -0.1854       0.8533
   1                                rs3010948   12754569    G        ADD      103   0.004117  0.03388 -0.06228  0.07051       0.1215       0.9035
   1                                rs3000860   12776218    A        ADD      103   0.001112  0.02521 -0.04829  0.05051      0.04414       0.9649
   1                                 exm16961   12776344    T        ADD      105  -0.005186  0.02166 -0.04763  0.03726      -0.2395       0.8113
   1                                rs3000858   12777320    G        ADD       93   0.005911  0.02276  -0.0387  0.05052       0.2597       0.7957
   1                                 exm16969   12779618    A        ADD       99   0.004782  0.02271 -0.03972  0.04929       0.2106       0.8337
   1                                 exm17005   12785494    C        ADD      105   0.007925  0.01985 -0.03099  0.04684       0.3992       0.6906
   1                                 exm17013   12785749    A        ADD      105   -0.01218  0.03452 -0.07984  0.05549      -0.3527       0.7251
   1                                rs4846143   12802955    C        ADD       93    0.01079  0.01948 -0.02738  0.04897       0.5541        0.581
   1                               rs11809649   12808591    G        ADD      103   -0.02911  0.05801  -0.1428   0.0846      -0.5017        0.617
   1                               rs10746500   12816316    G        ADD      103    0.01562  0.02367 -0.03078  0.06202         0.66       0.5108
   1                                 exm17066   12820870    A        ADD      105   0.008491  0.02396 -0.03847  0.05546       0.3543       0.7239
   1                                rs2359533   12824223    G        ADD      103  -0.001179  0.02065 -0.04165  0.03929      -0.0571       0.9546
   1                                rs1008477   12829219    A        ADD      103   0.005633  0.02092 -0.03538  0.04664       0.2692       0.7883
   1                               rs11121976   12833428    A        ADD       93    0.02608  0.02303 -0.01906  0.07123        1.132       0.2606
   1                                 exm17074   12835158    A        ADD      105    0.01509  0.04943 -0.08179    0.112       0.3054       0.7607
   1                                 exm17094   12835868    A        ADD      105    0.02506  0.02292 -0.01986  0.06998        1.093        0.277
   1                                 rs848578   12837634    A        ADD       93    0.03355  0.02284 -0.01121  0.07831        1.469       0.1455
   1                                 exm17162   12837669    A        ADD      105   0.007703   0.0471  -0.0846      0.1       0.1636       0.8704
   1                                 exm17166   12837720    A        ADD      105   0.007703   0.0471  -0.0846      0.1       0.1636       0.8704
   1                                 exm17168   12837728    A        ADD      105   0.007703   0.0471  -0.0846      0.1       0.1636       0.8704
   1                                rs2223390   12852872    G        ADD       93    0.01983  0.02498 -0.02914  0.06879       0.7936       0.4296
   1                                 rs848428   12866590    A        ADD      103  -0.003901  0.01924 -0.04161  0.03381      -0.2027       0.8398
   1                               exm2268651   12866899    C        ADD      105    0.01192  0.01946 -0.02623  0.05007       0.6124       0.5417
   1                                 rs864728   12871327    C        ADD      101    0.02133  0.01872 -0.01535  0.05801         1.14       0.2573
   1                                rs4845917   12880153    A        ADD       99   -0.01367  0.02008 -0.05302  0.02568      -0.6811       0.4976
   1                                 exm17346   12887332    A        ADD      105   0.007703   0.0471  -0.0846      0.1       0.1636       0.8704
   1                                indel.947   12908065    D        ADD       93    0.04029  0.08919  -0.1345   0.2151       0.4518       0.6526
   1                               rs17039265   12912501    A        ADD       98   -0.06897  0.04943  -0.1658   0.0279       -1.395       0.1663
   1                                 exm17499   12919111    A        ADD      105   -0.05507  0.04367  -0.1407  0.03052       -1.261       0.2103
   1                                 exm17543   12919872    C        ADD      105   -0.05507  0.04367  -0.1407  0.03052       -1.261       0.2103
   1                                 exm17546   12919891    A        ADD      105   -0.05507  0.04367  -0.1407  0.03052       -1.261       0.2103
   1                                 exm17550   12919928    G        ADD      105   -0.05975  0.02721  -0.1131 -0.006408       -2.195      0.03049
   1                                 exm17582   12921110    G        ADD      105   -0.05975  0.02721  -0.1131 -0.006408       -2.195      0.03049
   1                                 exm17589   12921132    G        ADD       90   -0.05066   0.0303    -0.11 0.008717       -1.672      0.09824
   1                                 exm17613   12921311    A        ADD      105   0.007703   0.0471  -0.0846      0.1       0.1636       0.8704
   1                              kgp11050191   13171847    G        ADD       93  -0.002987   0.0332 -0.06806  0.06209     -0.08997       0.9285
   1                               rs28488227   13176463    A        ADD       98   -0.02113  0.02923 -0.07842  0.03615      -0.7232       0.4714
   1                                 exm18070   13183032    A        ADD      105   -0.02457  0.05793  -0.1381  0.08898      -0.4241       0.6724
   1                              kgp11343970   13184045    G        ADD       93  -0.008418  0.03186 -0.07085  0.05402      -0.2642       0.7922
   1                               kgp3971131   13187294    G        ADD       93   -0.01837  0.02948 -0.07616  0.03942       -0.623       0.5349
   1                               kgp6897585   13374928    A        ADD       90   -0.01581  0.01899 -0.05303   0.0214      -0.8329       0.4073
   1                              kgp11372041   13549552    C        ADD       93   -0.03143  0.03055  -0.0913  0.02844       -1.029       0.3064
   1                               rs10927559   13775026    A        ADD       98   -0.01583  0.03447 -0.08338  0.05173      -0.4592       0.6472
   1                               rs11580598   13783354    A        ADD      103   -0.02628  0.01826 -0.06206 0.009504       -1.439       0.1533
   1                                rs2999877   13785062    G        ADD      103   -0.05974   0.0285  -0.1156 -0.003885       -2.096      0.03869
   1                                rs2999878   13786622    G        ADD      103   -0.01491  0.01713 -0.04848  0.01866      -0.8704       0.3863
   1                               rs10803324   13787005    A        ADD       93    0.02347  0.01876  -0.0133  0.06024        1.251       0.2143
   1                               rs12036704   13792898    G        ADD       93   -0.03236  0.02221  -0.0759  0.01118       -1.457       0.1488
   1                                rs3013083   13793207    G        ADD      103   -0.01954  0.01704 -0.05295  0.01386       -1.147       0.2543
   1                                rs3013087   13793635    C        ADD       93    0.01518  0.02388 -0.03162  0.06198       0.6357       0.5266
   1                               rs12043808   13801621    C        ADD       93     0.0194  0.02726 -0.03402  0.07282       0.7119       0.4784
   1                                 exm18547   13802325    G        ADD      105  -0.006345  0.01733  -0.0403  0.02761      -0.3662        0.715
   1                                 exm18549   13802373    A        ADD      105    0.06182  0.07456 -0.08433    0.208        0.829       0.4091
   1                                rs6680362   13814103    G        ADD      103   0.006433  0.02307 -0.03879  0.05165       0.2788        0.781
   1                                rs3013045   13816121    G        ADD      103    0.01189  0.01969 -0.02671  0.05049       0.6038       0.5474
   1                               rs11578529   13822397    G        ADD       98   0.008017  0.02328  -0.0376  0.05364       0.3444       0.7313
   1                                rs2990678   13837213    A        ADD      102    0.02633  0.01933 -0.01154  0.06421        1.363       0.1762
   1                                 exm18560   13839770    A        ADD      105   0.006384  0.07357  -0.1378   0.1506      0.08677        0.931
   1                               exm2264988   13842586    G        ADD      105    0.02235  0.06532  -0.1057   0.1504       0.3421        0.733
   1                                rs4345799   13851036    C        ADD       93     0.0213  0.01804 -0.01405  0.05665        1.181       0.2408
   1                                rs2168201   13852683    A        ADD      103   -0.03671  0.02157 -0.07899 0.005565       -1.702        0.092
   1                                rs3856278   13859570    G        ADD      103    0.01459  0.02431 -0.03306  0.06224       0.6001       0.5498
   1                                 rs444516   13870966    A        ADD      103    0.01967  0.02164 -0.02275  0.06208       0.9087       0.3658
   1                                rs6684199   13880522    G        ADD      103  -0.003663  0.01822 -0.03938  0.03206       -0.201       0.8411
   1                               rs12042662   13885279    G        ADD      103   -0.03077    0.023 -0.07586  0.01431       -1.338       0.1841
   1                                 rs355022   13908690    A        ADD      103  -0.004825   0.0201 -0.04421  0.03456      -0.2401       0.8108
   1                               rs12757529   13909211    A        ADD       93    0.01529  0.02471 -0.03314  0.06372       0.6189       0.5376
   1                                 rs355028   13913180    A        ADD      103   -0.02416  0.02642 -0.07594  0.02762      -0.9144       0.3628
   1                               rs10927904   13914909    A        ADD      103     0.0105  0.01876 -0.02627  0.04727       0.5595       0.5771
   1                                rs1412839   13938511    A        ADD       93    0.02182  0.01788 -0.01323  0.05686         1.22       0.2257
   1                                rs3820304   13938788    G        ADD      103  -0.004545  0.01755 -0.03893  0.02984       -0.259       0.7962
   1                                 exm18606   13940864    G        ADD      105   -0.01492  0.04707  -0.1072  0.07734       -0.317       0.7519
   1                                 rs876931   13944568    G        ADD      103   0.002681   0.0174 -0.03142  0.03678       0.1541       0.8779
   1                                rs6703700   13946586    A        ADD       93   -0.03296  0.01762 -0.06749 0.001562       -1.871      0.06471
   1                                rs7515525   13952864    A        ADD      103    0.01751   0.0169  -0.0156  0.05063        1.036       0.3026
   1                               rs10927926   13966218    A        ADD       93   -0.01334  0.03674 -0.08534  0.05866      -0.3632       0.7174
   1                               rs16852640   13971360    A        ADD      103  -0.003549  0.03745 -0.07695  0.06985     -0.09477       0.9247
   1                                rs4662010   14001018    G        ADD      103   -0.01517  0.01992 -0.05421  0.02388      -0.7614       0.4483
   1                                rs4077841   14020405    G        ADD      101   -0.02134  0.01868 -0.05795  0.01527       -1.142       0.2561
   1                                rs2495060   14032007    A        ADD       93   -0.01329  0.04342 -0.09838  0.07181       -0.306       0.7603
   1                                rs2487622   14033128    A        ADD       93    0.02043  0.02266 -0.02398  0.06485       0.9018       0.3697
   1                                rs2359756   14096420    G        ADD      103    0.03309  0.01803 -0.00225  0.06843        1.835      0.06958
   1                            exm-rs1210110   14096821    G        ADD      105  -0.008248  0.02144 -0.05026  0.03377      -0.3848       0.7012
   1                                 exm18645   14099574    A        ADD      105   -0.02815  0.04901  -0.1242   0.0679      -0.5744        0.567
   1                                 exm18656   14105049    A        ADD      105   -0.04512  0.05699  -0.1568  0.06658      -0.7917       0.4305
   1                                 exm18664   14105139    A        ADD      105    -0.0194  0.02028 -0.05915  0.02035      -0.9567       0.3411
   1                                 exm18687   14105639    A        ADD      105   -0.04512  0.05699  -0.1568  0.06658      -0.7917       0.4305
   1                           1KG_1_14106394   14106394    I        ADD       93   0.006807  0.01814 -0.02874  0.04235       0.3753       0.7084
   1                                 exm18751   14107135    G        ADD      105   -0.04512  0.05699  -0.1568  0.06658      -0.7917       0.4305
   1                                 exm18766   14107360    A        ADD      105   -0.04363  0.03985  -0.1217  0.03447       -1.095       0.2762
   1                                rs1203651   14109114    G        ADD      102   -0.02029  0.02034 -0.06016  0.01958      -0.9973       0.3211
   1                                rs1203638   14121892    A        ADD      103  -0.001574  0.02078 -0.04231  0.03916     -0.07573       0.9398
   1                                rs2244634   14134154    C        ADD      100   -0.03964  0.02275 -0.08423 0.004954       -1.742      0.08478
   1                                 exm18870   14143003    A        ADD      105   -0.04748  0.02169    -0.09 -0.004958       -2.188      0.03101
   1                                rs2235514   14146935    G        ADD      103   -0.03847  0.02165  -0.0809 0.003959       -1.777      0.07872
   1                                rs2697971   14148441    A        ADD      103   -0.02816  0.01994 -0.06723  0.01091       -1.413        0.161
   1                                rs2697964   14150709    G        ADD       93    -0.0539  0.02076 -0.09459 -0.01322       -2.597      0.01107
   1                                rs7530376   14158776    A        ADD       93    0.03767  0.01885 0.0007299   0.0746        1.999       0.0488
   1                                 rs982510   14160754    A        ADD      103    0.01312  0.01711  -0.0204  0.04665       0.7672       0.4449
   1                                rs1203683   14164286    C        ADD      103   0.008218  0.01752 -0.02612  0.04255       0.4691         0.64
   1                                 rs720035   14190669    A        ADD      103    0.03519  0.02222 -0.008361  0.07875        1.584       0.1165
   1                                rs1203660   14192526    G        ADD       93   -0.00455  0.02116 -0.04603  0.03693       -0.215       0.8303
   1                               rs16853069   14196212    G        ADD       93  -0.008533   0.0228 -0.05321  0.03615      -0.3743       0.7091
   1                                rs9287293   14208571    A        ADD      103  -0.008283  0.03181 -0.07064  0.05407      -0.2604       0.7951
   1                                rs1203698   14209336    A        ADD       96   -0.01615  0.01943 -0.05424  0.02194      -0.8311       0.4081
   1                               rs10737914   14210730    C        ADD      103  -0.008429  0.02001 -0.04764  0.03078      -0.4213       0.6745
   1                                rs1528786   14214412    G        ADD       93    0.02164  0.01775 -0.01316  0.05644        1.219       0.2262
   1                                rs2744647   14220942    A        ADD       93   -0.01663  0.02364 -0.06296  0.02969      -0.7037       0.4836
   1                                rs2038095   14224999    G        ADD      103   0.005863   0.0181 -0.02962  0.04134       0.3239       0.7468
   1                                rs1203709   14228490    A        ADD      100   0.004233  0.01982 -0.03461  0.04307       0.2136       0.8313
   1                                rs6697531   14234944    C        ADD      103   0.004078  0.01777 -0.03075  0.03891       0.2295        0.819
   1                               rs12122426   14240350    C        ADD      103  0.0008629  0.02065 -0.03961  0.04133      0.04179       0.9668
   1                               rs10803436   14245737    A        ADD      103   -0.01325  0.01751 -0.04758  0.02108      -0.7566       0.4511
   1                                rs7542884   14252372    A        ADD      103    0.01199  0.01744 -0.02219  0.04617       0.6876       0.4933
   1                               rs10927959   14253821    G        ADD      103   0.007725  0.01752 -0.02662  0.04207       0.4408       0.6603
   1                                rs7535502   14255847    G        ADD      103   -0.01527  0.01923 -0.05296  0.02242       -0.794       0.4291
   1                               rs12123612   14255863    A        ADD       93  -0.009138  0.02366  -0.0555  0.03723      -0.3863       0.7002
   1                                rs2206585   14261909    C        ADD      103   0.002167  0.01927 -0.03561  0.03995       0.1124       0.9107
   1                                rs2359896   14280562    G        ADD      100    0.01377  0.02092 -0.02724  0.05478       0.6581       0.5121
   1                               exm2249847   14281451    A        ADD      105 -0.0001752  0.01726   -0.034  0.03365     -0.01015       0.9919
   1                               rs12118400   14290847    G        ADD      103   0.008651  0.01878 -0.02816  0.04546       0.4606       0.6461
   1                               rs10927972   14297110    A        ADD      103    0.00722  0.01729 -0.02667  0.04111       0.4175       0.6772
   1                               rs12024045   14297220    G        ADD       93    0.00319  0.01907 -0.03419  0.04057       0.1673       0.8676
   1                               rs16853319   14301942    A        ADD       93   -0.02633  0.02166 -0.06878  0.01612       -1.216       0.2274
   1                                rs2359899   14303160    G        ADD      103    0.02479  0.01952 -0.01347  0.06305         1.27       0.2072
   1                                rs4661462   14311056    A        ADD       98    0.02608  0.03209 -0.03681  0.08897       0.8128       0.4185
   1                               rs12072002   14315141    C        ADD       93  -0.009681  0.02019 -0.04924  0.02988      -0.4796       0.6327
   1                                rs6681501   14320502    A        ADD      103    0.01533  0.02136 -0.02653  0.05718       0.7177       0.4747
   1                               rs12129723   14331940    A        ADD      103   0.008203   0.0172 -0.02551  0.04192       0.4768       0.6346
   1                               rs12566758   14338807    G        ADD      101   -0.02415  0.02045 -0.06424  0.01594       -1.181       0.2407
   1                               rs16853407   14341876    A        ADD       93   -0.01648  0.01988 -0.05544  0.02248      -0.8292       0.4093
   1                                rs7520101   14346629    A        ADD       93    0.03111  0.02114 -0.01032  0.07255        1.472       0.1447
   1                                 rs932407   14348533    G        ADD       93   0.007756  0.01563 -0.02287  0.03839       0.4963        0.621
   1                                rs2206586   14359224    G        ADD      103  -0.003882  0.01829 -0.03973  0.03197      -0.2123       0.8324
   1                            exm-rs7414562   14359780    A        ADD      105    0.02208  0.01881 -0.01479  0.05896        1.174       0.2434
   1                                rs2359908   14364575    A        ADD      103    0.08344  0.03683  0.01125   0.1556        2.265      0.02573
   1                                rs2294811   14365793    A        ADD      103   -0.02673  0.01875 -0.06348  0.01002       -1.426       0.1573
   1                                rs4662089   14368289    G        ADD      103    0.01459  0.01767 -0.02005  0.04922       0.8255       0.4111
   1                               rs12061818   14372058    A        ADD       93  -0.009019  0.01884 -0.04594   0.0279      -0.4788       0.6333
   1                               rs10754907   14372163    G        ADD      103    0.01459  0.01767 -0.02005  0.04922       0.8255       0.4111
   1                               rs10928004   14418448    G        ADD       93  -0.006959  0.01728 -0.04083  0.02691      -0.4027       0.6882
   1                               rs10928009   14433775    G        ADD       93   -0.03654  0.01939 -0.07454  0.00146       -1.885      0.06285
   1                                rs6664213   14440141    C        ADD      103   -0.04399  0.01885 -0.08093 -0.007052       -2.334      0.02167
   1                                rs4662105   14448184    G        ADD       93    0.01132  0.01703 -0.02206   0.0447       0.6648        0.508
   1                                rs6671072   14463067    G        ADD       93    0.00485  0.01888 -0.03215  0.04184       0.2569       0.7978
   1                               rs10803459   14464167    G        ADD       93    0.01015  0.01674 -0.02267  0.04297       0.6061        0.546
   1                                rs4661477   14467720    G        ADD       93    0.01015  0.01674 -0.02267  0.04297       0.6061        0.546
   1                               rs12758112   14473926    A        ADD      103   -0.02972  0.02487 -0.07846  0.01902       -1.195       0.2349
   1                               rs17353931   14476490    G        ADD       93    0.01038  0.01764  -0.0242  0.04496       0.5882       0.5579
   1                               rs10928043   14487284    G        ADD      103   -0.01295  0.02138 -0.05485  0.02895      -0.6057       0.5461
   1                                rs7546077   14489962    G        ADD       93    0.05018  0.02944 -0.007515   0.1079        1.705      0.09187
   1                                rs9803674   14490497    G        ADD      103   0.008539  0.01828 -0.02729  0.04437       0.4671       0.6415
   1                               rs10803470   14492478    A        ADD       93    0.05018  0.02944 -0.007515   0.1079        1.705      0.09187
   1                                rs7541978   14493845    A        ADD       93  -0.002412  0.01802 -0.03773  0.03291      -0.1338       0.8938
   1                                rs6692372   14495162    G        ADD       98    0.04915  0.03097 -0.01154   0.1098        1.587       0.1159
   1                               rs12568548   14496787    A        ADD      103   -0.03377  0.02393 -0.08066  0.01313       -1.411       0.1614
   1                               rs10754914   14507739    A        ADD      103  -0.005195  0.01892 -0.04228  0.03189      -0.2746       0.7842
   1                               rs12736419   14509334    G        ADD       93   0.007925  0.01917 -0.02965   0.0455       0.4134       0.6804
   1                                 rs565765   14512986    G        ADD       93 -0.0009556  0.01792 -0.03608  0.03417     -0.05333       0.9576
   1                                 rs641343   14518979    G        ADD       93   -0.01162  0.01911 -0.04908  0.02583      -0.6083       0.5446
   1                                 rs647287   14539152    A        ADD      103    -0.0207  0.01945 -0.05882  0.01741       -1.065       0.2898
   1                                rs2027315   14547727    G        ADD       93   0.008094  0.01978 -0.03068  0.04687       0.4092       0.6834
   1                               rs10157045   14575084    A        ADD      103   -0.01868  0.01895 -0.05582  0.01847      -0.9855       0.3269
   1                               rs10158007   14575256    G        ADD      103   -0.03555  0.01869 -0.07219 0.001083       -1.902      0.06016
   1                               exm2264989   14579733    G        ADD      105    0.01364  0.02102 -0.02756  0.05485        0.649       0.5179
   1                                rs6668555   14579742    A        ADD       93    0.02243  0.02304 -0.02274  0.06759       0.9733       0.3331
   1                               rs12403871   14583472    G        ADD       93    0.01371  0.02199 -0.02938   0.0568       0.6236       0.5346
   1                                rs4662139   14586879    G        ADD       93   -0.01926  0.01867 -0.05586  0.01734       -1.031       0.3053
   1                               rs12406699   14598055    A        ADD      100   -0.04794  0.02268 -0.09238 -0.003489       -2.114      0.03721
   1                                rs7555815   14603198    G        ADD      103   -0.04217  0.01869  -0.0788 -0.005536       -2.256      0.02633
   1                                rs1416628   14621842    G        ADD       93   -0.03683  0.01816 -0.07241 -0.001247       -2.029      0.04559
   1                                 rs946481   14635852    C        ADD      103   -0.01845  0.01744 -0.05262  0.01573       -1.058       0.2928
   1                                 rs820626   14657100    C        ADD      103   -0.01801  0.02149 -0.06014  0.02411      -0.8381       0.4041
   1                                 rs703801   14663626    G        ADD      103   -0.01866    0.021 -0.05983   0.0225      -0.8886       0.3764
   1                                rs2789746   14673025    A        ADD      103    0.01577  0.01876 -0.02101  0.05254       0.8402       0.4029
   1                                rs7355173   14676909    A        ADD      103   -0.01934  0.01939 -0.05735  0.01866      -0.9976        0.321
   1                               rs11590846   14703854    A        ADD      103   0.009249  0.02134 -0.03257  0.05107       0.4335       0.6656
   1                                 rs735832   14704676    A        ADD       93    0.01537  0.02548 -0.03456   0.0653       0.6034       0.5478
   1                                rs7527767   14718957    A        ADD       93    0.02343  0.01837 -0.01258  0.05943        1.275       0.2057
   1                               rs12405445   14732019    A        ADD      101   -0.00134  0.02374 -0.04788   0.0452     -0.05642       0.9551
   1                                rs3928343   14740155    A        ADD       92     0.0249  0.02088 -0.01603  0.06583        1.192       0.2365
   1                               rs12119451   14744591    G        ADD      100   -0.01514  0.02788 -0.06978  0.03951      -0.5429       0.5885
   1                               rs10754856   14755827    G        ADD      103   0.007865  0.01792 -0.02727    0.043       0.4388       0.6618
   1                                rs2183102   14760634    G        ADD       93    0.01305  0.01981 -0.02579  0.05188       0.6585        0.512
   1                                rs6658316   14775805    G        ADD       93   -0.01696    0.019 -0.05419  0.02027      -0.8929       0.3744
   1                                rs6658744   14776392    C        ADD       93  -0.009713  0.01895 -0.04686  0.02743      -0.5125       0.6096
   1                               rs16850259   14777904    C        ADD       93   -0.04539  0.06021  -0.1634  0.07262      -0.7538        0.453
   1                                rs6429661   14780811    C        ADD       93   -0.03648  0.02427 -0.08404  0.01108       -1.503       0.1364
   1                                rs4661496   14790631    G        ADD      103    -0.0321   0.0178 -0.06698 0.002788       -1.803      0.07447
   1                                rs2486774   14800247    A        ADD       93     0.0156   0.0195 -0.02263  0.05383       0.7998        0.426
   1                            exm-rs7555566   14804874    G        ADD      105    0.02765  0.02866 -0.02852  0.08382       0.9647        0.337
   1                                rs2486764   14806750    G        ADD       93   0.002797  0.01793 -0.03235  0.03794        0.156       0.8764
   1                                rs2486762   14807686    G        ADD       91    0.01716  0.02003 -0.02209  0.05641       0.8571       0.3938
   1                                rs2480061   14808756    C        ADD      103   0.007972  0.01865 -0.02858  0.04452       0.4275         0.67
   1                               rs12129734   14819757    G        ADD       93    0.01699  0.02082 -0.02382   0.0578       0.8161       0.4167
   1                               rs12031064   14823637    A        ADD      103   -0.06128  0.07243  -0.2032  0.08067      -0.8461       0.3996
   1                               rs12733612   14826029    A        ADD      103   -0.00247  0.02299 -0.04754   0.0426      -0.1074       0.9147
   1                               rs10803285   14830984    A        ADD      103   -0.01564  0.01727 -0.04948   0.0182      -0.9058       0.3673
   1                               rs10733135   14831066    G        ADD      103    0.01979  0.02216 -0.02364  0.06322       0.8931        0.374
   1                               rs11807837   14841189    A        ADD      103    0.01812  0.02368 -0.02829  0.06453       0.7654       0.4459
   1                               rs12138326   14845459    A        ADD      103   -0.03474  0.02103 -0.07596 0.006483       -1.652       0.1019
   1                                rs3892594   14849088    G        ADD      103  -0.006627  0.01739 -0.04072  0.02747       -0.381       0.7041
   1                                rs2105239   14857643    G        ADD       93  -0.006514  0.01808 -0.04196  0.02893      -0.3602       0.7196
   1                                rs1890784   14863561    A        ADD       93    0.04539  0.02598 -0.005526   0.0963        1.747      0.08417
   1                               rs10927460   14870568    G        ADD      103    0.02994  0.02059 -0.01041  0.07029        1.454       0.1491
   1                                rs4385705   14876032    A        ADD      103   -0.01892  0.01843 -0.05505  0.01721       -1.027       0.3072
   1                               rs17403250   14883844    A        ADD       93   -0.01015  0.01948 -0.04833  0.02803      -0.5209       0.6038
   1                               rs10927468   14901191    G        ADD       93    0.01708  0.02032 -0.02275   0.0569       0.8404        0.403
   1                                rs6685406   14910920    A        ADD       93   -0.03351  0.01908 -0.07092 0.003893       -1.756      0.08265
   1                                rs4661292   14915147    G        ADD       93    0.04393  0.02581 -0.006663  0.09453        1.702       0.0924
   1                               rs10803289   14934220    G        ADD       93    0.04516  0.02773 -0.009177   0.0995        1.629        0.107
   1                               rs11579756   14947920    G        ADD       93   0.005356  0.01956 -0.03298  0.04369       0.2739       0.7849
   1                                rs6699411   14978291    A        ADD       93 -0.0005703    0.021 -0.04174   0.0406     -0.02715       0.9784
   1                                 rs761191   14981920    G        ADD      103   -0.01067  0.01832 -0.04659  0.02524      -0.5826       0.5615
   1                                rs1028389   14994487    A        ADD       93  -0.008277  0.02092 -0.04929  0.03273      -0.3956       0.6934
   1                                rs6701296   14998872    A        ADD       93    -0.0116  0.01743 -0.04577  0.02257      -0.6655       0.5075
   1                                rs2871581   15009937    G        ADD      103  -0.004339  0.01744 -0.03853  0.02985      -0.2487       0.8041
   1                                rs7516095   15039411    A        ADD       93   -0.01263  0.02315 -0.05799  0.03273      -0.5456       0.5867
   1                                rs2050126   15056175    G        ADD       93   0.006218  0.01772 -0.02851  0.04095       0.3509       0.7265
   1                                rs1997762   15067407    A        ADD      103  -0.001942  0.01736 -0.03597  0.03208      -0.1119       0.9112
   1                                rs6660333   15068997    A        ADD       93  -0.008997  0.01821 -0.04468  0.02669      -0.4941       0.6225
   1                                rs6429674   15072614    A        ADD      103  -0.009875  0.01817 -0.04548  0.02573      -0.5436        0.588
   1                                rs6661767   15077567    C        ADD      103    -0.0182  0.01758 -0.05266  0.01627       -1.035       0.3033
   1                                rs4357518   15080560    C        ADD       93     0.0128  0.01689 -0.02029   0.0459       0.7582       0.4504
   1                                rs4543785   15089767    A        ADD      103   -0.02296  0.01737 -0.05701  0.01108       -1.322       0.1893
   1                                 rs732469   15093562    G        ADD      103    0.04697  0.03322 -0.01814   0.1121        1.414       0.1606
   1                                 rs804125   15111927    C        ADD      103   -0.01507  0.02125 -0.05672  0.02658       -0.709         0.48
   1                                rs1721829   15117060    A        ADD      103   -0.02143  0.02186 -0.06428  0.02143        -0.98       0.3295
   1                                rs1737349   15124318    G        ADD       93   -0.01025  0.01667 -0.04292  0.02243      -0.6146       0.5404
   1                                 rs804130   15125699    C        ADD       93  -0.009646  0.01778 -0.04449   0.0252      -0.5425       0.5889
   1                               rs12568933   15127627    A        ADD       93    0.04245  0.02009 0.003071  0.08183        2.113      0.03752
   1                                rs6671788   15130227    A        ADD      103    0.01918  0.02434 -0.02852  0.06688        0.788       0.4326
   1                                rs3845590   15138738    A        ADD      103    0.02601  0.01841 -0.01008   0.0621        1.413        0.161
   1                               rs10489354   15144305    A        ADD       93    0.03302  0.02048 -0.007107  0.07315        1.613       0.1104
   1                               rs11585327   15167003    A        ADD      103  -0.004408  0.03427 -0.07157  0.06276      -0.1286       0.8979
   1                                rs2103116   15185229    A        ADD       93  -0.004172   0.0171 -0.03769  0.02935       -0.244       0.8078
   1                                rs3845596   15189299    G        ADD      103  -0.007243  0.01668 -0.03994  0.02545      -0.4342       0.6651
   1                                rs2803399   15192559    A        ADD       93   0.002392  0.02017 -0.03714  0.04192       0.1186       0.9059
   1                               rs12564579   15197814    A        ADD       93   -0.01756   0.0177 -0.05224  0.01713      -0.9922       0.3239
   1                                rs4661540   15202204    A        ADD       93   0.007027   0.0198 -0.03178  0.04584       0.3548       0.7236
   1                                rs2489772   15244761    G        ADD      103  -0.005313  0.02109 -0.04665  0.03603      -0.2519       0.8016
   1                               rs12568821   15257426    A        ADD      103   0.005979  0.02576 -0.04451  0.05647       0.2321        0.817
   1                               rs10927583   15258425    A        ADD       93   0.008739  0.01956  -0.0296  0.04708       0.4467       0.6562
   1                                rs6693394   15265404    A        ADD       93  -0.007458  0.01827 -0.04327  0.02836      -0.4081       0.6842
   1                                rs7514440   15283217    G        ADD       93    0.04523  0.02198 0.002152  0.08831        2.058      0.04263
   1                                rs6429696   15286805    A        ADD      100    0.01411  0.01751 -0.02022  0.04844       0.8054       0.4226
   1                               rs12084008   15303970    A        ADD       93    0.03528  0.02333 -0.01045  0.08101        1.512       0.1342
   1                                rs7522712   15307478    A        ADD      103    0.02258  0.01818 -0.01305  0.05821        1.242       0.2172
   1                               rs12409399   15317488    G        ADD       93  -0.004267  0.01927 -0.04204  0.03351      -0.2214       0.8253
   1                                rs4661310   15320449    A        ADD      103   0.004958  0.02046 -0.03514  0.04505       0.2423        0.809
   1                                rs1316257   15323416    A        ADD      103   0.005453  0.02009 -0.03392  0.04482       0.2715       0.7866
   1                                rs7529561   15328151    C        ADD      103   -0.02744   0.0251 -0.07664  0.02175       -1.093        0.277
   1                               rs16851112   15328697    A        ADD       93   -0.01842  0.02769 -0.07269  0.03586       -0.665       0.5078
   1                               rs10927627   15331802    G        ADD       93   -0.01183  0.01952 -0.05008  0.02642      -0.6062        0.546
   1                                rs6429703   15339960    A        ADD      103    0.01027  0.02658 -0.04184  0.06237       0.3862       0.7002
   1                               rs10927631   15346330    G        ADD      100   0.005394   0.0228 -0.03929  0.05008       0.2366       0.8135
   1                                rs6667220   15347640    G        ADD      103  -0.008831  0.02099 -0.04998  0.03231      -0.4207       0.6749
   1                                rs6684496   15352820    A        ADD      103  -0.003346  0.01891 -0.04042  0.03372      -0.1769       0.8599
   1                                rs4520412   15359967    G        ADD      103    0.02226  0.02395 -0.02468  0.06921       0.9295        0.355
   1                                rs6674129   15363223    A        ADD      103 -0.0008513  0.01786 -0.03586  0.03416     -0.04765       0.9621
   1                               rs12139386   15365648    A        ADD       93  -0.009224  0.01929 -0.04704  0.02859      -0.4781       0.6338
   1                               rs10927653   15368553    G        ADD      103    0.01999  0.02437 -0.02778  0.06776       0.8202       0.4141
   1                                 rs761288   15377687    G        ADD      103   -0.02225  0.02036 -0.06216  0.01766       -1.093       0.2773
   1                                rs2076566   15389862    C        ADD       93  -0.001345  0.02423 -0.04884  0.04615      -0.0555       0.9559
   1                                rs9943244   15395881    C        ADD      103    0.01583  0.03244 -0.04776  0.07941       0.4878       0.6268
   1                               rs16851241   15401158    A        ADD       93   0.002998  0.03338 -0.06243  0.06843      0.08982       0.9286
   1                                rs4661572   15402156    G        ADD      103   0.003329  0.02094 -0.03772  0.04438        0.159        0.874
   1                                rs2175774   15406696    A        ADD       93    0.01042  0.02873 -0.04588  0.06673       0.3628       0.7177
   1                                rs6669698   15411661    G        ADD       93   0.001358  0.02319 -0.04409   0.0468      0.05858       0.9534
   1                               rs10927670   15412415    A        ADD      103   0.009444  0.02713 -0.04373  0.06262       0.3481       0.7285
   1                                rs4661575   15414413    A        ADD      103   0.002827  0.01954 -0.03548  0.04113       0.1446       0.8853
   1                                 rs494983   15431657    C        ADD       93   -0.01574  0.01698 -0.04902  0.01754      -0.9268       0.3566
   1                                 rs496567   15435257    G        ADD       93    0.01005  0.02009 -0.02932  0.04943       0.5004       0.6181
   1                                 exm19023   15438990    A        ADD      105  -0.003253  0.01711 -0.03678  0.03028      -0.1902       0.8496
   1                                 exm19032   15441090    A        ADD      105      0.026   0.0747  -0.1204   0.1724       0.3481       0.7285
   1                                rs2235789   15442058    A        ADD      103    0.01716  0.01926 -0.02059  0.05491       0.8911       0.3751
   1                                rs2235784   15444288    G        ADD       93    0.02903  0.01921 -0.008633  0.06669        1.511       0.1345
   1                               rs13375820   15446168    A        ADD      103   -0.03281  0.02397 -0.07979  0.01418       -1.369       0.1743
   1                                rs2206761   15466832    G        ADD      103   0.003239  0.01846 -0.03295  0.03943       0.1754       0.8611
   1                                rs6429711   15467263    G        ADD      103    0.03196  0.02229 -0.01172  0.07565        1.434       0.1548
   1                                 rs761301   15471992    C        ADD      103    0.04605  0.01795  0.01087  0.08122        2.566      0.01184
   1                                rs1883761   15477865    G        ADD      103   -0.02802  0.01931 -0.06586 0.009827       -1.451         0.15
   1                                rs4661582   15482932    A        ADD       96  -0.003967  0.01853 -0.04029  0.03235      -0.2141        0.831
   1                               rs10489452   15489884    G        ADD      103    0.03945  0.02226 -0.004183  0.08308        1.772      0.07956
   1                                rs7540957   15492032    A        ADD      103  -0.004937  0.01769  -0.0396  0.02973      -0.2791       0.7807
   1                               rs16851354   15495620    G        ADD       93    0.02377  0.02667 -0.02849  0.07604       0.8915       0.3751
   1                                rs4436387   15498452    A        ADD      103    0.02164  0.02173 -0.02095  0.06423       0.9959       0.3218
   1                               rs16851358   15500332    A        ADD       93    0.05269  0.02477 0.004145   0.1012        2.127      0.03626
   1                               rs10927698   15504403    C        ADD      103    -0.0207  0.01752 -0.05505  0.01364       -1.181       0.2404
   1                               rs12145963   15507197    A        ADD       93  -0.004538  0.01877 -0.04132  0.03225      -0.2418       0.8095
   1                                rs4661594   15507952    C        ADD      103     0.0242  0.01783 -0.01075  0.05914        1.357       0.1779
   1                               rs11588628   15512222    A        ADD       93   -0.00825  0.01779 -0.04312  0.02662      -0.4637        0.644
   1                               rs10927709   15516299    A        ADD       93   -0.02034  0.01816 -0.05593  0.01525        -1.12       0.2658
   1                               rs16851387   15518792    A        ADD       93  -0.009218  0.02029 -0.04899  0.03056      -0.4542       0.6508
   1                                 rs742671   15519417    A        ADD       93   -0.03123  0.02032 -0.07106 0.008594       -1.537        0.128
   1                               rs12028875   15530336    A        ADD       93    0.06003  0.04592 -0.02997     0.15        1.307       0.1946
   1                               rs12070469   15537122    A        ADD       93      -0.02  0.01775 -0.05478  0.01478       -1.127       0.2627
   1                                rs1316533   15539483    A        ADD      100    0.03704  0.01641 0.004875   0.0692        2.257      0.02635
   1                                rs6429728   15540685    A        ADD      103   -0.03165  0.01725 -0.06545 0.002152       -1.835      0.06957
   1                               rs12057512   15544366    C        ADD       93  -0.003443  0.02281 -0.04814  0.04125       -0.151       0.8803
   1                               exm2249987   15546761    A        ADD      105    0.03826  0.01903 0.0009627  0.07556        2.011      0.04712
   1                               rs10803369   15550525    C        ADD      103    0.01025  0.01865 -0.02631  0.04681       0.5494        0.584
   1                                rs6429732   15558938    G        ADD      100  -0.003546  0.02347 -0.04955  0.04246       -0.151       0.8803
   1                               rs12034146   15561181    G        ADD      103    0.03367  0.01877 -0.00311  0.07045        1.794      0.07593
   1                                rs4644485   15566803    G        ADD      103   -0.02239  0.01934 -0.06029  0.01551       -1.158       0.2498
   1                               rs16851480   15583819    G        ADD       93      0.031  0.01739 -0.003092  0.06508        1.782      0.07825
   1                                rs7520597   15585613    C        ADD       96    -0.0111  0.02066 -0.05159   0.0294      -0.5371       0.5925
   1                                rs6676098   15588759    G        ADD      103    0.04131  0.06492 -0.08593   0.1686       0.6364       0.5261
   1                               rs10927753   15591929    A        ADD       93    0.02517  0.01741 -0.008953   0.0593        1.446       0.1519
   1                                rs4661617   15593666    A        ADD      102   -0.03265  0.01788  -0.0677   0.0024       -1.826      0.07103
   1                                 exm19091   15599025    A        ADD      105    0.01983   0.0222 -0.02368  0.06333       0.8932       0.3739
   1                               rs10927758   15600085    A        ADD       93    0.02683  0.01721 -0.006904  0.06057        1.559       0.1227
   1                               rs10927764   15606453    G        ADD      103   0.002198  0.01842  -0.0339   0.0383       0.1194       0.9052
   1                                 rs572953   15609117    C        ADD       93   0.001965  0.01772 -0.03277  0.03669       0.1109        0.912
   1                               rs10927765   15610004    G        ADD       93   0.008846  0.01954 -0.02945  0.04714       0.4528       0.6518
   1                                 exm19101   15616139    A        ADD      105   0.005091  0.01793 -0.03004  0.04022        0.284        0.777
   1                                 exm19119   15639581    G        ADD      105   -0.03276  0.04392  -0.1189  0.05333      -0.7459       0.4575
   1                                rs7554324   15644729    A        ADD      103    -0.0012  0.01903  -0.0385   0.0361     -0.06305       0.9499
   1                                 exm19145   15668276    A        ADD      105    0.01888  0.01914 -0.01864   0.0564       0.9863       0.3264
   1                                 exm19147   15668319    A        ADD      105 -0.0008021  0.03998 -0.07916  0.07756     -0.02006        0.984
   1                                rs2473358   15680451    A        ADD      103    0.02214   0.0182 -0.01354  0.05781        1.216       0.2269
   1                                 exm19172   15687059    G        ADD      105    0.05034  0.02024  0.01068     0.09        2.488      0.01455
   1                                 rs542008   15687814    G        ADD      101    0.03543  0.01977 -0.003314  0.07418        1.792       0.0763
   1                                 rs876295   15697183    G        ADD      103     0.0345  0.01914 -0.003017  0.07202        1.802      0.07463
   1                                 exm19206   15707775    G        ADD      105   -0.06863  0.06486  -0.1957  0.05848       -1.058       0.2925
   1                                 exm19210   15708540    G        ADD      105    0.02295  0.02226 -0.02068  0.06659        1.031       0.3051
   1                                 rs742361   15726566    A        ADD      103    0.02702  0.02237 -0.01683  0.07088        1.208       0.2301
   1                                 rs733887   15732793    A        ADD      103   -0.01275  0.01772 -0.04748  0.02198      -0.7197       0.4735
   1                                rs2092324   15733394    G        ADD      103   -0.02285  0.01867 -0.05945  0.01375       -1.224       0.2241
   1                                rs7525279   15745380    G        ADD       93    0.01827  0.01887 -0.01872  0.05525       0.9682       0.3357
   1                                rs6693417   15763340    G        ADD      103   0.006108  0.01787 -0.02891  0.04112       0.3419       0.7332
   1                               rs10436957   15768304    A        ADD       93   0.003011  0.02062  -0.0374  0.04342        0.146       0.8842
   1                                rs7547591   15788789    G        ADD      102    0.01604  0.01989 -0.02294  0.05502       0.8063       0.4221
   1                            exm-rs2901964   15792426    G        ADD      105   -0.01189  0.02265 -0.05629  0.03251       -0.525       0.6008
   1                                rs7556116   15796714    A        ADD       93   0.009415  0.02065 -0.03106  0.04989       0.4559       0.6496
   1                               rs10927791   15796808    G        ADD      103  -0.003342  0.01737 -0.03739   0.0307      -0.1924       0.8479
   1                                 exm19422   15808767    A        ADD      105   0.006056   0.0198 -0.03276  0.04487       0.3058       0.7604
   1                                 exm19431   15808872    A        ADD      105   0.006056   0.0198 -0.03276  0.04487       0.3058       0.7604
   1                               rs12130370   15810624    G        ADD       93   -0.01881  0.01778 -0.05365  0.01603       -1.058        0.293
   1                                rs4646092   15821673    A        ADD       93   -0.02175  0.02043 -0.06178  0.01828       -1.065       0.2899
   1                                rs6685648   15825195    G        ADD      103    0.01466  0.01817 -0.02095  0.05027       0.8068       0.4218
   1                                 exm19502   15832543    A        ADD      105   0.009148  0.01739 -0.02494  0.04324        0.526       0.6001
   1                                 exm19521   15833506    A        ADD      105    -0.0895  0.06429  -0.2155   0.0365       -1.392        0.167
   1                                 exm19541   15844718    A        ADD      105    0.01761   0.0586 -0.09725   0.1325       0.3004       0.7645
   1                                 exm19561   15850613    G        ADD      105   0.009148  0.01739 -0.02494  0.04324        0.526       0.6001
   1                               rs10927796   15857134    A        ADD       93    0.01055  0.01756 -0.02386  0.04495       0.6007       0.5496
   1                            newrs11583306   15860803    A        ADD       93   -0.02175  0.02043 -0.06178  0.01828       -1.065       0.2899
   1                                 exm19696   15904318    A        ADD      105   -0.03051  0.02016 -0.07002 0.009004       -1.513       0.1334
   1                                 exm19722   15909744    A        ADD      105   -0.02295  0.01955 -0.06127  0.01537       -1.174       0.2433
   1                                 exm19728   15909850    G        ADD      105   0.004613  0.01697 -0.02864  0.03787       0.2719       0.7863
   1                                rs6429759   15910003    G        ADD       93   0.004716  0.01707 -0.02873  0.03817       0.2764       0.7829
   1                               rs16851855   15930869    A        ADD      103   -0.02308  0.01934 -0.06099  0.01483       -1.193       0.2357
   1                                rs6697813   15951743    A        ADD       93  -0.001297  0.02096 -0.04238  0.03979     -0.06187       0.9508
   1                                rs1980607   15975237    G        ADD       93   -0.01273  0.01999  -0.0519  0.02645      -0.6368       0.5259
   1                               rs10492987   15993338    A        ADD       93  -0.001283  0.01707 -0.03473  0.03217     -0.07518       0.9402
   1                               rs12746773   16001588    A        ADD      103    -0.0182  0.02129 -0.05993  0.02353      -0.8546       0.3949
   1                                rs7546138   16015784    A        ADD       93   -0.04773   0.0399  -0.1259  0.03048       -1.196       0.2349
   1                                 exm19870   16042766    G        ADD      105   -0.01064  0.02133 -0.05245  0.03118      -0.4985       0.6192
   1                               rs16851970   16044401    A        ADD       93   0.008265  0.02272 -0.03627   0.0528       0.3638       0.7169
   1                                rs7539884   16055931    G        ADD       93   0.004544  0.02065 -0.03593  0.04502         0.22       0.8264
   1                               rs35365738   16068364    A        ADD       93    0.01588  0.01814 -0.01967  0.05143       0.8756       0.3837
   1                                 exm20133   16070871    A        ADD      105    0.03686  0.03501 -0.03176   0.1055        1.053        0.295
   1                               rs12725198   16080171    A        ADD      103   0.001906  0.01993 -0.03715  0.04096      0.09562        0.924
   1                                 rs867321   16087164    A        ADD       98   -0.02625  0.02722  -0.0796  0.02709      -0.9646       0.3373
   1                               rs12083988   16089356    A        ADD       93   -0.02201  0.01973 -0.06068  0.01666       -1.115       0.2678
   1                               rs10803398   16097237    G        ADD      103   -0.05603  0.02713  -0.1092 -0.002863       -2.066      0.04157
   1                                 exm20248   16101332    A        ADD      105    0.07758  0.04992 -0.02026   0.1754        1.554       0.1234
   1                               rs11576404   16110815    G        ADD      103   -0.02803   0.0173 -0.06194 0.005875        -1.62       0.1084
   1                               rs12026094   16122018    G        ADD       93   0.006691  0.01998 -0.03247  0.04585       0.3349       0.7385
   1                               rs12569079   16124438    G        ADD       98   -0.01196    0.018 -0.04724  0.02331      -0.6647       0.5079
   1                                rs2013019   16129320    G        ADD      103    0.03259   0.0199 -0.006427   0.0716        1.637       0.1049
   1                                 exm20280   16134072    A        ADD      105  -0.004431  0.02915 -0.06157  0.05271       -0.152       0.8795
   1                                rs6677321   16149301    C        ADD       98    0.05072  0.01962  0.01227  0.08918        2.585      0.01132
   1                                rs4661661   16161836    G        ADD      103  -0.005238  0.02885 -0.06179  0.05131      -0.1815       0.8563
   1                                rs6701290   16188681    G        ADD      103   0.008576  0.03067 -0.05154  0.06869       0.2796       0.7804
   1                               rs16852052   16201502    A        ADD      102    0.03469  0.03763 -0.03905   0.1084        0.922       0.3589
   1                                 exm20381   16255644    A        ADD      105   0.004588  0.03167 -0.05748  0.06666       0.1449       0.8851
   1                                 exm20495   16258756    A        ADD      105   -0.04618  0.07245  -0.1882  0.09582      -0.6374       0.5253
   1                                 exm20548   16259813    G        ADD      105    0.02904  0.01803 -0.006293  0.06438        1.611       0.1104
   1                                 rs848189   16277647    A        ADD      103    0.01781  0.02405 -0.02932  0.06494       0.7407       0.4607
   1                           exm-rs10927875   16299312    A        ADD      105    0.02671  0.02033 -0.01313  0.06654        1.314       0.1919
   1                                rs1739828   16327422    G        ADD      103     0.0211  0.02464 -0.02721   0.0694        0.856       0.3941
   1                               rs11578845   16336654    A        ADD       93   -0.04493  0.01783 -0.07989 -0.009978       -2.519       0.0136
   1                                rs1048245   16341354    A        ADD       93    0.05219  0.01852   0.0159  0.08849        2.819     0.005984
   1                               exm2264805   16344664    A        ADD      105    -0.0278  0.01778 -0.06266 0.007059       -1.563       0.1213
   1                                rs3754322   16346507    C        ADD       93   -0.01327  0.02446 -0.06121  0.03466      -0.5428       0.5887
   1                                 rs945425   16348412    A        ADD      103    0.02372  0.01996  -0.0154  0.06284        1.189       0.2376
   1                                 exm20944   16349137    A        ADD      105  -0.006486  0.05325  -0.1109  0.09789      -0.1218       0.9033
   1                                rs1010069   16352937    G        ADD      101    0.01686  0.01704 -0.01654  0.05026       0.9893       0.3251
   1                                 exm21029   16356501    G        ADD      101    0.02046  0.01813 -0.01508  0.05599        1.128       0.2621
   1                                 exm21030   16356522    G        ADD      105   -0.01065  0.03346 -0.07624  0.05493      -0.3184       0.7509
   1                                rs2007471   16368977    A        ADD       93    -0.0212  0.01758 -0.05565  0.01325       -1.206        0.231
   1                                   rs5257   16373124    A        ADD      103   0.001987  0.02063 -0.03844  0.04242      0.09635       0.9234
   1                                 exm21136   16375510    A        ADD      105    0.08288  0.05232 -0.01967   0.1854        1.584       0.1164
   1                                   rs5252   16378215    A        ADD      103    -0.0311  0.02802 -0.08602  0.02383        -1.11       0.2699
   1                                 exm21233   16380196    A        ADD      105     0.1252  0.07241 -0.01673   0.2671        1.729      0.08697
   1                            exm-rs9442235   16393357    C        ADD      105  -0.005153  0.01802 -0.04047  0.03016       -0.286       0.7755
   1                               rs10927902   16395147    A        ADD      103  0.0004792  0.02013 -0.03897  0.03993      0.02381       0.9811
   1                                rs4661351   16414088    A        ADD       98    0.01977   0.0174 -0.01434  0.05387        1.136       0.2589
   1                               rs28757713   16422010    A        ADD       98   -0.01298  0.01987 -0.05191  0.02596      -0.6533       0.5152
   1                               exm2250133   16451767    A        ADD      105    0.01508  0.01931 -0.02277  0.05292       0.7809       0.4368
   1                                rs3820610   16452998    G        ADD       93    0.01763  0.01759 -0.01685  0.05211        1.002        0.319
   1                               exm2259836   16460541    G        ADD      105    0.04214  0.04261 -0.04137   0.1256        0.989       0.3251
   1                                 exm21451   16464489    A        ADD      105    0.01487  0.05841 -0.09961   0.1293       0.2545       0.7996
   1                                rs6603867   16474701    A        ADD       93  -0.001096   0.0174  -0.0352  0.03301     -0.06298       0.9499
   1                                 rs904106   16486793    A        ADD       93   -0.01758  0.03789 -0.09185  0.05668      -0.4641       0.6438
   1                                 rs924206   16495998    A        ADD      103    0.05176  0.03354 -0.01398   0.1175        1.543       0.1261
   1                                rs1497406   16505320    A        ADD       93  -0.002598  0.01606 -0.03407  0.02887      -0.1618       0.8719
   1                                rs4661359   16513153    G        ADD       93    0.00137  0.01707 -0.03209  0.03483      0.08026       0.9362
   1                               rs11260930   16514343    G        ADD      103   -0.01428  0.01676 -0.04712  0.01856      -0.8525       0.3961
   1                                rs6656611   16515805    A        ADD      103   0.003205    0.016 -0.02815  0.03456       0.2003       0.8416
   1                                 rs221031   16524869    G        ADD       93    0.00305  0.01886  -0.0339  0.04001       0.1618       0.8719
   1                                 rs221035   16526529    G        ADD       93   0.002666  0.01898 -0.03454  0.03987       0.1404       0.8887
   1                                 exm21565   16532498    A        ADD      105    0.01364  0.02349  -0.0324  0.05969       0.5808       0.5627
   1                                 exm21596   16534255    G        ADD      105  -0.004269  0.01934 -0.04218  0.03364      -0.2207       0.8258
   1                                 exm21605   16534646    C        ADD      105  -0.004269  0.01934 -0.04218  0.03364      -0.2207       0.8258
   1                                rs2863845   16561179    A        ADD       93   -0.02267  0.01603 -0.05408 0.008738       -1.415       0.1608
   1                                rs3738632   16574316    A        ADD       93    0.01325  0.01961 -0.02518  0.05168       0.6758        0.501
   1                                 exm21709   16577794    A        ADD      105    0.02286  0.04992 -0.07498   0.1207       0.4579       0.6481
   1                                 exm21713   16577908    G        ADD      105 -0.0004537  0.01635  -0.0325  0.03159     -0.02775       0.9779
   1                                rs1008529   16582686    G        ADD      103  -0.008962  0.01788 -0.04402  0.02609      -0.5011       0.6175
   1                                rs6698317   16591072    A        ADD      103   -0.01749  0.02082 -0.05829  0.02331        -0.84        0.403
   1                                rs2273311   16641899    A        ADD       93     0.0149  0.01871 -0.02177  0.05156       0.7963        0.428
   1                               rs11804252   16642849    A        ADD       93    -0.0221  0.01607 -0.05359 0.009391       -1.375       0.1726
   1                                rs4661736   16645277    G        ADD      103  -0.007958  0.01644 -0.04018  0.02426      -0.4841       0.6294
   1                               rs11260727   16653299    A        ADD      103   -0.00985  0.02907 -0.06683  0.04713      -0.3388       0.7355
   1                                 exm21810   16730308    A        ADD      105   -0.00433  0.03149 -0.06606   0.0574      -0.1375       0.8909
   1                                 exm21826   16731510    C        ADD      105  -0.008046  0.01968 -0.04661  0.03052      -0.4089       0.6835
   1                                 rs907796   16732860    G        ADD       93   -0.01255  0.01928 -0.05034  0.02525      -0.6507        0.517
   1                               exm2250195   16736272    A        ADD       90   -0.02412  0.08412   -0.189   0.1408      -0.2868        0.775
   1                                rs4661747   16739953    A        ADD      103   -0.01121  0.01785  -0.0462  0.02378      -0.6278       0.5316
   1                                 rs821000   16773880    A        ADD      103     0.0124  0.02121 -0.02918  0.05398       0.5844       0.5603
   1                                 rs279779   16776804    G        ADD       92   -0.02222  0.01559 -0.05278  0.00834       -1.425       0.1578
   1                                rs7537985   16831863    G        ADD       93    0.01984  0.01785 -0.01515  0.05483        1.111       0.2696
   1                                 rs277462   16847832    A        ADD       96  -0.001628  0.01758 -0.03608  0.03283     -0.09262       0.9264
   1                                rs2985125   17004186    G        ADD       93   -0.02617  0.03962  -0.1038  0.05149      -0.6605       0.5107
   1                                rs1977269   17004850    A        ADD      103   -0.01849  0.02023 -0.05813  0.02115      -0.9142       0.3629
   1                              kgp11244105   17006479    A        ADD       93    0.02162  0.02695  -0.0312  0.07444       0.8021       0.4247
   1                               kgp6780284   17112979    A        ADD       93    0.02761  0.03134 -0.03381  0.08903       0.8811       0.3807
   1                                 exm22429   17257840    C        ADD       91   -0.05492  0.04014  -0.1336  0.02375       -1.368       0.1749
   1                                 exm22640   17281235    A        ADD      105    0.07031  0.04551 -0.01889   0.1595        1.545       0.1256
   1                                 exm22700   17292223    A        ADD      105    0.07031  0.04551 -0.01889   0.1595        1.545       0.1256
   1                                 rs761422   17301780    G        ADD       93   -0.01535  0.01684 -0.04837  0.01766      -0.9113       0.3647
   1                                rs9435730   17305903    G        ADD       93  0.0003066  0.02017 -0.03922  0.03983      0.01521       0.9879
   1                            exm-rs2284746   17306675    C        ADD      105    0.01244  0.01731 -0.02148  0.04636       0.7186       0.4741
   1                                rs9435734   17311190    A        ADD       93    0.02936  0.01745 -0.004853  0.06357        1.682      0.09621
   1                                 exm22854   17312743    G        ADD      105     0.0169  0.01729 -0.01698  0.05079       0.9777       0.3306
   1                                rs2076604   17318065    G        ADD      101    0.01569  0.02645 -0.03616  0.06754        0.593       0.5546
   1                            exm-rs3738814   17331676    G        ADD      105    0.01064  0.01796 -0.02456  0.04584       0.5925       0.5549
   1                                rs2076600   17337391    A        ADD       93    0.03707  0.02157 -0.005212  0.07935        1.718      0.08933
   1                                rs2871775   17345905    A        ADD      103   0.007539  0.01793 -0.02759  0.04267       0.4206        0.675
   1                                 exm23089   17354297    G        ADD      105     -0.082  0.04901  -0.1781  0.01406       -1.673      0.09749
   1                                rs7550829   17357577    A        ADD      103    0.05148  0.02567 0.001167   0.1018        2.005      0.04773
   1                                rs4920653   17366871    G        ADD      103   0.003036  0.02095 -0.03803   0.0441       0.1449       0.8851
   1                                rs2647209   17382562    G        ADD      103     0.0152  0.02492 -0.03364  0.06404       0.6099       0.5434
   1                                rs4920442   17388770    A        ADD      103  0.0002335  0.02298 -0.04481  0.04528      0.01016       0.9919
   1                               exm2273318   17395480    G        ADD      105   0.008543  0.01697 -0.02471   0.0418       0.5035       0.6157
   1                                rs2076598   17395521    G        ADD       93   0.002026  0.01655  -0.0304  0.03445       0.1224       0.9028
   1                                rs2016693   17397704    A        ADD      103    0.00363   0.0175 -0.03068  0.03794       0.2074       0.8362
   1                                rs2057096   17405809    G        ADD       93  0.0002114  0.01686 -0.03283  0.03325      0.01254         0.99
   1                                rs2057094   17405949    G        ADD       93 -0.0008557  0.01706 -0.03429  0.03258     -0.05016       0.9601
   1                                rs2076617   17409017    A        ADD       93  -0.006062  0.01888 -0.04306  0.03093      -0.3211       0.7489
   1                                rs2076614   17413459    A        ADD       93   0.002675  0.02106 -0.03861  0.04396        0.127       0.8992
   1                                rs2014725   17417253    A        ADD      103 -0.0003982  0.01728 -0.03427  0.03347     -0.02305       0.9817
   1                                rs1005753   17444769    C        ADD      103   -0.02362  0.01754   -0.058  0.01076       -1.347       0.1813
   1                                 rs910223   17459855    A        ADD       93   -0.03466  0.02384  -0.0814  0.01207       -1.454       0.1497
   1                                 rs877648   17462261    G        ADD      103   -0.01722  0.01938 -0.05519  0.02076      -0.8885       0.3765
   1                               rs12408879   17468135    C        ADD      103    0.01933  0.02204 -0.02387  0.06253        0.877       0.3827
   1                                rs4620585   17486722    G        ADD       93   -0.02556   0.0197 -0.06418  0.01306       -1.297       0.1981
   1                                rs2454163   17487951    A        ADD       93   -0.02008  0.02128  -0.0618  0.02164      -0.9434       0.3481
   1                                rs2977265   17503210    A        ADD      103    0.01962  0.01883 -0.01728  0.05653        1.042          0.3
   1                                rs3003469   17521274    A        ADD       93   -0.01074  0.02012 -0.05019   0.0287      -0.5339       0.5948
   1                                rs4384275   17534310    A        ADD       93   0.009929  0.02169 -0.03258  0.05243       0.4578       0.6482
   1                                rs2977278   17538952    G        ADD       93    0.02817  0.02361 -0.01811  0.07444        1.193       0.2362
   1                                rs2977283   17541949    G        ADD      103   0.001744  0.01845 -0.03442  0.03791      0.09451       0.9249
   1                               rs12024174   17553091    G        ADD      102   0.009894  0.01977 -0.02885  0.04864       0.5005       0.6179
   1                                rs3003406   17557133    C        ADD      103   -0.01289  0.01736 -0.04692  0.02114      -0.7423       0.4597
   1                                rs4268393   17559196    G        ADD       93  -0.003405  0.02164 -0.04583  0.03902      -0.1573       0.8754
   1                               rs11203339   17560972    A        ADD      103  -0.009782  0.02055 -0.05007   0.0305      -0.4759       0.6352
   1                                rs2977225   17573439    G        ADD      103   -0.02955   0.0178 -0.06443 0.005333        -1.66       0.1001
   1                                rs2977227   17576328    G        ADD      103   0.001404  0.01852 -0.03489   0.0377      0.07581       0.9397
   1                                rs2977228   17576499    G        ADD       93   -0.03278  0.02127 -0.07447 0.008922       -1.541       0.1271
   1                                 exm23425   17586134    G        ADD      105  -0.001131  0.03406 -0.06789  0.06563     -0.03321       0.9736
   1                                 exm23450   17593316    A        ADD      105   -0.00655  0.03421 -0.07361  0.06051      -0.1914       0.8486
   1                                rs2977295   17600437    C        ADD      103    0.01703  0.02117 -0.02446  0.05853       0.8045       0.4231
   1                                rs2293917   17601083    A        ADD      103  0.0006002  0.01699  -0.0327   0.0339      0.03533       0.9719
   1                               rs11585357   17601165    A        ADD       93   0.007354  0.02536 -0.04235  0.05706         0.29       0.7725
   1                                rs3003434   17602191    G        ADD      103   0.001523  0.01986  -0.0374  0.04045       0.0767        0.939
   1                                rs7548900   17622654    A        ADD      103   -0.01978  0.01681 -0.05272  0.01317       -1.177       0.2423
   1                                rs2477142   17629004    G        ADD      103   0.008343  0.01595 -0.02293  0.03961       0.5229       0.6022
   1                                rs2477131   17636321    G        ADD      103   -0.02086  0.02278 -0.06551  0.02379      -0.9155       0.3622
   1                                rs1748041   17655407    G        ADD       93   -0.01337   0.0189 -0.05041  0.02367      -0.7074       0.4812
   1                                 exm23574   17657534    G        ADD      105    -0.0124  0.01806 -0.04779  0.02299      -0.6869       0.4938
   1                                 exm23578   17657616    A        ADD      105    -0.0124  0.01806 -0.04779  0.02299      -0.6869       0.4938
   1                                 exm23585   17660468    A        ADD      105   -0.04604  0.05218  -0.1483  0.05623      -0.8823       0.3798
   1                                 exm23589   17660499    G        ADD      105   0.008092  0.01741 -0.02604  0.04222       0.4647       0.6432
   1                                rs1748033   17662662    A        ADD       93   -0.01438  0.01917 -0.05195  0.02319      -0.7503       0.4551
   1                                 exm23601   17662705    C        ADD      105    0.01932  0.04875 -0.07623   0.1149       0.3963       0.6927
   1                                 exm23635   17668563    A        ADD      105   0.004168  0.02855 -0.05179  0.06013        0.146       0.8842
   1                                 exm23638   17668609    A        ADD      105    0.03469  0.03416 -0.03226   0.1016        1.016       0.3124
   1                                rs2240339   17674108    A        ADD       93   0.006197  0.01813 -0.02934  0.04173       0.3418       0.7333
   1                            exm-rs2240335   17674537    A        ADD      101    0.01192  0.01842 -0.02419  0.04802       0.6469       0.5193
   1                                rs1635564   17683526    A        ADD       93   -0.04127  0.01691 -0.07442 -0.008118        -2.44      0.01674
   1                                rs1635561   17687027    A        ADD       93  -0.006983   0.0212 -0.04854  0.03457      -0.3294       0.7427
   1                                rs1204890   17694701    C        ADD       93    0.02206  0.02045 -0.01802  0.06213        1.079       0.2837
   1                               rs12732819   17695153    A        ADD       93    0.02257  0.02275 -0.02203  0.06716       0.9919       0.3241
   1                                rs6696295   17714864    G        ADD      103  -0.001622  0.02127 -0.04331  0.04007     -0.07624       0.9394
   1                                rs2526842   17715081    A        ADD       93   0.001947  0.02025 -0.03774  0.04163      0.09617       0.9236
   1                                rs6695214   17719843    A        ADD      103    0.02487  0.01796 -0.01033  0.06008        1.385       0.1694
   1                                 exm23767   17720545    A        ADD      105   -0.01987  0.02873 -0.07619  0.03644      -0.6916       0.4908
   1                            exm-rs7538876   17722363    A        ADD      105    -0.0299  0.01781 -0.06481 0.005003       -1.679      0.09633
   1                                rs2526830   17728119    A        ADD       93    0.03536  0.01854 -0.0009695  0.07169        1.908      0.05977
   1                                rs6688886   17753639    A        ADD      103   -0.03075  0.01661 -0.06331 0.001815       -1.851      0.06728
   1                                rs2800686   17763312    A        ADD       93    0.04777  0.01905  0.01043  0.08511        2.507      0.01405
   1                                rs2883272   17773159    A        ADD      103  -0.001936  0.02155 -0.04416  0.04029     -0.08988       0.9286
   1                                rs2526822   17778571    C        ADD      103  -0.005216  0.01958 -0.04359  0.03315      -0.2664       0.7905
   1                               rs12078935   17791882    A        ADD       93   -0.02076  0.02013 -0.06022   0.0187       -1.031       0.3053
   1                                rs4920609   17794205    C        ADD       93   -0.03314  0.01972 -0.07179 0.005508       -1.681      0.09646
   1                                rs4284283   17796711    G        ADD       93   -0.03314  0.01972 -0.07179 0.005508       -1.681      0.09646
   1                                rs6659366   17800419    A        ADD      103     0.0792  0.04542 -0.00982   0.1682        1.744       0.0844
   1                                rs6689677   17820742    C        ADD      103   -0.02438  0.01931 -0.06222  0.01346       -1.263       0.2097
   1                               rs11203414   17829956    G        ADD      103   -0.03156  0.02051 -0.07176 0.008651       -1.538       0.1273
   1                                rs2254135   17834742    G        ADD       93   -0.05569  0.02118 -0.09721 -0.01418       -2.629      0.01014
   1                                rs2244444   17846922    G        ADD       93   -0.01168  0.01914 -0.04919  0.02583      -0.6105       0.5431
   1                                rs4920374   17872028    G        ADD      103  -0.001125  0.01677   -0.034  0.03175     -0.06709       0.9467
   1                               exm2268868   17874843    A        ADD      105  -0.006957  0.01789 -0.04202  0.02811      -0.3889       0.6982
   1                               rs12049589   17899151    A        ADD      103   -0.02944  0.04117  -0.1101  0.05126      -0.7149       0.4764
   1                                 exm23891   17914057    A        ADD      105   -0.05175  0.03664  -0.1236  0.02006       -1.413        0.161
   1                                 exm23900   17914122    A        ADD      105  6.069e-07  0.02468 -0.04838  0.04838    2.459e-05            1
   1                               rs12404333   17915833    G        ADD      103  -0.002683  0.01844 -0.03882  0.03346      -0.1455       0.8846
   1                                rs4920379   17916382    A        ADD       93   -0.01416  0.01818  -0.0498  0.02148      -0.7788       0.4382
   1                               rs10788679   17916962    A        ADD      103    0.01191  0.01883 -0.02499  0.04882       0.6326       0.5285
   1                               rs12562076   17958240    G        ADD       93    0.06394  0.02364   0.0176   0.1103        2.705     0.008245
   1                               rs12742948   18006550    G        ADD       93    0.01153  0.02484 -0.03714  0.06021       0.4644       0.6435
   1                                rs2270978   18023365    G        ADD       93    0.02091  0.02451 -0.02712  0.06895       0.8533       0.3959
   1                                 exm24124   18023690    A        ADD      105   0.009451  0.02422 -0.03802  0.05692       0.3902       0.6972
   1                                rs7522419   18033499    G        ADD      103  -0.003236  0.01983 -0.04209  0.03562      -0.1632       0.8707
   1                                rs7528432   18034588    A        ADD       93   -0.03023  0.02038 -0.07017 0.009701       -1.484       0.1415
   1                               rs16830549   18034640    G        ADD       92    0.05137  0.02996 -0.007344   0.1101        1.715      0.09002
   1                               exm2268655   18043943    A        ADD      105   -0.01118   0.0193   -0.049  0.02664      -0.5794       0.5637
   1                                rs4920626   18046287    C        ADD      103   -0.03008  0.02182 -0.07285  0.01269       -1.378       0.1713
   1                               rs11584168   18060436    A        ADD      103    0.02072   0.0235 -0.02534  0.06678       0.8816       0.3802
   1                                rs2077398   18065643    G        ADD       93  -0.006718  0.02216 -0.05014  0.03671      -0.3032       0.7625
   1                                rs4920381   18092615    G        ADD       93  -0.002212  0.01829 -0.03806  0.03364      -0.1209        0.904
   1                               rs10888060   18099283    A        ADD      103  -0.002754  0.01778  -0.0376  0.03209      -0.1549       0.8772
   1                            exm-rs1847235   18123957    G        ADD      105    0.02455  0.02519 -0.02483  0.07393       0.9745       0.3322
   1                               rs16830757   18124527    A        ADD      103    0.01561  0.02409  -0.0316  0.06283       0.6482       0.5184
   1                                rs4920642   18128532    G        ADD      103    0.01857  0.02622 -0.03282  0.06996       0.7083       0.4805
   1                                 rs561698   18135882    A        ADD       93    0.01605  0.01725 -0.01775  0.04985       0.9307       0.3546
   1                                 rs533374   18136684    G        ADD       93    0.02861  0.01704 -0.00479  0.06201        1.679      0.09681
   1                                 exm24137   18149510    A        ADD      105    0.02816  0.01738 -0.005911  0.06223         1.62       0.1085
   1                                rs7545559   18158156    A        ADD       93   -0.03912  0.03737  -0.1124  0.03412       -1.047       0.2981
   1                                 rs495347   18163922    G        ADD       93   0.005395  0.01772 -0.02934  0.04013       0.3044       0.7616
   1                                 rs491778   18164285    A        ADD      103   0.001394  0.01804 -0.03397  0.03676      0.07725       0.9386
   1                                 rs647325   18170886    G        ADD      103   -0.01184  0.02056 -0.05214  0.02846      -0.5757       0.5662
   1                                 rs697760   18179816    A        ADD       93   -0.02462  0.02082 -0.06542  0.01618       -1.183       0.2402
   1                               rs12405926   18189103    G        ADD       93    -0.0187  0.08404  -0.1834    0.146      -0.2226       0.8244
   1                                 rs615917   18190225    G        ADD      103   -0.04385  0.01934 -0.08176 -0.005933       -2.267      0.02566
   1                                 rs542963   18195801    A        ADD       93    0.05291  0.01855  0.01655  0.08928        2.852     0.005435
   1                               rs11203223   18196800    C        ADD       93   -0.01279  0.02338 -0.05861  0.03302      -0.5474       0.5855
   1                               exm2268656   18201318    G        ADD      105   -0.04833  0.01873 -0.08503 -0.01163       -2.581      0.01134
   1                                 rs597865   18212230    A        ADD      102    -0.0314  0.02568 -0.08173  0.01893       -1.223       0.2244
   1                               rs12037123   18225521    A        ADD       93   -0.03823  0.02725 -0.09163  0.01517       -1.403       0.1642
   1                                 rs620547   18231349    A        ADD      103   -0.02622  0.01756 -0.06064 0.008205       -1.493       0.1388
   1                               rs12071205   18234374    G        ADD       93   -0.01622  0.01891 -0.05327  0.02084      -0.8577       0.3934
   1                                rs1339934   18236459    A        ADD      103    0.01822  0.01796 -0.01698  0.05342        1.014        0.313
   1                               rs11203232   18240000    A        ADD       93   -0.01606  0.02284 -0.06083  0.02871       -0.703       0.4839
   1                               rs12083022   18245365    A        ADD      103   -0.01802  0.02022 -0.05765  0.02161      -0.8913        0.375
   1                                 rs651743   18268281    G        ADD      100    0.02207  0.01769  -0.0126  0.05674        1.248       0.2152
   1                                 rs661977   18272751    G        ADD      103  -0.001898  0.01721 -0.03562  0.03182      -0.1103       0.9124
   1                                rs1192579   18283857    G        ADD       93    0.01066  0.02472 -0.03779  0.05912       0.4314       0.6673
   1                                 rs794230   18289252    A        ADD       91   -0.04433  0.08692  -0.2147    0.126      -0.5101       0.6113
   1                                rs2095842   18297407    G        ADD       93    0.02536  0.02365   -0.021  0.07172        1.072       0.2867
   1                                rs1192607   18310576    A        ADD       93    0.01707   0.0234 -0.02879  0.06293       0.7296       0.4676
   1                                rs6685120   18311140    G        ADD      103   -0.01955  0.01754 -0.05393  0.01484       -1.114        0.268
   1                                rs7340046   18312084    G        ADD      103   -0.01507  0.02775 -0.06947  0.03932      -0.5432       0.5882
   1                               rs12022529   18325257    A        ADD      103  -0.001249   0.0262  -0.0526   0.0501     -0.04769       0.9621
   1                               rs11203253   18325885    A        ADD       93    0.01439   0.0201 -0.02501  0.05379       0.7157       0.4761
   1                                rs1890789   18331332    G        ADD      103    0.01854  0.02702 -0.03442   0.0715       0.6861       0.4943
   1                                rs6678740   18335916    G        ADD      103   0.006176  0.03185 -0.05625   0.0686       0.1939       0.8467
   1                               rs17472583   18340025    A        ADD       93    0.01249  0.02452 -0.03557  0.06056       0.5095       0.6117
   1                                rs2355459   18349764    A        ADD      100     0.0171  0.01855 -0.01925  0.05345       0.9222       0.3588
   1                                rs4539169   18351999    A        ADD       93   0.006316   0.0193 -0.03152  0.04415       0.3272       0.7443
   1                                rs2355462   18352458    G        ADD      103    0.01571  0.01917 -0.02185  0.05327       0.8197       0.4144
   1                                rs7550969   18353743    G        ADD       93    0.01387  0.01712 -0.01969  0.04743       0.8099       0.4202
   1                               rs10887986   18366795    G        ADD       93    0.01015  0.01858 -0.02626  0.04656       0.5466       0.5861
   1                                rs7523606   18370015    G        ADD       93  -0.004151  0.01831 -0.04003  0.03173      -0.2267       0.8212
   1                               rs12034254   18373009    A        ADD       93  -0.002394  0.01857 -0.03879    0.034      -0.1289       0.8977
   1                                rs1031567   18377790    G        ADD      103    0.01478   0.0166 -0.01776  0.04732       0.8901       0.3757
   1                                rs4920421   18392608    A        ADD      103   0.004257   0.0198 -0.03454  0.04306        0.215       0.8302
   1                               rs17486629   18405073    A        ADD       93    0.01053   0.0236 -0.03572  0.05679       0.4463       0.6565
   1                                rs9660584   18408767    A        ADD       93    0.01854  0.02022  -0.0211  0.05818       0.9167       0.3619
   1                               rs12740505   18427031    G        ADD      103    0.02918  0.01778 -0.00567  0.06403        1.641       0.1041
   1                                 rs930851   18429575    A        ADD      103   0.001909  0.01904  -0.0354  0.03922       0.1003       0.9203
   1                                 rs930850   18432024    A        ADD      103    0.03051  0.02542 -0.01932  0.08034          1.2       0.2331
   1                               rs12133062   18433355    G        ADD      103    -0.0264  0.01964 -0.06489  0.01209       -1.345       0.1819
   1                                rs4920295   18438239    A        ADD      103   0.005499  0.01866 -0.03107  0.04207       0.2947       0.7688
   1                                rs1858589   18447551    G        ADD      103   0.001637  0.01936  -0.0363  0.03957      0.08455       0.9328
   1                                rs4920435   18456382    A        ADD       93   -0.03671  0.01739 -0.07079 -0.002628       -2.111      0.03767
   1                               rs12036744   18461490    A        ADD      103  -0.008974  0.02032 -0.04879  0.03084      -0.4417       0.6597
   1                                 rs753305   18470009    G        ADD      101   0.004523  0.01998 -0.03464  0.04369       0.2263       0.8214
   1                               rs10907331   18471278    A        ADD      103   0.002011  0.01783 -0.03293  0.03695       0.1128       0.9104
   1                                rs9329469   18473343    G        ADD      103   -0.01336  0.04708  -0.1056  0.07892      -0.2837       0.7772
   1                                rs9727014   18476187    A        ADD      103   0.005927  0.01767 -0.02871  0.04056       0.3354       0.7381
   1                                rs9661686   18477905    G        ADD       93   -0.02833  0.04521  -0.1169  0.06029      -0.6266       0.5326
   1                                rs9726406   18501662    C        ADD      103  -0.007313  0.01734  -0.0413  0.02667      -0.4217       0.6742
   1                                 rs749917   18503402    A        ADD      103    -0.0195  0.01891 -0.05656  0.01756       -1.032       0.3049
   1                                rs9728569   18510033    A        ADD      103   0.006118  0.01792   -0.029  0.04124       0.3414       0.7335
   1                                rs1539051   18516989    G        ADD       93   -0.01102  0.01904 -0.04834  0.02629       -0.579       0.5641
   1                                 rs767654   18521689    G        ADD      103    0.00354  0.01827 -0.03227  0.03935       0.1938       0.8468
   1                               rs12023073   18521755    G        ADD      103   0.008391  0.01847  -0.0278  0.04458       0.4544       0.6506
   1                                rs4920459   18527213    G        ADD       93     0.0247  0.01785 -0.01029  0.05969        1.383       0.1701
   1                                rs4920460   18527267    A        ADD      103   -0.02354  0.02327 -0.06915  0.02207       -1.012       0.3143
   1                                rs9725311   18528026    A        ADD      103   -0.03553  0.01842 -0.07163 0.0005644       -1.929      0.05664
   1                                rs1033190   18528848    A        ADD      103    0.02051  0.02187 -0.02236  0.06338       0.9378       0.3507
   1                                rs4920461   18533281    A        ADD      103   -0.04525  0.02759 -0.09931 0.008821        -1.64       0.1042
   1                               rs11260958   18543784    A        ADD       93   -0.00758  0.01858   -0.044  0.02884      -0.4079       0.6844
   1                               rs11578597   18545932    A        ADD       93    0.02197  0.01728 -0.01189  0.05583        1.272        0.207
   1                                rs3738087   18554356    A        ADD       93   -0.01108  0.01846 -0.04726  0.02509      -0.6004       0.5498
   1                               rs17436172   18556959    G        ADD      103    0.02084  0.01662 -0.01174  0.05341        1.254       0.2131
   1                               rs12041734   18561590    G        ADD      103   -0.02472  0.01848 -0.06093   0.0115       -1.338       0.1841
   1                               exm2264991   18563889    A        ADD      105   0.008403  0.02472 -0.04005  0.05686       0.3399       0.7347
   1                                 rs109490   18572901    A        ADD      103  -0.009307  0.02136 -0.05117  0.03255      -0.4358        0.664
   1                                 rs223188   18585845    A        ADD       93     0.0168  0.02642 -0.03499  0.06859       0.6359       0.5266
   1                                 rs419971   18589620    A        ADD       93    -0.0049  0.01772 -0.03963  0.02983      -0.2765       0.7828
   1                               rs11801569   18600824    G        ADD      103    0.01597  0.02253 -0.02818  0.06013        0.709         0.48
   1                                rs6603893   18615392    G        ADD       93    0.01133   0.0251 -0.03786  0.06053       0.4516       0.6527
   1                                rs4920474   18643247    G        ADD      103    0.01223  0.02204 -0.03096  0.05543       0.5551       0.5801
   1                                rs6663855   18643577    G        ADD      103    0.02742  0.01823 -0.00831  0.06315        1.504       0.1358
   1                                rs4920477   18643632    A        ADD      103    0.03284  0.02594   -0.018  0.08369        1.266       0.2086
   1                                rs4920478   18655339    A        ADD       93  0.0005608  0.01628 -0.03135  0.03247      0.03445       0.9726
   1                                 rs552749   18659641    A        ADD       93    -0.0144  0.01734 -0.04839  0.01959      -0.8304       0.4086
   1                                 rs542634   18672774    A        ADD      103   -0.01724  0.01826 -0.05303  0.01855      -0.9443       0.3474
   1                                 rs555115   18676961    A        ADD       93 -0.0001393  0.02108 -0.04146  0.04118    -0.006605       0.9947
   1                                 rs539132   18680330    G        ADD      103   -0.02325  0.02454 -0.07134  0.02484      -0.9474       0.3458
   1                                 rs525448   18685434    G        ADD       93   0.000209  0.01995 -0.03889  0.03931      0.01048       0.9917
   1                                rs7543948   18693245    A        ADD       93   0.002484  0.02064 -0.03797  0.04294       0.1204       0.9045
   1                               rs11260991   18693707    A        ADD       93   -0.02614  0.01933 -0.06403  0.01175       -1.352       0.1799
   1                               rs12123650   18694036    A        ADD       93    0.03366  0.01924 -0.004055  0.07138        1.749      0.08382
   1                                 rs882916   18696215    A        ADD      103   -0.01888  0.02044 -0.05894  0.02118      -0.9238       0.3579
   1                               rs10465918   18701899    G        ADD      103   -0.02212  0.02474 -0.07061  0.02636      -0.8943       0.3734
   1                               rs12566510   18705694    G        ADD       93   0.002083  0.03378 -0.06413   0.0683      0.06166        0.951
   1                                rs7538502   18709741    G        ADD      103    -0.0239  0.01791   -0.059  0.01119       -1.335       0.1851
   1                                rs1336129   18722491    G        ADD       93    0.01067  0.02025 -0.02902  0.05036       0.5269       0.5996
   1                               rs11810587   18722692    G        ADD       99   0.008595  0.04152 -0.07278  0.08996        0.207       0.8365
   1                                rs1533622   18722846    A        ADD      100   -0.02359  0.02129 -0.06532  0.01814       -1.108       0.2707
   1                               rs12138463   18724101    A        ADD       93  0.0009048  0.01967 -0.03765  0.03945        0.046       0.9634
   1                                rs7512723   18728581    A        ADD      103    0.01679  0.01912 -0.02069  0.05428       0.8781       0.3821
   1                                rs7523920   18730305    A        ADD      103   0.005689  0.01948 -0.03249  0.04386       0.2921       0.7709
   1                                 rs867538   18732980    G        ADD      102   -0.01262  0.02027 -0.05234   0.0271      -0.6229       0.5349
   1                               rs12128025   18750431    G        ADD      103    0.01672  0.01622 -0.01506   0.0485        1.031       0.3051
   1                                 rs869080   18751864    G        ADD      103     0.0117  0.01915 -0.02584  0.04924       0.6108       0.5428
   1                                rs1568340   18766850    G        ADD      103  -0.004743  0.02066 -0.04523  0.03574      -0.2296       0.8189
   1                                rs3007722   18768011    G        ADD      103  -0.003117   0.0226  -0.0474  0.04117      -0.1379       0.8906
   1                                rs2992749   18770671    G        ADD       93  -0.009907  0.01802 -0.04522   0.0254      -0.5499       0.5838
   1                                rs3007727   18793520    A        ADD      103  -0.008002  0.02032 -0.04783  0.03183      -0.3938       0.6946
   1                            exm-rs3007729   18795255    G        ADD      105    0.01142  0.01708 -0.02205  0.04489       0.6687       0.5053
   1                                rs3007730   18797100    C        ADD      103  -0.007093  0.03481 -0.07532  0.06113      -0.2038        0.839
   1                               rs11261020   18805564    G        ADD      103   -0.02206  0.01813 -0.05759  0.01347       -1.217       0.2267
   1                                rs1360918   18805988    G        ADD       93    0.02531  0.01956 -0.01302  0.06365        1.294        0.199
   1                                 exm24321   18807536    A        ADD      105   0.006146  0.02967   -0.052  0.06429       0.2072       0.8363
   1                                 exm24328   18807755    A        ADD      105   0.006146  0.02967   -0.052  0.06429       0.2072       0.8363
   1                                 exm24342   18807938    A        ADD      105    0.06058  0.02375  0.01404   0.1071        2.551      0.01229
   1                                 exm24343   18807953    A        ADD      105   -0.02279  0.01992 -0.06183  0.01626       -1.144       0.2555
   1                                 exm24350   18808056    G        ADD      105   0.006146  0.02967   -0.052  0.06429       0.2072       0.8363
   1                                 exm24367   18808292    C        ADD      105   -0.01577   0.0175 -0.05007  0.01853      -0.9011       0.3698
   1                                 exm24378   18808526    A        ADD       91  -0.003247  0.01707 -0.03671  0.03022      -0.1902       0.8496
   1                                rs4531264   18816616    G        ADD      103   -0.03326  0.03531  -0.1025  0.03594       -0.942       0.3485
   1                               rs10907314   18817181    G        ADD      103   -0.02511  0.01638 -0.05722 0.007001       -1.533       0.1287
   1                                rs6686713   18821416    C        ADD      103   -0.01051  0.01921 -0.04815  0.02713      -0.5472       0.5855
   1                                 rs909948   18825203    A        ADD      103   -0.05245  0.02969  -0.1106 0.005743       -1.767      0.08048
   1                                rs4920327   18829672    G        ADD      102   -0.01022  0.01886 -0.04718  0.02675      -0.5417       0.5893
   1                                rs2745302   18839126    A        ADD      103  0.0008006  0.01836 -0.03518  0.03678      0.04362       0.9653
   1                                rs2816025   18851113    A        ADD      102    0.01533  0.01962 -0.02313  0.05379       0.7813       0.4365
   1                                rs2816030   18857598    G        ADD      103    0.02176  0.02447 -0.02621  0.06972       0.8891       0.3762
   1                                rs2745327   18876408    A        ADD      103   0.002671  0.02244 -0.04132  0.04666        0.119       0.9055
   1                                rs4920514   18881334    A        ADD      103     0.0429  0.04024 -0.03597   0.1218        1.066       0.2891
   1                                 rs725387   18882231    G        ADD       92  0.0009014  0.02323 -0.04463  0.04643       0.0388       0.9691
   1                               rs10907320   18882489    A        ADD      103    0.02178  0.02429 -0.02583  0.06939       0.8967       0.3721
   1                                rs2816048   18893763    A        ADD       93    0.01757  0.01797 -0.01765  0.05278       0.9778       0.3309
   1                                rs6698315   18895806    A        ADD       93     0.0172  0.01843 -0.01892  0.05332       0.9333       0.3533
   1                                rs2816065   18914423    A        ADD      103    0.02503  0.01843 -0.01109  0.06114        1.358       0.1775
   1                                rs7543000   18932744    A        ADD       93   -0.01221  0.01599 -0.04355  0.01914      -0.7633       0.4474
   1                                rs6703076   18934081    A        ADD       93     0.1175  0.07229 -0.02422   0.2592        1.625       0.1078
   1                                rs4920522   18940380    G        ADD      103     0.0112  0.01667 -0.02148  0.04388       0.6715       0.5035
   1                                rs9439713   18972776    A        ADD       93  -0.009938   0.0162  -0.0417  0.02182      -0.6133       0.5413
   1                                rs1339062   18978482    A        ADD       93    0.02228  0.01707 -0.01118  0.05574        1.305       0.1953
   1                                rs6695765   18979320    A        ADD      103    0.01461  0.01709 -0.01889   0.0481       0.8548       0.3948
   1                                rs4920338   18990793    A        ADD      103  -0.009867   0.0165 -0.04221  0.02248      -0.5979       0.5513
   1                               rs16862125   18999794    A        ADD      100   -0.02098  0.02795 -0.07577  0.03381      -0.7505       0.4549
   1                                 rs574590   19015628    G        ADD       91      0.014  0.01855 -0.02235  0.05035       0.7548       0.4525
   1                                rs2743208   19017855    G        ADD      103    0.01398  0.02562 -0.03623  0.06419       0.5457       0.5865
   1                                rs2743201   19027239    G        ADD       93 -0.0003032  0.01856 -0.03667  0.03607     -0.01634        0.987
   1                                 rs589463   19033575    A        ADD       93   -0.02147  0.02184 -0.06428  0.02134      -0.9829       0.3284
   1                                 rs501080   19035393    A        ADD      103   0.002396  0.02139 -0.03954  0.04433        0.112       0.9111
   1                                rs6670751   19041598    G        ADD       93 -4.901e-05  0.01994 -0.03913  0.03903    -0.002458        0.998
   1                               rs17352351   19057553    A        ADD       93   -0.01949  0.02045 -0.05958   0.0206      -0.9529       0.3433
   1                                rs9439731   19059471    G        ADD      103   -0.01019  0.01877 -0.04698  0.02661      -0.5426       0.5887
   1                                rs1160680   19080506    G        ADD      103   -0.01979  0.01786  -0.0548  0.01523       -1.108       0.2708
   1                                 rs669138   19088899    G        ADD       93    0.01307  0.01758  -0.0214  0.04753       0.7431       0.4594
   1                                rs7414734   19094738    A        ADD      103   0.001724  0.01984 -0.03715   0.0406      0.08689       0.9309
   1                               rs16862248   19096297    A        ADD      101   0.009689  0.02087 -0.03122   0.0506       0.4642       0.6436
   1                               rs12565650   19108355    A        ADD       93     0.0288  0.02236 -0.01502  0.07262        1.288       0.2011
   1                                rs4920537   19109183    A        ADD      103    0.02562  0.02514 -0.02366   0.0749        1.019       0.3108
   1                                rs7549129   19119606    A        ADD      103    0.03218  0.02367  -0.0142  0.07857         1.36       0.1771
   1                                rs7533384   19119851    A        ADD      103   -0.01415  0.02155 -0.05638  0.02808      -0.6567        0.513
   1                               rs11261071   19122339    A        ADD       93   0.008307  0.02067 -0.03221  0.04883       0.4018       0.6888
   1                                rs7521204   19138295    G        ADD       93    -0.0194  0.02009 -0.05877  0.01997      -0.9659       0.3368
   1                           exm-rs12063142   19139517    A        ADD      105   0.001702  0.01989 -0.03728  0.04068      0.08559        0.932
   1                               rs12026106   19145099    G        ADD       93   -0.01306  0.02054 -0.05332   0.0272      -0.6359       0.5265
   1                               rs12125880   19147761    G        ADD       93  -0.002002  0.01825 -0.03776  0.03376      -0.1097       0.9129
   1                               rs11261081   19149527    A        ADD       93   -0.01411  0.02093 -0.05512  0.02691      -0.6741       0.5021
   1                                rs6691420   19155969    A        ADD      103   0.004204  0.01978 -0.03457  0.04298       0.2125       0.8322
   1                               rs11261084   19159657    A        ADD      103   0.001204  0.02102    -0.04  0.04241      0.05725       0.9545
   1                               rs12035855   19163075    C        ADD       93  -0.007637  0.02057 -0.04796  0.03268      -0.3712       0.7114
   1                                 exm24594   19166829    G        ADD      105   -0.09921  0.06609  -0.2287  0.03032       -1.501       0.1365
   1                                 exm24597   19166893    A        ADD      105    -0.0768  0.04039   -0.156 0.002372       -1.901      0.06021
   1                                rs7534618   19170078    C        ADD      103    0.01667  0.01994  -0.0224  0.05575       0.8364        0.405
   1                                rs4920561   19175593    A        ADD       93  -0.009555  0.02094 -0.05059  0.03148      -0.4563       0.6493
   1                                 exm24613   19175846    G        ADD      105     0.0209  0.02226 -0.02273  0.06453       0.9388       0.3502
   1                                 exm24660   19181015    G        ADD      105    0.02227  0.01971 -0.01635  0.06089         1.13       0.2612
   1                                 exm24702   19181393    G        ADD      105    0.01802  0.01968 -0.02054  0.05659        0.916       0.3619
   1                                 exm24730   19186129    C        ADD      105   0.009342  0.02084  -0.0315  0.05018       0.4484       0.6549
   1                               rs28410948   19188456    G        ADD       93    0.01192    0.018 -0.02337   0.0472       0.6618       0.5099
   1                                rs9662598   19191326    A        ADD       93    0.02076  0.01985 -0.01815  0.05966        1.046       0.2986
   1                               rs28652778   19194995    A        ADD       93   -0.01306   0.0212 -0.05462   0.0285      -0.6161       0.5395
   1                                rs1138333   19198064    C        ADD       93   -0.01036  0.01979 -0.04916  0.02843      -0.5236       0.6019
   1                                 GA000335   19198100    C        ADD       93   -0.01036  0.01979 -0.04916  0.02843      -0.5236       0.6019
   1                               kgp6288782   19198414    A        ADD       93   -0.01143  0.02027 -0.05116   0.0283      -0.5639       0.5743
   1                                 GA000336   19198576    A        ADD       93    0.02243  0.01774 -0.01234   0.0572        1.265       0.2094
   1                                 GA018624   19198627    A        ADD       93   -0.01143  0.02027 -0.05116   0.0283      -0.5639       0.5743
   1                                 GA018625   19198637    A        ADD       93    -0.0109  0.01601 -0.04228  0.02049      -0.6804        0.498
   1                                   rs9117   19198895    G        ADD       93  -0.004096  0.02177 -0.04677  0.03858      -0.1881       0.8512
   1                               kgp1588165   19199067    A        ADD       93    0.01579  0.05387  -0.0898   0.1214       0.2931       0.7702
   1                                 exm24746   19199448    A        ADD      105    0.02882   0.0451 -0.05958   0.1172        0.639       0.5243
   1                                 GA018627   19200988    A        ADD       93   -0.01247  0.05042  -0.1113  0.08634      -0.2473       0.8052
   1                                 exm24765   19201919    G        ADD      105   -0.02001  0.05365  -0.1252  0.08514       -0.373       0.7099
   1                                 exm24766   19201928    A        ADD      105   0.003067  0.02502 -0.04597   0.0521       0.1226       0.9027
   1                                rs2230708   19201956    A        ADD       93    0.02156  0.01874 -0.01516  0.05828        1.151       0.2529
   1                                rs6426802   19202507    A        ADD       93    0.01821  0.01799 -0.01705  0.05347        1.012       0.3143
   1                               exm2264807   19202896    A        ADD      105   -0.01383  0.01816 -0.04943  0.02177      -0.7616       0.4481
   1                                 GA018629   19202926    A        ADD       93    0.01821  0.01799 -0.01705  0.05347        1.012       0.3143
   1                                 exm24795   19203725    G        ADD      105  -0.001519  0.05024 -0.09999  0.09695     -0.03024       0.9759
   1                                kgp789765   19203961    A        ADD       93   -0.08038  0.06867   -0.215   0.0542       -1.171        0.245
   1                                 GA000342   19203997    C        ADD       93   -0.04001   0.0194 -0.07803 -0.001981       -2.062      0.04222
   1                                rs7365362   19210816    G        ADD       93    0.01606  0.01985 -0.02285  0.05497       0.8091       0.4207
   1                                rs4911985   19215440    G        ADD       93   -0.01998  0.02431 -0.06763  0.02767       -0.822       0.4134
   1                                rs6673711   19235517    G        ADD      103   -0.02529  0.02462 -0.07355  0.02297       -1.027        0.307
   1                                rs6674337   19255754    A        ADD      101   0.008724  0.02102 -0.03247  0.04992       0.4151        0.679
   1                               rs17387963   19258375    A        ADD       93   -0.02777  0.01775 -0.06256 0.007021       -1.564       0.1214
   1                               rs16862387   19258723    G        ADD       93    0.03467   0.0182 -0.001005  0.07035        1.905      0.06016
   1                                 rs992660   19261241    A        ADD      103    0.03394  0.01784 -0.001027  0.06891        1.902      0.06012
   1                                rs2024727   19274525    G        ADD      103    0.01325  0.02201 -0.02988  0.05639       0.6022       0.5484
   1                                rs4912013   19284564    G        ADD       93    0.01578  0.01809 -0.01968  0.05124       0.8723       0.3855
   1                               rs16862410   19293290    A        ADD       93   0.009699  0.01994 -0.02939  0.04879       0.4863        0.628
   1                               rs17384241   19297205    A        ADD       93   -0.02952  0.01828 -0.06535 0.006302       -1.615       0.1099
   1                                rs7531434   19335792    C        ADD      103   -0.03378  0.01745 -0.06797 0.0004131       -1.936      0.05577
   1                                rs7531834   19344501    A        ADD       93    0.02666  0.02151  -0.0155  0.06883        1.239       0.2186
   1                                 rs912845   19358015    C        ADD       93    0.02813  0.02318 -0.01729  0.07356        1.214       0.2281
   1                               rs10492996   19365552    A        ADD       98   0.004434    0.019  -0.0328  0.04167       0.2334        0.816
   1                                rs6683868   19375841    A        ADD      103  -0.003432  0.02673 -0.05582  0.04896      -0.1284       0.8981
   1                                rs4912036   19376017    A        ADD       91    -0.0255  0.01904 -0.06282  0.01181        -1.34        0.184
   1                               rs10916867   19391177    A        ADD       93    0.03029  0.03096 -0.03039  0.09098       0.9785       0.3306
   1                                rs2146866   19405237    A        ADD       93   -0.01826  0.01949 -0.05647  0.01994      -0.9371       0.3514
   1                                 exm24987   19413261    T        ADD      105   -0.02085  0.01882 -0.05773  0.01603       -1.108       0.2705
   1                                 exm25450   19499560    G        ADD      105    0.02508  0.03063 -0.03496  0.08512       0.8188       0.4149
   1                            exm-rs1009806   19500551    G        ADD      105    0.01296  0.01859 -0.02347   0.0494       0.6972       0.4873
   1                                 exm25490   19504062    G        ADD      105      0.014  0.06397  -0.1114   0.1394       0.2188       0.8272
   1                                rs9426682   19533303    G        ADD       93 -0.0008246  0.01769  -0.0355  0.03385     -0.04661       0.9629
   1                                rs2073105   19549864    G        ADD       93   -0.01646   0.0186 -0.05292  0.01999      -0.8852       0.3785
   1                                rs3762395   19556408    G        ADD       93    0.03167  0.02737 -0.02197  0.08531        1.157       0.2504
   1                               rs16862632   19563900    C        ADD       93    0.01936  0.02851 -0.03651  0.07523       0.6791       0.4989
   1                                 exm25690   19565338    A        ADD      105   0.009572  0.02747 -0.04427  0.06341       0.3485       0.7282
   1                                 exm25691   19565344    C        ADD      105    0.02537   0.0197 -0.01325  0.06399        1.288       0.2009
   1                                rs2273046   19566296    G        ADD      103    0.02507  0.02234 -0.01871  0.06885        1.122       0.2645
   1                             exm-rs710865   19568972    G        ADD      105    0.02537   0.0197 -0.01325  0.06399        1.288       0.2009
   1                                rs2294942   19578192    G        ADD       93    0.03582  0.01719  0.00214   0.0695        2.085      0.04008
   1                                rs1042380   19584004    A        ADD       93    0.03365  0.02239 -0.01023  0.07753        1.503       0.1365
   1                                rs7551095   19586684    A        ADD       93    0.02606  0.03713 -0.04672  0.09884       0.7018       0.4847
   1                                rs7527253   19593199    G        ADD       93   -0.03196   0.0245 -0.07997  0.01606       -1.305       0.1955
   1                                rs4912064   19602979    A        ADD      100    0.04085  0.02964 -0.01724  0.09894        1.378       0.1714
   1                                 exm25927   19611241    A        ADD      105    0.01916  0.02188 -0.02371  0.06204       0.8759       0.3832
   1                               rs12407355   19627876    G        ADD      103    0.01246  0.01782 -0.02246  0.04739       0.6994        0.486
   1                               rs12132200   19627931    A        ADD       93  -0.007952  0.02083 -0.04878  0.03288      -0.3817       0.7036
   1                               exm2268658   19632332    G        ADD      105    0.01779  0.01781  -0.0171  0.05269       0.9994       0.3201
   1                                 exm26034   19635011    A        ADD      105    0.02881  0.04078 -0.05111   0.1087       0.7066       0.4815
   1                                 rs859218   19640676    A        ADD       93    0.01835   0.0181 -0.01713  0.05383        1.014       0.3136
   1                                 exm26063   19644218    A        ADD      105   -0.04478  0.04384  -0.1307  0.04115       -1.021       0.3096
   1                                rs4912069   19645673    A        ADD       93   -0.02143  0.01919 -0.05905  0.01618       -1.117       0.2672
   1                                rs3790775   19650220    A        ADD      103   0.003163  0.01853 -0.03315  0.03948       0.1707       0.8648
   1                                 exm26095   19652874    A        ADD      105   -0.02851  0.02766 -0.08273   0.0257       -1.031       0.3052
   1                                rs2268813   19666808    A        ADD       93  -0.001368  0.01926 -0.03911  0.03638     -0.07106       0.9435
   1                                 rs214327   19674070    G        ADD      103  -0.006499  0.01717 -0.04016  0.02716      -0.3784        0.706
   1                                 rs214336   19678473    A        ADD       93  -0.009317  0.01963 -0.04779  0.02915      -0.4747       0.6362
   1                               rs12751502   19680532    A        ADD      103  -0.006921   0.0227 -0.05141  0.03757      -0.3049       0.7611
   1                                 rs169957   19683301    A        ADD       93   -0.01414  0.01828 -0.04996  0.02169      -0.7735       0.4413
   1                                rs6663076   19706751    C        ADD      102    -0.0104  0.04466 -0.09793  0.07714      -0.2328       0.8164
   1                                rs1472566   19713004    A        ADD      103   0.009479  0.01726 -0.02435   0.0433       0.5493       0.5841
   1                                   rs7667   19718824    A        ADD       93  -0.003477  0.01927 -0.04125   0.0343      -0.1804       0.8572
   1                                rs7513800   19725033    A        ADD       93    0.02208  0.01746 -0.01213  0.05629        1.265       0.2093
   1                                rs1566531   19727896    A        ADD      103   0.005304  0.01909 -0.03211  0.04272       0.2778       0.7818
   1                                rs4912086   19730181    G        ADD       93    -0.0273  0.02021  -0.0669  0.01231       -1.351       0.1803
   1                               rs12026907   19738518    A        ADD       93  -0.003477  0.01927 -0.04125   0.0343      -0.1804       0.8572
   1                                rs6661421   19755204    A        ADD       93    0.01775  0.01931 -0.02009  0.05559       0.9191       0.3606
   1                           exm-rs12045440   19765518    C        ADD      105    0.01764  0.01819 -0.01801  0.05328       0.9698       0.3345
   1                               rs12754186   19766326    A        ADD       93    0.01011  0.02996 -0.04862  0.06884       0.3374       0.7366
   1                               rs10917452   19770968    A        ADD      103   -0.02136  0.01851 -0.05764  0.01492       -1.154       0.2513
   1                               rs10492998   19772847    A        ADD      103   0.006558  0.01984 -0.03232  0.04544       0.3306       0.7417
   1                                rs4912096   19775113    G        ADD       93   -0.01991  0.01894 -0.05703  0.01721       -1.051        0.296
   1                                 exm26147   19775375    A        ADD      105   -0.03566  0.06452  -0.1621   0.0908      -0.5527       0.5817
   1                                rs4481878   19791086    C        ADD       93   -0.02074   0.0184 -0.05682  0.01533       -1.127       0.2628
   1                                rs4912100   19798007    G        ADD       93     0.0222  0.01712 -0.01135  0.05575        1.297       0.1982
   1                               exm2259924   19806692    C        ADD      105   -0.02028   0.0584  -0.1347  0.09419      -0.3473       0.7291
   1                               rs10917461   19809758    A        ADD      103   -0.01257    0.021 -0.05372  0.02859      -0.5984        0.551
   1                                rs2314146   19824008    A        ADD       93    0.00204  0.01782 -0.03289  0.03697       0.1144       0.9092
   1                               rs11807599   19831939    A        ADD       92   -0.03381   0.0212 -0.07536 0.007737       -1.595       0.1144
   1                               rs12084204   19832567    A        ADD      101    0.02501  0.01661 -0.007552  0.05757        1.505       0.1356
   1                               rs12087005   19837932    G        ADD      103    0.07779  0.03266  0.01377   0.1418        2.382      0.01921
   1                           exm-rs12138950   19839115    C        ADD      105   -0.03371  0.02335 -0.07947  0.01205       -1.444        0.152
   1                               rs10799824   19841174    A        ADD       93   -0.04042  0.02376 -0.08699 0.006147       -1.701      0.09251
   1                           exm-rs10917468   19843354    G        ADD      105  -0.003096  0.01969 -0.04169   0.0355      -0.1572       0.8754
   1                                rs9783019   19849656    A        ADD      103  -0.008368  0.01973 -0.04704   0.0303      -0.4241       0.6725
   1                                rs4912110   19861027    G        ADD       93    0.01752  0.01882 -0.01935   0.0544       0.9313       0.3543
   1                                rs1572823   19889959    A        ADD      103  -6.98e-05  0.02473 -0.04854   0.0484    -0.002822       0.9978
   1                                rs1770489   19945189    G        ADD       93   -0.01787  0.02211  -0.0612  0.02547      -0.8081       0.4213
   1                                rs1320978   19947973    A        ADD      103  -0.006877  0.01648 -0.03918  0.02542      -0.4173       0.6774
   1                                rs2281237   19953165    A        ADD       93    0.02191  0.03088 -0.03863  0.08244       0.7093         0.48
   1                                 rs880554   19954014    A        ADD      103    0.01631  0.01983 -0.02255  0.05518       0.8227       0.4127
   1                                rs7523079   19962874    G        ADD       93   -0.01452  0.01887 -0.05151  0.02247      -0.7695       0.4437
   1                                rs1115163   19976782    G        ADD       93    0.02223  0.01719 -0.01146  0.05593        1.293       0.1994
   1                                rs6693503   19987294    A        ADD      103   -0.01775  0.01818 -0.05339  0.01788      -0.9764       0.3313
   1                                rs1805054   19992513    A        ADD       93   -0.05076  0.02557  -0.1009 -0.0006492       -1.985      0.05029
   1                                rs6699866   19999645    A        ADD      103   0.007501  0.02172 -0.03507  0.05007       0.3453       0.7306
   1                                rs9659997   20002518    G        ADD       93   -0.02949  0.01863   -0.066 0.007015       -1.583        0.117
   1                                   rs9064   20008880    C        ADD      103   0.008121  0.01989 -0.03087  0.04711       0.4083        0.684
   1                                rs7533981   20014739    G        ADD       93   -0.03019   0.0179 -0.06527 0.004883       -1.687       0.0952
   1                                rs3748748   20018195    A        ADD      103   -0.04187   0.0236 -0.08814 0.004393       -1.774      0.07926
   1                                rs1883567   20020466    A        ADD      103   0.004636   0.0214 -0.03731  0.04658       0.2166       0.8289
   1                                 exm26323   20020994    G        ADD      105   -0.01956   0.0181 -0.05503  0.01591       -1.081       0.2825
   1                                rs6657561   20030565    G        ADD       93    0.02051  0.01838 -0.01551  0.05653        1.116       0.2675
   1                               exm2268659   20056631    G        ADD      105  -0.001348  0.01814  -0.0369  0.03421     -0.07428       0.9409
   1                                rs6426825   20066490    G        ADD       93   -0.01137  0.02107 -0.05266  0.02992      -0.5397       0.5908
   1                                 exm26373   20072082    A        ADD      105    0.03803  0.06366 -0.08673   0.1628       0.5975       0.5516
   1                                 exm26403   20082209    A        ADD       91       0.12  0.08277 -0.04224   0.2822         1.45       0.1509
   1                               rs10917532   20082849    G        ADD       93   0.008683  0.01837 -0.02731  0.04468       0.4728       0.6376
   1                                rs1473688   20087406    G        ADD      103    0.01783  0.01711  -0.0157  0.05137        1.042          0.3
   1                                rs1266438   20096176    C        ADD       93   -0.01317  0.01548 -0.04352  0.01718      -0.8504       0.3975
   1                                 exm26418   20097941    A        ADD      105    0.01908  0.01705 -0.01434  0.05251        1.119       0.2658
   1                                rs6426826   20101034    G        ADD       93   0.006592   0.0157 -0.02418  0.03736       0.4199       0.6756
   1                                rs7513083   20138121    A        ADD      103    0.03609  0.07382  -0.1086   0.1808       0.4888       0.6261
   1                                rs7513369   20138436    C        ADD      103  -0.003784  0.01809 -0.03925  0.03168      -0.2091       0.8348
   1                            exm-rs1317209   20140036    A        ADD      105    0.01462  0.02014 -0.02485   0.0541       0.7259       0.4696
   1                                 exm26437   20140973    A        ADD      105   -0.01145  0.05326  -0.1158  0.09293       -0.215       0.8302
   1                                 exm26484   20141528    A        ADD      105   -0.02494  0.01894 -0.06206  0.01218       -1.317        0.191
   1                                rs3806310   20142681    G        ADD       93    -0.0366  0.01809 -0.07205 -0.00115       -2.024      0.04612
   1                            exm-rs3806308   20142866    A        ADD      105    -0.0305   0.0182 -0.06616 0.005171       -1.676      0.09696
   1                               rs17396847   20144332    A        ADD      103   -0.02577    0.018 -0.06105 0.009514       -1.431       0.1555
   1                                rs9651026   20146417    A        ADD       93    0.03599   0.0224 -0.007917  0.07989        1.607       0.1118
   1                                rs4655232   20150998    G        ADD      103    0.04002  0.01866 0.003449  0.07659        2.145      0.03449
   1                                rs4509550   20158241    G        ADD      103    0.03184  0.01756 -0.002563  0.06625        1.814      0.07281
   1                                rs6426833   20171860    G        ADD      103   -0.02837  0.01663 -0.06096 0.004228       -1.706      0.09129
   1                               rs10917557   20173263    G        ADD      103    0.02313  0.01733 -0.01084   0.0571        1.335       0.1852
   1                               rs10737482   20173858    A        ADD       93   -0.02028  0.01784 -0.05525  0.01469       -1.136       0.2589
   1                                rs6690967   20183342    A        ADD      103   0.009929  0.01738 -0.02414    0.044       0.5712       0.5692
   1                               rs16823060   20188458    C        ADD       93   -0.01509  0.01791  -0.0502  0.02002      -0.8424       0.4019
   1                                rs4654897   20191436    G        ADD      100   -0.03299  0.02045 -0.07308 0.007093       -1.613       0.1101
   1                                rs4654903   20200990    G        ADD      103   -0.02152  0.01618 -0.05323  0.01018       -1.331       0.1864
   1                            exm-rs4654925   20227723    C        ADD      105   -0.02016  0.01712 -0.05373   0.0134       -1.178       0.2418
   1                                 exm26519   20233051    G        ADD      105  -0.009065  0.04836  -0.1038  0.08572      -0.1875       0.8517
   1                                 exm26522   20233086    A        ADD      105 -0.0007302  0.03115 -0.06179  0.06033     -0.02344       0.9813
   1                                rs1046548   20238343    A        ADD      103    0.03294  0.01616 0.001271  0.06462        2.039      0.04424
   1                                 exm26541   20246876    A        ADD      105   -0.09503  0.03144  -0.1566 -0.03341       -3.023     0.003198
   1                                rs1108974   20248709    G        ADD      102   -0.06127  0.02645  -0.1131 -0.009441       -2.317      0.02265
   1                                rs1796915   20260536    G        ADD      103   -0.01436  0.01952 -0.05262  0.02391      -0.7353        0.464
   1                                rs1796918   20262931    G        ADD      103  -0.007477  0.02503 -0.05653  0.04157      -0.2988       0.7658
   1                                 rs818968   20279405    G        ADD      103   0.001727     0.02 -0.03748  0.04094      0.08634       0.9314
   1                               rs12023742   20292006    A        ADD       93  -0.002843  0.01774 -0.03761  0.03192      -0.1603        0.873
   1                                rs6672057   20293791    A        ADD      103    0.02109  0.01953 -0.01719  0.05937         1.08       0.2829
   1                                rs4655020   20295022    C        ADD       93  -0.001135  0.01774  -0.0359  0.03363     -0.06399       0.9491
   1                               rs10916683   20300544    G        ADD       93   -0.01196  0.02223 -0.05552  0.03161      -0.5379       0.5921
   1                                  rs11677   20301964    A        ADD      103   -0.03086  0.03021 -0.09008  0.02836       -1.021       0.3097
   1                                 exm26568   20302201    A        ADD      105      0.178  0.07269  0.03558   0.3205        2.449      0.01608
   1                               rs12568139   20311676    G        ADD       93   -0.05921  0.03126  -0.1205 0.002061       -1.894      0.06158
   1                               rs12021819   20316055    C        ADD       93   -0.01349  0.02251  -0.0576  0.03063      -0.5991       0.5507
   1                                rs1093661   20342503    C        ADD      103    0.04405  0.01879 0.007223  0.08088        2.344      0.02112
   1                               rs12410635   20373391    C        ADD       93   -0.03803  0.01776 -0.07284 -0.003214       -2.141      0.03511
   1                                 rs617363   20380145    G        ADD      103   -0.03406  0.01598 -0.06538 -0.002745       -2.132      0.03558
   1                                 rs606980   20394713    A        ADD      103   -0.01439  0.02996 -0.07311  0.04432      -0.4805        0.632
   1                                 rs656110   20397240    G        ADD       93    -0.0243  0.01758 -0.05875  0.01016       -1.382       0.1705
   1                               rs11573219   20402767    G        ADD      103    0.01579  0.01803 -0.01955  0.05112       0.8756       0.3834
   1                               rs11573238   20406586    A        ADD       93   -0.03319  0.01771  -0.0679 0.001525       -1.874      0.06434
   1                                 rs660414   20410795    G        ADD      103   0.005198  0.02721 -0.04813  0.05852        0.191       0.8489
   1                                rs6699362   20423099    C        ADD       93    0.01861  0.01737 -0.01543  0.05266        1.072       0.2869
   1                                 rs656755   20424167    A        ADD       93    0.02274  0.02629  -0.0288  0.07427       0.8648       0.3896
   1                                 rs599367   20434402    G        ADD      103    0.02361  0.02105 -0.01765  0.06487        1.122       0.2648
   1                                rs7518058   20437563    A        ADD       93    0.01062  0.01743 -0.02353  0.04478       0.6096       0.5437
   1                                 exm26662   20442054    A        ADD      105   0.006613  0.01654 -0.02581  0.03904       0.3997       0.6902
   1                               rs12722987   20455220    A        ADD       93   -0.02784   0.0243 -0.07546  0.01978       -1.146        0.255
   1                                 exm26713   20474812    A        ADD      105  -0.008844  0.06833  -0.1428   0.1251      -0.1294       0.8973
   1                                 rs876171   20487743    G        ADD      103   -0.02286  0.01725 -0.05667  0.01095       -1.325       0.1883
   1                                 exm26723   20490518    A        ADD      105   -0.02169  0.01713 -0.05528  0.01189       -1.266       0.2085
   1                                rs7515752   20491842    G        ADD       93  -0.003567  0.02047 -0.04369  0.03656      -0.1742       0.8621
   1                                rs2301475   20499168    G        ADD      103     0.0208  0.01815 -0.01478  0.05637        1.146       0.2548
   1                                 exm26737   20501582    A        ADD      105    0.02906  0.02181 -0.01368  0.07181        1.333       0.1857
   1                                rs2301478   20501974    A        ADD      103    -0.0238  0.02487 -0.07254  0.02494       -0.957        0.341
   1                                rs7542020   20520732    G        ADD      103    0.04353  0.01962 0.005069  0.08199        2.218      0.02889
   1                                rs3820320   20530208    G        ADD      103     0.0518  0.01992  0.01275  0.09085          2.6      0.01079
   1                                rs2213801   20544835    A        ADD      103   0.002022  0.02128 -0.03969  0.04373      0.09499       0.9245
   1                                rs2097532   20551745    G        ADD      103  -0.005052  0.01996 -0.04417  0.03406      -0.2531       0.8007
   1                                rs4655165   20562389    G        ADD      103   0.000761  0.01694 -0.03244  0.03397      0.04492       0.9643
   1                               rs10916732   20570287    A        ADD      103   -0.00269  0.03731 -0.07582  0.07044     -0.07211       0.9427
   1                                rs2157508   20572621    G        ADD       93   -0.02303  0.01753 -0.05738  0.01133       -1.314       0.1925
   1                                rs7541616   20580487    G        ADD      103  -0.008903  0.01651 -0.04127  0.02346      -0.5392        0.591
   1                               rs10916742   20588698    G        ADD       93  -0.007198  0.01713 -0.04078  0.02638      -0.4201       0.6754
   1                               rs10916749   20604959    A        ADD      103   0.003216  0.01778 -0.03163  0.03806       0.1809       0.8568
   1                                rs4422977   20613063    A        ADD       96   -0.03787  0.02225 -0.08148 0.005731       -1.702      0.09218
   1                               rs12738826   20617419    G        ADD       93    0.01477  0.02226 -0.02886  0.05841       0.6636       0.5087
   1                               rs10916754   20624063    A        ADD      103   -0.02314  0.02134 -0.06498  0.01869       -1.084        0.281
   1                                rs4654849   20632407    A        ADD      103   -0.04022  0.02038 -0.08016 -0.0002822       -1.974      0.05128
   1                               rs12095205   20636232    A        ADD      103    0.02776  0.02793 -0.02698   0.0825       0.9939       0.3228
   1                               rs10916761   20637374    A        ADD      100   0.007065  0.02008 -0.03229  0.04642       0.3519       0.7257
   1                                 exm26817   20645086    T        ADD      105    -0.0138  0.04733  -0.1066  0.07896      -0.2916       0.7712
   1                                rs4590651   20652798    A        ADD      103   -0.01239  0.02423 -0.05988  0.03511      -0.5112       0.6104
   1                                 exm26845   20656824    G        ADD      105  -0.003565  0.02439 -0.05136  0.04423      -0.1462       0.8841
   1                                rs2072753   20657352    G        ADD      103    -0.0285  0.01739 -0.06258 0.005583       -1.639       0.1045
   1                                 exm26868   20662938    G        ADD      105    -0.0125  0.02394 -0.05943  0.03443      -0.5221       0.6028
   1                                 exm26890   20671961    A        ADD      105   -0.02134  0.01848 -0.05757  0.01489       -1.154       0.2512
   1                                 exm26925   20680718    A        ADD      105   -0.02077  0.02127 -0.06246  0.02092      -0.9764       0.3313
   1                                rs1886740   20695831    A        ADD      103  -0.008722  0.02324 -0.05426  0.03682      -0.3754       0.7082
   1                               rs10159448   20701277    A        ADD       93  -0.005662  0.02109 -0.04699  0.03567      -0.2685        0.789
   1                               rs10916779   20705117    A        ADD      103   -0.02096   0.0225 -0.06506  0.02313      -0.9317       0.3538
   1                               exm2250514   20717763    A        ADD      105    0.03582  0.01675 0.002996  0.06864        2.139      0.03493
   1                                 rs879484   20729212    G        ADD      103   -0.01316  0.02546 -0.06307  0.03675      -0.5169       0.6064
   1                               rs10753498   20733376    A        ADD       93  -0.005931  0.01832 -0.04185  0.02998      -0.3237        0.747
   1                                rs7533344   20735361    A        ADD       93  -0.001859  0.01939 -0.03987  0.03615     -0.09585       0.9239
   1                                rs6426635   20735452    G        ADD       93   -0.01431   0.0199 -0.05332  0.02469      -0.7191        0.474
   1                               rs10916790   20736532    G        ADD       93    -0.0132  0.01971 -0.05184  0.02543      -0.6697       0.5048
   1                               rs10799633   20740016    A        ADD      103    0.01218  0.01912 -0.02529  0.04965        0.637       0.5256
   1                                rs7537381   20750561    A        ADD      102   0.001991  0.01691 -0.03115  0.03513       0.1177       0.9065
   1                               rs10753501   20758192    A        ADD       93   0.004933  0.02052 -0.03528  0.04515       0.2404       0.8106
   1                                rs7513147   20762133    C        ADD       93     0.0149   0.0179 -0.02019  0.04998       0.8321       0.4077
   1                               rs10799636   20770887    G        ADD      103   0.001688  0.01838 -0.03434  0.03772      0.09182        0.927
   1                                 rs618041   20792099    A        ADD      103   -0.02764  0.03189 -0.09014  0.03486      -0.8668       0.3882
   1                               rs12724366   20798620    G        ADD      103   -0.01185  0.02572 -0.06225  0.03856      -0.4606       0.6461
   1                                 rs576436   20801589    A        ADD       93   -0.00699  0.01676 -0.03985  0.02587      -0.4169       0.6778
   1                                rs1152984   20814522    A        ADD       93    0.04881  0.01958  0.01044  0.08718        2.493      0.01457
   1                                 rs529974   20826910    A        ADD       93   -0.02242  0.01745 -0.05663  0.01179       -1.285       0.2024
   1                                 exm26990   20829761    C        ADD      105   -0.04815  0.04565  -0.1376  0.04131       -1.055       0.2941
   1                               rs12566937   20832674    C        ADD       93  -0.001734  0.02162 -0.04411  0.04065      -0.0802       0.9363
   1                                rs7544348   20851834    G        ADD      103  -0.005484  0.02119 -0.04701  0.03604      -0.2589       0.7963
   1                                 rs616145   20862106    A        ADD      103   -0.01129  0.01688 -0.04438  0.02179      -0.6689       0.5052
   1                                 rs645496   20866735    A        ADD      103    -0.0353  0.02179 -0.07801 0.007413        -1.62       0.1086
   1                               rs12072199   20877812    G        ADD      103    0.00346  0.02154 -0.03876  0.04568       0.1606       0.8727
   1                                rs1253890   20890149    A        ADD       93   0.009393  0.04621 -0.08117  0.09995       0.2033       0.8394
   1                                 rs472055   20893965    G        ADD      103   0.004272  0.01765 -0.03032  0.03886       0.2421       0.8092
   1                                rs1890005   20899016    G        ADD      103  -0.003245  0.02002 -0.04249    0.036      -0.1621       0.8716
   1                                rs1152991   20904743    G        ADD      103  -0.004971  0.01596 -0.03626  0.02631      -0.3114       0.7562
   1                                 rs640880   20907051    A        ADD       93    0.02814  0.03376 -0.03803  0.09431       0.8335       0.4069
   1                              kgp25087902   20915507    A        ADD       93  -0.008512  0.06896  -0.1437   0.1267      -0.1234       0.9021
   1                               kgp5980907   20915590    G        ADD       93   -0.00971   0.0166 -0.04225  0.02282       -0.585       0.5601
   1                                 exm27043   20915701    C        ADD      105   -0.01177  0.01758 -0.04624  0.02269      -0.6696       0.5047
   1                                 rs818202   20916791    A        ADD       93  -0.003586  0.01633  -0.0356  0.02842      -0.2196       0.8267
   1                                 rs471760   20917206    A        ADD      103   -0.01041  0.01734 -0.04439  0.02358      -0.6002       0.5498
   1                                 rs818197   20924483    A        ADD       93    0.03196   0.0254 -0.01783  0.08175        1.258       0.2117
   1                                rs4655226   20928284    A        ADD       93   -0.01903  0.02441 -0.06687  0.02881      -0.7796       0.4378
   1                               rs12022958   20928916    C        ADD       93   -0.01981  0.02239 -0.06369  0.02406      -0.8852       0.3785
   1                               rs12036909   20933278    A        ADD       98  -0.003703  0.01779 -0.03858  0.03117      -0.2081       0.8356
   1                                 rs527912   20934283    A        ADD       93  -0.004034  0.01833 -0.03996  0.03189      -0.2201       0.8263
   1                                 rs558946   20935358    A        ADD       93   -0.02909  0.01794 -0.06424 0.006067       -1.622       0.1085
   1                                rs3738130   20940463    G        ADD       93     0.0457  0.02253  0.00154  0.08986        2.028      0.04562
   1                               kgp6410668   20945055    A        ADD       93     0.0124  0.01885 -0.02455  0.04935       0.6576       0.5125
   1                               rs10916832   20945644    G        ADD       93   0.007306  0.04613 -0.08311  0.09772       0.1584       0.8745
   1                                rs6687370   20951359    G        ADD      103     0.0317   0.0215 -0.01044  0.07383        1.474       0.1436
   1                                 exm27075   20960385    T        ADD      105  0.0003507  0.03444 -0.06716  0.06786      0.01018       0.9919
   1                                rs3102071   20968011    A        ADD       93   -0.02771  0.02307 -0.07293  0.01751       -1.201        0.233
   1                                 exm27167   20977000    C        ADD      105    0.02181   0.0209 -0.01915  0.06277        1.044       0.2992
   1                               exm2264808   20978058    G        ADD      105   0.004218  0.01817  -0.0314  0.03984       0.2321        0.817
   1                                 rs623817   20986078    A        ADD       98   0.009486   0.0183 -0.02639  0.04536       0.5182       0.6056
   1                                rs3753834   20988911    A        ADD       93   0.005392  0.03034 -0.05408  0.06486       0.1777       0.8594
   1                                   200260   20992819    C        ADD      105   -0.02127  0.02095 -0.06233  0.01979       -1.015       0.3125
   1                                 rs617367   20993151    A        ADD       93   -0.02307  0.02137 -0.06496  0.01882        -1.08       0.2834
   1                               rs10916848   21002613    G        ADD      102  -0.006432  0.01886 -0.04339  0.03053      -0.3411       0.7338
   1                                 rs628265   21018485    A        ADD      103   0.006289   0.0174 -0.02782   0.0404       0.3614       0.7186
   1                                 rs610719   21020128    A        ADD      103   -0.02516  0.02398 -0.07216  0.02184       -1.049       0.2967
   1                               rs16824489   21022402    G        ADD      103  -0.003722  0.01711 -0.03726  0.02981      -0.2175       0.8283
   1                               rs16824496   21024460    A        ADD       93   -0.00287  0.01815 -0.03845  0.03271      -0.1581       0.8747
   1                                 exm27412   21024901    G        ADD      105   -0.01318   0.0189 -0.05023  0.02387      -0.6973       0.4873
   1                                 exm27424   21031042    G        ADD      105    0.02177  0.03352 -0.04392  0.08746       0.6495       0.5175
   1                               exm2259945   21031983    A        ADD      105    0.01612   0.0172 -0.01759  0.04982       0.9373       0.3509
   1                                 rs752555   21032041    G        ADD       93    0.02756  0.02079 -0.01319  0.06831        1.326       0.1885
   1                                 rs659046   21047725    A        ADD       93   -0.01224  0.01873 -0.04895  0.02446      -0.6537       0.5151
   1                                 rs710311   21062001    G        ADD       93   -0.01957  0.01889  -0.0566  0.01746       -1.036       0.3032
   1                               rs12123092   21067001    A        ADD       93   -0.01951  0.01883 -0.05641   0.0174       -1.036       0.3031
   1                                rs2274119   21071967    A        ADD      103    0.03137  0.03367 -0.03463  0.09737       0.9316       0.3539
   1                                rs1985278   21091861    A        ADD      103  -0.003837  0.01858 -0.04026  0.03258      -0.2065       0.8369
   1                                rs7520481   21140385    A        ADD       93   -0.02677  0.01913 -0.06425  0.01072         -1.4       0.1652
   1                                rs2305463   21180181    G        ADD       93   -0.02122  0.01917  -0.0588  0.01636       -1.107       0.2715
   1                                 exm27747   21267993    C        ADD      105    0.07716  0.04857 -0.01804   0.1724        1.589       0.1154
   1                               rs12021529   21306161    G        ADD       93    0.01109  0.01872  -0.0256  0.04777       0.5923       0.5552
   1                                rs1110240   21324933    A        ADD      103    0.01649  0.03238 -0.04696  0.07995       0.5095       0.6116
   1                                rs2174689   21329128    G        ADD       93    0.05523   0.0702 -0.08235   0.1928       0.7868       0.4335
   1                               rs12130664   21332812    A        ADD       93   -0.03065  0.01897 -0.06782 0.006528       -1.616       0.1098
   1                                rs4654732   21337313    A        ADD      103    0.01034  0.01896 -0.02681  0.04749       0.5454       0.5867
   1                                rs6681064   21339644    G        ADD       92   -0.03088  0.01932 -0.06873 0.006982       -1.598       0.1136
   1                                rs6689852   21341051    G        ADD       93   -0.02122  0.01917  -0.0588  0.01636       -1.107       0.2715
   1                               kgp5318568   21351885    A        ADD       93   -0.02988  0.02804 -0.08485  0.02508       -1.066       0.2896
   1                               kgp9119075   21441998    A        ADD       93     -0.011  0.02219  -0.0545   0.0325      -0.4956       0.6214
   1                              kgp10979704   21442736    G        ADD       91   -0.03135  0.01914 -0.06887 0.006166       -1.638       0.1052
   1                                rs1609558   21525228    G        ADD       93   -0.02122  0.01917  -0.0588  0.01636       -1.107       0.2715
   1                                rs3026913   21544601    A        ADD      103    0.03022   0.0274 -0.02347  0.08392        1.103       0.2727
   1                                rs2038089   21551457    G        ADD       93  -0.006049  0.01812 -0.04157  0.02947      -0.3337       0.7394
   1                               rs12562197   21571601    A        ADD      102   -0.01334   0.0215 -0.05547   0.0288      -0.6204       0.5365
   1                                 exm27882   21573855    A        ADD      105 -0.0004569  0.03156 -0.06231   0.0614     -0.01448       0.9885
   1                                 rs212516   21575456    A        ADD       93   -0.00672  0.02829 -0.06216  0.04872      -0.2376       0.8128
   1                                 rs212524   21583311    A        ADD      103   0.003433  0.01784 -0.03153   0.0384       0.1924       0.8478
   1                                rs2282714   21587849    A        ADD      103   -0.01392  0.02249 -0.05801  0.03017      -0.6188       0.5375
   1                                 rs213051   21621536    C        ADD       93   0.008714  0.01692 -0.02444  0.04187       0.5151       0.6078
   1                               rs10916958   21625145    G        ADD      103  -0.003583  0.02318 -0.04901  0.04185      -0.1546       0.8775
   1                               exm2263817   21629447    C        ADD      105  -0.003256  0.01835 -0.03922  0.03271      -0.1775       0.8595
   1                                rs2051031   21631472    A        ADD       93   -0.01283  0.02475 -0.06134  0.03568      -0.5184       0.6055
   1                                 rs213032   21654735    G        ADD       93  -0.004154  0.01918 -0.04175  0.03344      -0.2166        0.829
   1                               rs10916967   21682361    A        ADD       93   -0.03582  0.03811  -0.1105  0.03887        -0.94       0.3499
   1                               rs16825276   21685445    A        ADD      103    0.04636  0.02536 -0.003357  0.09607        1.828      0.07072
   1                                rs2796354   21687854    A        ADD       92   -0.01691  0.01772 -0.05163  0.01782      -0.9543       0.3427
   1                                 rs785198   21697469    G        ADD       93    0.06141  0.02482  0.01276   0.1101        2.474      0.01532
   1                                rs7530779   21709489    G        ADD       93    0.02806  0.02381  -0.0186  0.07471        1.178       0.2418
   1                               rs10916972   21711731    G        ADD      103    0.02529  0.02443 -0.02259  0.07318        1.035       0.3031
   1                               rs12563141   21723308    G        ADD      103     0.1041  0.07511 -0.04309   0.2513        1.386       0.1689
   1                                rs4654938   21785981    C        ADD       98   -0.01502  0.02044 -0.05509  0.02505      -0.7345       0.4645
   1                            exm-rs4654748   21786068    G        ADD      105   -0.02592  0.01763 -0.06047 0.008633        -1.47       0.1447
   1                                 exm27957   21795388    A        ADD      105   -0.01619  0.01822  -0.0519  0.01952      -0.8885       0.3764
   1                                rs7537914   21796616    A        ADD      103  -0.004497  0.02101 -0.04569  0.03669       -0.214        0.831
   1                                 exm27961   21797204    C        ADD      105   -0.06284  0.05775   -0.176  0.05034       -1.088       0.2792
   1                                rs4654947   21805048    G        ADD      103   0.003821  0.02143 -0.03819  0.04583       0.1783       0.8589
   1                                 rs904927   21815660    A        ADD      103    -0.0259  0.02308 -0.07113  0.01933       -1.122       0.2645
   1                               rs10799701   21820990    A        ADD       93   -0.02286   0.0171 -0.05639  0.01066       -1.337       0.1848
   1                            exm-rs1780324   21821757    A        ADD      105   -0.01595  0.01717 -0.04959   0.0177       -0.929       0.3552
   1                            exm-rs1697421   21823292    G        ADD      105   -0.02691  0.01728 -0.06078 0.006964       -1.557       0.1227
   1                               rs16825455   21837755    G        ADD       93  -0.005961  0.03017 -0.06508  0.05316      -0.1976       0.8438
   1                                 rs869179   21840129    A        ADD      103     0.0196  0.01864 -0.01694  0.05614        1.051       0.2958
   1                               rs12116444   21842892    G        ADD      100   -0.03904  0.02445 -0.08695 0.008876       -1.597       0.1137
   1                                rs1256323   21851312    C        ADD      103  -0.005423  0.02052 -0.04565   0.0348      -0.2642       0.7922
   1                               rs10917006   21864206    A        ADD      103   0.009382  0.03784 -0.06479  0.08355       0.2479       0.8047
   1                               rs12565845   21866625    A        ADD       93   -0.01983  0.03034  -0.0793  0.03963      -0.6538        0.515
   1                               rs12127343   21869773    G        ADD      103  -0.003241  0.01784 -0.03821  0.03173      -0.1816       0.8562
   1                                 rs885814   21875916    A        ADD      103   0.005567  0.01921 -0.03208  0.04321       0.2898       0.7726
   1                                 rs885813   21877074    G        ADD      103   0.001086  0.01814 -0.03446  0.03663      0.05986       0.9524
   1                                rs3767155   21885195    A        ADD       93   0.002767  0.01857 -0.03363  0.03917        0.149       0.8819
   1                                 exm28144   21894735    G        ADD      105    0.03032  0.02731 -0.02321  0.08386         1.11       0.2696
   1                                rs1256328   21896767    A        ADD      103   0.003721  0.02097 -0.03738  0.04483       0.1774       0.8595
   1                                rs1256279   21914362    A        ADD       93   0.002117  0.01964 -0.03637  0.04061       0.1078       0.9144
   1                                 rs829391   21921058    G        ADD      103   -0.01581  0.02054 -0.05606  0.02444      -0.7698       0.4433
   1                                rs7515386   21921736    A        ADD      103    0.02602  0.02213 -0.01735  0.06939        1.176       0.2426
   1                                 exm28218   21924946    G        ADD      105      0.105   0.0624 -0.01735   0.2273        1.682      0.09578
   1                               rs10917023   21925603    G        ADD      103   -0.00282  0.03802 -0.07735  0.07171     -0.07416        0.941
   1                                 exm28334   21940555    A        ADD      105    0.02312  0.01692 -0.01003  0.05627        1.367       0.1748
   1                                 rs829406   21949462    G        ADD       93    0.01662  0.02646 -0.03524  0.06848       0.6281       0.5316
   1                                rs7354914   21953287    A        ADD       93  -0.005218  0.02661 -0.05738  0.04694      -0.1961        0.845
   1                                 rs829412   21953436    A        ADD      103   0.001278  0.02384 -0.04546  0.04801      0.05361       0.9574
   1                               rs12142081   21966833    A        ADD      103  -0.003285  0.01914  -0.0408  0.03423      -0.1716       0.8641
   1                                rs6426721   21972480    G        ADD       93   -0.01145  0.01947 -0.04962  0.02671      -0.5882       0.5579
   1                                 rs829404   21983611    A        ADD      103    0.03909  0.01757 0.004641  0.07353        2.224      0.02849
   1                                 rs829373   21988563    A        ADD       93    0.04899  0.02176 0.006352  0.09164        2.252      0.02688
   1                                rs3738091   21997282    A        ADD      103    0.00346  0.01841 -0.03263  0.03955       0.1879       0.8513
   1                                rs3818942   22000026    G        ADD      103  -0.001885  0.03976 -0.07981  0.07604     -0.04741       0.9623
   1                               rs12404648   22008798    G        ADD      103    0.01327  0.03101 -0.04751  0.07405       0.4279       0.6697
   1                               rs10493008   22013771    A        ADD       93    0.02389  0.01705 -0.009524  0.05731        1.401       0.1647
   1                                rs3767133   22020152    A        ADD      103  -0.005562  0.04824  -0.1001  0.08899      -0.1153       0.9084
   1                                 rs333171   22033705    G        ADD       93   -0.01811  0.01798 -0.05335  0.01712       -1.008       0.3164
   1                                 rs333188   22040294    A        ADD      103   -0.02657  0.02631 -0.07814    0.025        -1.01       0.3151
   1                               rs10799708   22046558    A        ADD      103   -0.01735  0.01786 -0.05235  0.01764      -0.9719       0.3335
   1                               rs12030578   22048664    A        ADD      103    0.06571   0.0267  0.01339    0.118        2.462      0.01562
   1                                rs6426724   22049667    A        ADD       93   -0.02737  0.01793 -0.06251  0.00777       -1.527       0.1305
   1                                rs2315931   22076705    G        ADD       93   -0.02333  0.02244 -0.06731  0.02066       -1.039       0.3016
   1                                rs7518006   22127992    G        ADD       93  -0.002704  0.03003 -0.06157  0.05616     -0.09004       0.9285
   1                                 exm28511   22141206    A        ADD      105    0.01761  0.02046 -0.02249  0.05772       0.8607       0.3915
   1                                rs2010397   22141983    G        ADD      103    -0.0184  0.02319 -0.06385  0.02704      -0.7936       0.4294
   1                                 exm28543   22150118    A        ADD      105   -0.06147  0.03232  -0.1248 0.001882       -1.902      0.06014
   1                                 exm28595   22155353    A        ADD      105    0.08169   0.0432 -0.002987   0.1664        1.891       0.0616
   1                               exm2250777   22159008    A        ADD      105  -0.008859  0.02119 -0.05039  0.03267      -0.4181       0.6768
   1                                 exm28704   22160020    A        ADD      105    0.03868  0.03742 -0.03466    0.112        1.034       0.3038
   1                                 exm28706   22160043    A        ADD      105   0.002763  0.03684 -0.06944  0.07496      0.07501       0.9404
   1                                rs7547731   22160148    A        ADD       93   -0.01291  0.01778 -0.04775  0.02193      -0.7263       0.4696
   1                                 exm28782   22165963    G        ADD      105   -0.03248  0.05297  -0.1363  0.07134      -0.6132       0.5411
   1                                 exm28784   22165987    A        ADD      105  -0.004965  0.02141 -0.04694  0.03701      -0.2319       0.8171
   1                                 exm28800   22167605    A        ADD      105   0.002763  0.03684 -0.06944  0.07496      0.07501       0.9404
   1                                 exm28827   22168801    G        ADD      105   0.002763  0.03684 -0.06944  0.07496      0.07501       0.9404
   1                                 exm28832   22168845    T        ADD      105    0.04566  0.04589 -0.04428   0.1356       0.9951       0.3221
   1                                 exm28840   22169325    A        ADD      105   -0.07848  0.06309  -0.2021  0.04518       -1.244       0.2165
   1                                rs2290500   22176831    A        ADD       98  -0.002483  0.02023 -0.04213  0.03717      -0.1227       0.9026
   1                                 exm29001   22179244    A        ADD      105    0.04566  0.04589 -0.04428   0.1356       0.9951       0.3221
   1                                 exm29071   22181895    A        ADD      105    0.04566  0.04589 -0.04428   0.1356       0.9951       0.3221
   1                                 exm29170   22191454    G        ADD      105   0.005433  0.01817 -0.03018  0.04105        0.299       0.7656
   1                                 exm29220   22200998    A        ADD      105   -0.08165  0.04889  -0.1775  0.01417        -1.67      0.09807
   1                                 exm29252   22202483    A        ADD      105   -0.07251  0.05583  -0.1819   0.0369       -1.299        0.197
   1                                rs2254358   22216574    C        ADD       93    0.02851  0.01828 -0.007319  0.06434         1.56       0.1225
   1                               rs11810496   22224102    G        ADD      103     0.0481  0.01934   0.0102  0.08601        2.487       0.0146
   1                               rs16826031   22231446    C        ADD       93    0.08243  0.08417 -0.08254   0.2474       0.9793       0.3302
   1                                rs1545593   22233670    C        ADD       93    0.02648  0.01779 -0.008391  0.06134        1.488       0.1403
   1                               exm2260014   22252262    A        ADD      105   -0.04725  0.02349 -0.09329  -0.0012       -2.011      0.04707
   1                                rs7544500   22271839    G        ADD      103  -0.006887  0.01871 -0.04356  0.02978      -0.3681       0.7136
   1                                rs7531732   22275696    A        ADD       93    -0.0919   0.0707  -0.2305  0.04668         -1.3       0.1971
   1                               rs10917074   22281759    G        ADD       93   -0.07327  0.02247  -0.1173 -0.02923       -3.261     0.001594
   1                               rs11589754   22284495    C        ADD      103    0.04174   0.0224 -0.002164  0.08565        1.863      0.06547
   1                               rs10917079   22296307    A        ADD       93    0.02523  0.02112 -0.01616  0.06663        1.195       0.2355
   1                                 exm29516   22307538    G        ADD      105   -0.09876  0.07559  -0.2469   0.0494       -1.306       0.1944
   1                                rs7553024   22308178    G        ADD       93    -0.0919   0.0707  -0.2305  0.04668         -1.3       0.1971
   1                               rs12049408   22308704    A        ADD      103  -0.003413  0.01915 -0.04096  0.03413      -0.1782        0.859
   1                               rs10799723   22310080    G        ADD       93    -0.0919   0.0707  -0.2305  0.04668         -1.3       0.1971
   1                               rs12405048   22321550    A        ADD      100    0.02815  0.02113 -0.01327  0.06957        1.332       0.1861
   1                                   rs9187   22336305    A        ADD       93    0.01672  0.02142 -0.02525  0.05869       0.7807       0.4371
   1                                rs3117048   22345093    A        ADD      101  -0.008874  0.01775 -0.04367  0.02592      -0.4999       0.6183
   1                                rs2473295   22354866    A        ADD       93  -0.005173  0.02033 -0.04501  0.03467      -0.2545       0.7997
   1                                rs2473277   22361845    G        ADD      103    0.02208   0.0181  -0.0134  0.05755         1.22       0.2255
   1                               exm2268660   22368342    G        ADD      105    0.03384  0.01786 -0.001165  0.06885        1.895      0.06107
   1                                rs2501276   22373624    A        ADD      103   -0.02269  0.02811 -0.07779  0.03242      -0.8069       0.4217
   1                               rs11800014   22414070    A        ADD       98  -0.003829  0.02079 -0.04458  0.03692      -0.1841       0.8543
   1                                rs1534949   22426187    C        ADD       93     0.0239  0.01847 -0.01231  0.06011        1.294       0.1992
   1                               rs10489437   22432587    G        ADD       93   -0.06187  0.03781   -0.136  0.01224       -1.636       0.1054
   1                                rs2235529   22450487    A        ADD       93    0.04697  0.02557 -0.003144  0.09709        1.837      0.06967
   1                                rs7526484   22451845    A        ADD      103  0.0008637   0.0203 -0.03893  0.04066      0.04254       0.9662
   1                                rs7544210   22455142    G        ADD       93    0.01948  0.01894 -0.01766  0.05661        1.028       0.3068
   1                                rs7542242   22477493    A        ADD      103   -0.01791  0.02057 -0.05823  0.02241      -0.8705       0.3862
   1                           exm-rs16826658   22485871    C        ADD      105    0.02576  0.01921  -0.0119  0.06341        1.341       0.1832
   1                            exm-rs7521902   22490724    A        ADD      101    0.01715  0.02312 -0.02817  0.06247       0.7417       0.4601
   1                               rs17360017   22495215    A        ADD       93   -0.04087  0.01816 -0.07648 -0.005273        -2.25      0.02698
   1                               rs10917165   22501628    G        ADD       93    0.02491  0.01819 -0.01074  0.06057        1.369       0.1744
   1                                 rs742356   22501846    G        ADD      103    0.01746  0.02008 -0.02189  0.05682       0.8696       0.3867
   1                                rs2744708   22506851    A        ADD      103     0.0186  0.01822 -0.01711  0.05431        1.021       0.3098
   1                               rs12734979   22522927    G        ADD      103   -0.01302  0.01937 -0.05099  0.02494      -0.6723        0.503
   1                                rs2807348   22533106    A        ADD       93    0.01835  0.02055 -0.02193  0.05863       0.8929       0.3744
   1                               exm2250809   22537071    G        ADD      105    0.04634  0.01815  0.01077  0.08192        2.553      0.01222
   1                                rs2473250   22537649    G        ADD       93   -0.03542   0.0222 -0.07893 0.008086       -1.596       0.1142
   1                                rs2505722   22542445    C        ADD      103     0.0397  0.01745 0.005497  0.07391        2.275      0.02513
   1                                rs2744734   22549729    A        ADD      103    0.05566  0.02024    0.016  0.09532        2.751     0.007107
   1                                rs2505711   22551925    A        ADD      103   -0.05176  0.01678 -0.08464 -0.01887       -3.085     0.002661
   1                               rs12749135   22553478    A        ADD      103   -0.03831  0.01797 -0.07352 -0.003093       -2.132      0.03555
   1                                rs2491210   22555993    A        ADD      103   -0.03007   0.0234 -0.07593   0.0158       -1.285        0.202
   1                                 rs932371   22569226    A        ADD      103   0.005225  0.01908 -0.03218  0.04263       0.2738       0.7849
   1                               rs10489160   22573259    A        ADD       93   -0.03112  0.01949 -0.06931 0.007075       -1.597        0.114
   1                                 rs909814   22573942    A        ADD       93    0.01702  0.01738 -0.01706  0.05109       0.9789       0.3304
   1                                rs2744750   22574426    A        ADD       93   0.007032  0.01713 -0.02655  0.04061       0.4104       0.6825
   1                                rs2807338   22577425    A        ADD      103    0.01277  0.01752 -0.02157   0.0471       0.7289       0.4678
   1                                rs3845519   22585236    A        ADD       93    0.01147  0.01795 -0.02372  0.04665       0.6389       0.5246
   1                                rs4654790   22588355    A        ADD      103    -0.0137  0.01857  -0.0501  0.02271      -0.7374       0.4627
   1                                rs2143100   22599878    G        ADD       93   -0.01066  0.01814 -0.04622  0.02489      -0.5878       0.5582
   1                               rs12406679   22602254    A        ADD       93   0.008547  0.02208 -0.03474  0.05183        0.387       0.6997
   1                                 rs760915   22603552    A        ADD       93  -0.003777  0.01954 -0.04208  0.03453      -0.1933       0.8472
   1                               rs12737805   22612690    G        ADD      103   -0.01975  0.01975 -0.05846  0.01895           -1       0.3197
   1                               rs10799746   22625246    C        ADD      101    0.01085  0.02848 -0.04497  0.06668       0.3811        0.704
   1                                rs6690148   22648411    A        ADD      103    0.02061  0.02102 -0.02059  0.06181       0.9804       0.3294
   1                               rs12137132   22653884    A        ADD      103   -0.02287  0.01841 -0.05896  0.01321       -1.242       0.2171
   1                                rs4655044   22659375    G        ADD      103    0.02219  0.01811  -0.0133  0.05767        1.225       0.2235
   1                               rs10917219   22674370    A        ADD       93   -0.04051  0.01902 -0.07778 -0.003237        -2.13      0.03601
   1                               rs12742784   22682366    A        ADD       93   0.001024  0.02225 -0.04258  0.04463      0.04603       0.9634
   1                                rs6682619   22690923    C        ADD      103  0.0009687  0.01823 -0.03475  0.03669      0.05315       0.9577
   1                            exm-rs7524102   22698447    G        ADD      105   -0.00769  0.02094 -0.04874  0.03336      -0.3672       0.7143
   1                            exm-rs6696981   22702858    A        ADD      105   -0.01622  0.02408 -0.06342  0.03098      -0.6735       0.5022
   1                                rs6684375   22706434    A        ADD       93 -0.0007117  0.02209   -0.044  0.04258     -0.03223       0.9744
   1                            exm-rs6426749   22711473    G        ADD      105   -0.00769  0.02094 -0.04874  0.03336      -0.3672       0.7143
   1                                rs6704135   22718261    A        ADD      103   0.009714  0.02015 -0.02978  0.04921        0.482       0.6309
   1                                rs6426752   22718991    A        ADD      100   0.004107  0.01994 -0.03497  0.04318        0.206       0.8372
   1                                rs6667212   22722694    G        ADD      103    0.02721  0.02175 -0.01542  0.06985        1.251       0.2139
   1                                rs2185341   22725825    A        ADD      103    -0.0189  0.01771 -0.05362  0.01581       -1.067       0.2886
   1                                rs7543680   22731269    A        ADD      103  -0.006964  0.02089 -0.04792  0.03399      -0.3333       0.7397
   1                                rs4655059   22735906    C        ADD      103    0.02463  0.01789 -0.01043  0.05969        1.377       0.1718
   1                               rs12145722   22742985    G        ADD      103  -0.002339  0.02131 -0.04411  0.03943      -0.1097       0.9129
   1                                rs4515757   22744686    A        ADD      103   -0.00451  0.03407 -0.07129  0.06227      -0.1324        0.895
   1                                rs7530165   22760325    A        ADD       93   -0.00447  0.02194 -0.04748  0.03854      -0.2037        0.839
   1                                rs1890775   22774266    A        ADD      103    0.01349  0.02054 -0.02677  0.05375       0.6566        0.513
   1                           exm-rs10917234   22782602    G        ADD      105    0.01135   0.0207 -0.02923  0.05193       0.5483       0.5848
   1                               rs10493014   22787711    A        ADD      103   0.009326   0.0191  -0.0281  0.04675       0.4884       0.6264
   1                                rs4369203   22795459    G        ADD       93  0.0005797  0.02068 -0.03995  0.04111      0.02804       0.9777
   1                                 exm29802   22817114    A        ADD      105    0.01356  0.07638  -0.1361   0.1633       0.1775       0.8595
   1                                 exm29843   22835677    A        ADD      105    0.01492  0.02063 -0.02551  0.05535       0.7234       0.4712
   1                                 exm29914   22852880    C        ADD      105    -0.0376  0.03917  -0.1144  0.03917        -0.96       0.3394
   1                               rs12137696   22855441    A        ADD       93  -0.004462  0.02031 -0.04427  0.03534      -0.2197       0.8266
   1                               rs12756490   22863680    G        ADD       92   -0.01208  0.01793 -0.04723  0.02307      -0.6734       0.5025
   1                                 rs766910   22872687    C        ADD      102   -0.03287  0.02403 -0.07998  0.01423       -1.368       0.1746
   1                                 exm29921   22895820    A        ADD      105    0.03358  0.05299 -0.07028   0.1374       0.6337       0.5278
   1                                 rs209741   22899011    G        ADD      103   -0.01911   0.0162 -0.05085  0.01264        -1.18        0.241
   1                                 rs649754   22906247    C        ADD      103   -0.02014  0.01912 -0.05762  0.01734       -1.053        0.295
   1                                 exm29987   22915753    G        ADD      105   -0.02249  0.01741 -0.05661  0.01164       -1.291       0.1996
   1                                 exm29993   22915858    A        ADD      105   -0.06244  0.03446    -0.13 0.005099       -1.812      0.07305
   1                                 rs209694   22921503    G        ADD       93    0.01307  0.01945 -0.02504  0.05119       0.6722       0.5032
   1                                 exm30030   22923859    A        ADD      103    0.02275  0.05831 -0.09153    0.137       0.3901       0.6973
   1                                 exm30033   22923873    G        ADD      105   0.008818  0.03153 -0.05298  0.07062       0.2797       0.7803
   1                                 rs209705   22934644    G        ADD       93   -0.03412    0.026 -0.08507  0.01683       -1.313       0.1928
   1                                 rs209704   22936072    G        ADD       93    0.01179  0.02057 -0.02853  0.05211        0.573       0.5681
   1                               rs12128546   22937094    C        ADD      103    0.03698  0.02285 -0.007802  0.08177        1.619       0.1088
   1                                 rs158762   22952823    G        ADD       93   -0.02513  0.02039 -0.06511  0.01484       -1.232       0.2212
   1                                 GA000437   22965438    G        ADD       93    -0.0128  0.01788 -0.04785  0.02225      -0.7157       0.4761
   1                                 rs294185   22971892    G        ADD      103   0.008119  0.01712 -0.02544  0.04167       0.4742       0.6364
   1                                 rs294179   22974928    G        ADD       93  -0.005925  0.01712 -0.03949  0.02764       -0.346       0.7302
   1                               rs12734877   22977883    C        ADD       93  -0.005526  0.01693  -0.0387  0.02765      -0.3264       0.7449
   1                               rs12754182   22978268    A        ADD       93    0.03236  0.04204 -0.05003   0.1147       0.7698       0.4436
   1                               rs17433222   22978646    A        ADD      103   0.004688  0.01766 -0.02992   0.0393       0.2655       0.7912
   1                               rs12756603   22981876    G        ADD       93   -0.02016  0.02204 -0.06335  0.02304      -0.9147       0.3629
   1                                 rs623183   22986631    A        ADD       93   -0.02711  0.02239   -0.071  0.01679        -1.21       0.2294
   1                                 rs292010   22989745    A        ADD       93   0.003911  0.02978 -0.05446  0.06228       0.1313       0.8958
   1                               rs17486657   23007175    A        ADD       93   -0.01323  0.01785 -0.04822  0.02176      -0.7411       0.4606
   1                                 rs294214   23026293    A        ADD       92    0.01812  0.01891 -0.01895  0.05518       0.9581       0.3407
   1                                rs2869513   23045943    G        ADD      103     0.0229  0.01772 -0.01182  0.05763        1.293       0.1992
   1                                rs4655093   23055360    C        ADD       93   0.009527  0.01639 -0.02259  0.04165       0.5814       0.5625
   1                               rs10917284   23062908    A        ADD      103   0.009161    0.016  -0.0222  0.04052       0.5725       0.5683
   1                                rs6426763   23068761    G        ADD       93   0.006909  0.02197 -0.03614  0.04996       0.3145       0.7539
   1                               rs10753544   23091273    G        ADD       93 -0.0009737  0.01715 -0.03459  0.03264     -0.05677       0.9549
   1                                rs2817909   23106213    G        ADD      103   -0.01252  0.03748 -0.08599  0.06094      -0.3341        0.739
   1                               rs10799764   23117460    A        ADD       93    0.02347  0.03212 -0.03948  0.08642       0.7307        0.467
   1                                rs4655110   23122280    A        ADD       93    -0.0128  0.02315 -0.05817  0.03257      -0.5529       0.5817
   1                               rs10465543   23134218    A        ADD       93   -0.01841   0.0204 -0.05839  0.02158      -0.9022       0.3695
   1                                rs2869511   23140700    G        ADD      103    -0.0105  0.01742 -0.04464  0.02364      -0.6029        0.548
   1                                rs4390147   23145603    A        ADD       93     0.0238  0.02436 -0.02396  0.07155       0.9766       0.3315
   1                               rs10917312   23152969    G        ADD       93  -0.006977  0.01682 -0.03994  0.02598      -0.4149       0.6792
   1                               exm2268662   23168961    A        ADD       91   0.008219  0.01683 -0.02477   0.0412       0.4884       0.6266
   1                               rs11800828   23171706    G        ADD      103  -0.001619  0.01641 -0.03379  0.03055     -0.09863       0.9216
   1                               exm2268870   23198619    C        ADD      105    0.02187  0.02891  -0.0348  0.07854       0.7564       0.4512
   1                               rs11807221   23207135    G        ADD       93   0.001281   0.0305  -0.0585  0.06106      0.04199       0.9666
   1                                 rs309476   23212740    C        ADD       98   -0.01709  0.01819 -0.05273  0.01856      -0.9396       0.3499
   1                                 rs309500   23233600    A        ADD       93    -0.0144  0.01856 -0.05077  0.02196      -0.7763       0.4397
   1                                 rs722993   23267090    A        ADD      103    0.02493  0.01721 -0.008807  0.05866        1.448       0.1508
   1                                 rs309539   23274948    A        ADD      103  0.0008859  0.02026 -0.03883   0.0406      0.04373       0.9652
   1                                 rs620514   23278632    G        ADD       93   -0.02465  0.01819 -0.06031  0.01101       -1.355       0.1791
   1                                rs7543064   23288580    C        ADD      103   -0.02777  0.02243 -0.07174   0.0162       -1.238       0.2188
   1                                rs6426775   23288828    A        ADD       93   -0.04342  0.02764 -0.09759  0.01076       -1.571       0.1199
   1                               rs10799776   23289397    G        ADD       93    -0.0443  0.01951 -0.08253 -0.006061       -2.271      0.02567
   1                                 rs648322   23294839    A        ADD       93   -0.02133  0.01849 -0.05758  0.01491       -1.154       0.2518
   1                                rs4655141   23312025    G        ADD      103  -0.002135  0.02398 -0.04914  0.04487     -0.08902       0.9292
   1                                 rs683893   23415102    A        ADD       93    -0.0143  0.02315 -0.05967  0.03107      -0.6177       0.5384
   1                                 exm30536   23418153    G        ADD      105  -0.006278  0.02361 -0.05255     0.04      -0.2659       0.7909
   1                                 exm30559   23418803    G        ADD      105   -0.05045  0.05133  -0.1511  0.05015       -0.983        0.328
   1                                 rs477717   23419261    G        ADD       93    -0.0143  0.02315 -0.05967  0.03107      -0.6177       0.5384
   1                                 exm30580   23419283    A        ADD      105    -0.1154  0.04994  -0.2133 -0.01753       -2.311      0.02293
   1                                 exm30586   23419374    C        ADD      105  -0.006278  0.02361 -0.05255     0.04      -0.2659       0.7909
   1                                 exm30587   23419383    G        ADD      105  -0.006278  0.02361 -0.05255     0.04      -0.2659       0.7909
   1                                rs1208932   23429122    A        ADD      103   -0.01774  0.01703 -0.05113  0.01565       -1.041       0.3003
   1                                 rs765803   23431777    C        ADD      103   -0.01052  0.02644 -0.06234   0.0413      -0.3979       0.6916
   1                               rs16827981   23435538    A        ADD       93    0.03273  0.02454 -0.01537  0.08083        1.334       0.1859
   1                                rs3845521   23472341    G        ADD       93   -0.05215  0.02231 -0.09588 -0.008415       -2.337      0.02176
   1                                 rs643492   23501354    G        ADD       93   -0.02998  0.01784 -0.06496 0.004991        -1.68      0.09654
   1                                 rs641032   23513980    G        ADD      103   -0.02945  0.01775 -0.06424  0.00534       -1.659       0.1004
   1                            exm-rs1738475   23536891    C        ADD      105   -0.01157  0.01728 -0.04544   0.0223      -0.6697       0.5046
   1                               exm2268663   23537555    G        ADD      105   -0.01157  0.01728 -0.04544   0.0223      -0.6697       0.5046
   1                               rs10917360   23539010    A        ADD      103    0.03185  0.01986 -0.007067  0.07076        1.604        0.112
   1                               rs10917362   23547194    G        ADD       93   -0.02783  0.01964 -0.06633  0.01066       -1.417         0.16
   1                                rs1740482   23565599    A        ADD       93   -0.04507  0.02094 -0.08611 -0.004027       -2.152      0.03418
   1                            exm-rs2749146   23582880    G        ADD      105   -0.03136  0.02136 -0.07323  0.01051       -1.468       0.1453
   1                                rs9658850   23587590    A        ADD       93   -0.03131  0.02167 -0.07378  0.01115       -1.445        0.152
   1                                 rs655600   23631625    G        ADD      103   -0.02608  0.02141 -0.06805  0.01589       -1.218       0.2263
   1                                rs2103911   23667751    A        ADD       93   -0.01978  0.01948 -0.05797  0.01841       -1.015       0.3129
   1                                 rs644749   23687827    G        ADD       93   -0.03082  0.02162  -0.0732  0.01156       -1.425       0.1577
   1                                 rs646193   23688178    A        ADD       93    0.00238  0.03508 -0.06637  0.07113      0.06784       0.9461
   1                                rs2849028   23688933    A        ADD       93    -0.0272  0.02008 -0.06656  0.01215       -1.355       0.1791
   1                                rs9887921   23700811    A        ADD      103  -0.005454  0.03141 -0.06702  0.05612      -0.1736       0.8625
   1                                rs2092933   23711376    G        ADD       93   0.005817  0.03379 -0.06041  0.07204       0.1722       0.8637
   1                                rs1212034   23714665    G        ADD      103  -0.005903  0.02642 -0.05769  0.04588      -0.2234       0.8237
   1                                rs7516962   23723935    A        ADD       93   -0.09953  0.04611  -0.1899 -0.009167       -2.159      0.03365
   1                               exm2260051   23731819    G        ADD      105   -0.00775  0.02212  -0.0511   0.0356      -0.3504       0.7268
   1                                rs1198433   23756695    A        ADD       93   -0.04444  0.02646 -0.09631 0.007429       -1.679      0.09674
   1                            exm-rs1077514   23766233    G        ADD      105   -0.02239  0.02536  -0.0721  0.02731       -0.883       0.3794
   1                                rs2077066   23778362    G        ADD      103   -0.01391  0.01943 -0.05199  0.02416      -0.7162       0.4756
   1                                rs7522616   23794914    A        ADD      103   -0.03377  0.02251 -0.07787  0.01034         -1.5       0.1368
   1                                rs2282720   23839769    A        ADD       93    0.02687  0.01805 -0.008501  0.06225        1.489       0.1402
   1                                rs3218177   23845288    A        ADD       93   -0.05663  0.05051  -0.1556  0.04238       -1.121       0.2654
   1                                 exm31057   23847464    C        ADD      105    0.02739  0.01718 -0.006283  0.06107        1.594       0.1141
   1                                 exm31060   23847529    A        ADD      105   -0.02546  0.07332  -0.1692   0.1183      -0.3472       0.7292
   1                                rs2038027   23848042    A        ADD      103    0.03061  0.01753 -0.003738  0.06496        1.747      0.08389
   1                                rs1050096   23884661    G        ADD       93    0.01222  0.01809 -0.02324  0.04767       0.6755       0.5012
   1                                   rs2920   23884780    G        ADD      103     0.0261  0.02339 -0.01975  0.07195        1.116       0.2673
   1                                 exm31097   23885498    A        ADD      105   -0.01073  0.01881 -0.04759  0.02612      -0.5708       0.5694
   1                                rs2811946   23902416    A        ADD      103   0.002069   0.0192 -0.03556  0.03969       0.1078       0.9144
   1                               rs10917395   23904345    A        ADD      103   0.003964  0.01917 -0.03361  0.04154       0.2068       0.8366
   1                                rs4649100   23927929    G        ADD       93    0.01268  0.01887 -0.02431  0.04967       0.6719       0.5034
   1                                rs2811986   23937567    G        ADD       93   -0.01265  0.01725 -0.04646  0.02117       -0.733       0.4655
   1                                rs6677615   23942802    A        ADD      103  -0.009606  0.01863 -0.04612  0.02691      -0.5156       0.6073
   1                                rs4649102   23943905    G        ADD       96    0.01354  0.01702 -0.01982   0.0469       0.7953       0.4285
   1                               exm2268664   23945443    A        ADD      105  -0.008707  0.01684 -0.04172  0.02431      -0.5169       0.6064
   1                                rs2811956   23957318    G        ADD       96   -0.01151  0.01751 -0.04583  0.02281      -0.6572       0.5128
   1                               rs10917404   23965829    A        ADD       93   0.002942  0.01975 -0.03577  0.04166       0.1489        0.882
   1                                rs6684096   23985309    A        ADD       93  -0.007697  0.01795 -0.04289  0.02749      -0.4287       0.6692
   1                                rs7515510   23988361    G        ADD      103    0.01736  0.02542 -0.03246  0.06718        0.683       0.4962
   1                                rs7549155   23994072    A        ADD       93  -0.008135  0.02058 -0.04848  0.03221      -0.3952       0.6937
   1                                rs3753270   24018224    A        ADD       93     0.0252  0.02396 -0.02175  0.07215        1.052       0.2957
   1                                rs2280437   24022437    G        ADD      103   -0.01645  0.01728 -0.05032  0.01742      -0.9517       0.3436
   1                                 rs561733   24049595    A        ADD       93    0.01148  0.01826 -0.02431  0.04727       0.6284       0.5314
   1                               rs10917420   24062987    G        ADD      103    0.02855  0.01718 -0.005132  0.06223        1.661      0.09991
   1                                 exm31243   24077451    A        ADD      105   -0.05078  0.02806  -0.1058 0.004223       -1.809      0.07344
   1                                 exm31274   24077957    G        ADD      105   -0.07098  0.06533   -0.199  0.05706       -1.087       0.2799
   1                                rs7514394   24100223    G        ADD       93    0.01497  0.01807 -0.02043  0.05038       0.8289       0.4095
   1                                rs2502979   24149315    C        ADD       93    0.01304  0.01765 -0.02155  0.04763       0.7389        0.462
   1                               rs10917430   24170458    A        ADD       93    0.02049  0.01982 -0.01835  0.05934        1.034       0.3041
   1                                 exm31570   24180962    G        ADD      105    0.01418  0.01962 -0.02427  0.05264       0.7229       0.4715
   1                                rs3003329   24193875    G        ADD       92  -0.007075  0.03227 -0.07032  0.05617      -0.2193        0.827
   1                                 exm31606   24194773    A        ADD      105    0.02673  0.03289 -0.03775   0.0912       0.8125       0.4185
   1                                 exm31621   24201162    A        ADD      105    0.02673  0.03289 -0.03775   0.0912       0.8125       0.4185
   1                                rs2501431   24201643    G        ADD       93     0.0146  0.01702 -0.01875  0.04795       0.8581       0.3932
   1                                 exm31668   24201920    A        ADD      105    0.01923  0.01694 -0.01397  0.05243        1.136       0.2589
   1                                rs4625225   24209971    G        ADD       93   -0.01509  0.01988 -0.05406  0.02388      -0.7589         0.45
   1                               kgp1774784   24221935    G        ADD       93   -0.03728  0.02421 -0.08474  0.01017        -1.54       0.1273
   1                               rs12401982   24372971    A        ADD      103    0.06428  0.04027 -0.01464   0.1432        1.596       0.1137
   1                               rs11586125   24377326    G        ADD      100    0.03234  0.02001 -0.006875  0.07156        1.616       0.1094
   1                                rs4649163   24379601    A        ADD      103    0.03746  0.01753 0.003097  0.07183        2.137      0.03517
   1                                rs7549149   24385997    C        ADD      103    0.02364  0.02007 -0.01569  0.06297        1.178       0.2417
   1                                rs4456048   24392063    A        ADD       93    0.02116  0.02466 -0.02717   0.0695       0.8581       0.3932
   1                                 exm31758   24393563    A        ADD      105    0.02084  0.02585 -0.02983  0.07151       0.8061       0.4221
   1                                 exm31770   24394811    G        ADD      105    0.02134  0.02607 -0.02976  0.07244       0.8185       0.4151
   1                                rs6656699   24396500    G        ADD       93    0.01921   0.0161 -0.01235  0.05077        1.193       0.2362
   1                                 exm31811   24406535    A        ADD      105    0.01887   0.0197 -0.01974  0.05748        0.958       0.3404
   1                            exm-rs4649175   24406647    A        ADD      105   -0.00894  0.01618 -0.04065  0.02277      -0.5525       0.5818
   1                                rs4313343   24408414    A        ADD       93   -0.01724   0.0162   -0.049  0.01452       -1.064       0.2904
   1                                 exm31849   24409191    A        ADD      105  -0.008769  0.01607 -0.04027  0.02273      -0.5456       0.5866
   1                                rs4276861   24412447    A        ADD      103  -0.002117   0.0169 -0.03524  0.03101      -0.1252       0.9006
   1                                rs4649183   24415723    C        ADD      103  -0.007856  0.01641 -0.04003  0.02431      -0.4787       0.6333
   1                                 exm31904   24417415    G        ADD      105   -0.02378  0.02006 -0.06308  0.01553       -1.185       0.2387
   1                                rs7556176   24418768    G        ADD      103  -0.002993  0.01721 -0.03673  0.03074      -0.1739       0.8623
   1                                 exm31938   24419496    G        ADD      105  -0.004792  0.01671 -0.03754  0.02796      -0.2868       0.7749
   1                                 exm31954   24421474    A        ADD      105  -0.007245   0.0164  -0.0394  0.02491      -0.4417       0.6597
   1                                 exm31956   24421950    G        ADD      105  -0.003355  0.01689 -0.03646  0.02975      -0.1986        0.843
   1                                rs3885698   24424241    G        ADD      103   0.008184  0.01771 -0.02652  0.04289       0.4622        0.645
   1                               rs11249170   24434595    A        ADD       93  0.0006244  0.01774 -0.03415   0.0354      0.03519        0.972
   1                                rs6686007   24442907    G        ADD       93   0.003536  0.01814 -0.03202  0.03909       0.1949       0.8459
   1                                 exm32084   24454688    A        ADD      105   -0.01105  0.02382 -0.05773  0.03564      -0.4637       0.6439
   1                               rs10794642   24465309    A        ADD       93   -0.01958    0.017 -0.05291  0.01374       -1.152       0.2526
   1                                rs4448470   24471200    A        ADD       93    0.01433   0.0199 -0.02467  0.05334       0.7202       0.4734
   1                                rs4648940   24475177    G        ADD       93    0.02063  0.02842 -0.03507  0.07633       0.7259       0.4699
   1                                rs4649191   24479274    A        ADD       93    0.03319  0.01782 -0.001744  0.06813        1.862        0.066
   1                                 exm32146   24484108    A        ADD      105   -0.04769  0.04017  -0.1264  0.03104       -1.187        0.238
   1                                rs4649195   24485941    A        ADD       93    0.02398  0.01871 -0.01269  0.06065        1.282       0.2034
   1                                rs7552086   24488450    G        ADD      103      0.042  0.01838 0.005977  0.07803        2.285       0.0245
   1                                rs7520329   24498911    A        ADD      103    0.05541  0.01776   0.0206  0.09022         3.12     0.002392
   1                                rs3893318   24505944    A        ADD       93   -0.05665   0.0696  -0.1931  0.07977      -0.8139        0.418
   1                                rs3897440   24506861    G        ADD       93   -0.04836  0.01733 -0.08232 -0.01439        -2.79     0.006486
   1                                rs7524076   24508710    G        ADD      103  -0.003403  0.01731 -0.03734  0.03053      -0.1965       0.8446
   1                                rs7552167   24518643    A        ADD      103   0.007822  0.02418 -0.03957  0.05521       0.3235        0.747
   1                            exm-rs4649203   24519920    G        ADD      105   -0.01592  0.01901 -0.05318  0.02133      -0.8378       0.4042
   1                           exm-rs11249024   24527095    G        ADD      105    0.02116  0.02353 -0.02496  0.06727       0.8993       0.3707
   1                                 rs946662   24531634    C        ADD       93   -0.01805  0.01691  -0.0512   0.0151       -1.067       0.2889
   1                               rs11249045   24557760    A        ADD       93  -0.003512  0.01857 -0.03991  0.03289      -0.1891       0.8504
   1                               exm2264809   24564127    G        ADD      105  -0.002669  0.01833 -0.03861  0.03327      -0.1456       0.8846
   1                               rs12131684   24567435    A        ADD      103   -0.00353  0.01887 -0.04052  0.03346       -0.187       0.8521
   1                                rs6670533   24584490    A        ADD      103  0.0001697  0.03422 -0.06691  0.06725     0.004959       0.9961
   1                               rs12063430   24604438    G        ADD      103   -0.01148  0.01773 -0.04624  0.02327      -0.6476       0.5188
   1                                rs7535789   24607419    A        ADD       93   -0.04657  0.03598  -0.1171  0.02394       -1.295       0.1989
   1                                rs4648960   24618605    C        ADD      103   -0.02739  0.01806 -0.06278 0.008007       -1.517       0.1327
   1                                rs4648967   24624870    A        ADD      103   -0.01995  0.01854 -0.05628  0.01638       -1.076       0.2846
   1                                 rs621535   24640314    A        ADD      103   0.006549  0.02569 -0.04381  0.05691       0.2549       0.7994
   1                                rs2248219   24645356    A        ADD      103    0.02583  0.01967 -0.01273  0.06439        1.313       0.1923
   1                                rs2486669   24657860    G        ADD       93  -0.002148  0.02105 -0.04341  0.03912       -0.102        0.919
   1                                 exm32214   24658063    G        ADD      105   -0.01063  0.02083 -0.05146   0.0302      -0.5103        0.611
   1                                 exm32232   24663184    G        ADD      105    0.00563  0.04346 -0.07955  0.09081       0.1296       0.8972
   1                                 exm32288   24669457    A        ADD      105   0.002521  0.03886 -0.07364  0.07868      0.06489       0.9484
   1                                rs4648975   24670264    G        ADD      103   -0.01555  0.02116 -0.05701  0.02592      -0.7348       0.4642
   1                                 exm32299   24671418    G        ADD      105    0.03314  0.04595 -0.05692   0.1232       0.7213       0.4725
   1                                rs7527465   24684116    A        ADD      103    0.03581  0.02951 -0.02204  0.09365        1.213        0.228
   1                                 exm32334   24690676    A        ADD      105   -0.07497    0.041  -0.1553 0.005389       -1.829      0.07051
   1                                 exm32337   24690764    A        ADD      105    0.02092  0.02009 -0.01845   0.0603        1.041       0.3002
   1                                rs7535482   24695114    C        ADD       92    0.01054  0.01925 -0.02719  0.04828       0.5477       0.5854
   1                                 exm32365   24706292    G        ADD      105   0.002224  0.01938 -0.03576  0.04021       0.1148       0.9089
   1                                rs3765431   24706410    G        ADD      103   0.000273  0.01879 -0.03655  0.03709      0.01453       0.9884
   1                                 exm32374   24710405    G        ADD      105    0.04103  0.03067 -0.01909   0.1011        1.338       0.1841
   1                               exm2250982   24718075    G        ADD      105   -0.00755   0.0214 -0.04949  0.03439      -0.3528        0.725
   1                                 exm32381   24718079    A        ADD      105    0.02863  0.02054 -0.01163  0.06889        1.394       0.1665
   1                                 rs576096   24734386    G        ADD       93    0.02038  0.01969 -0.01822  0.05897        1.035       0.3036
   1                                rs6670829   24751920    A        ADD       93   -0.04422  0.01808 -0.07965 -0.008796       -2.447      0.01646
   1                               rs10903086   24755281    A        ADD      103    0.03916  0.01727  0.00532  0.07301        2.268      0.02556
   1                                rs1008485   24764689    A        ADD       93  -0.003592    0.021 -0.04476  0.03757       -0.171       0.8646
   1                                rs4648988   24775000    A        ADD       93    0.03976  0.01748 0.005499  0.07402        2.275      0.02542
   1                                rs2281188   24781247    A        ADD      103   -0.01342  0.02031 -0.05323  0.02639      -0.6605       0.5105
   1                                rs2272935   24785393    A        ADD      103   -0.01263  0.02102 -0.05382  0.02857      -0.6007       0.5494
   1                                 rs195704   24813155    G        ADD      103    0.03624  0.01825 0.0004753  0.07201        1.986      0.04988
   1                                 rs195712   24818499    A        ADD      103    0.01507  0.01829 -0.02078  0.05092       0.8241       0.4119
   1                               exm2260076   24822500    G        ADD      105   -0.03541   0.0251 -0.08459  0.01378       -1.411       0.1615
   1                                rs7540336   24832734    G        ADD       93   -0.02682  0.03406 -0.09357  0.03993      -0.7875       0.4331
   1                                rs9424380   24849240    G        ADD       93     0.0679   0.0835 -0.09575   0.2316       0.8132       0.4183
   1                                 rs185511   24857086    A        ADD      103    0.02019  0.01927 -0.01758  0.05795        1.048       0.2974
   1                                 rs196432   24861704    A        ADD      103    0.01438   0.0174 -0.01971  0.04848       0.8269       0.4104
   1                                  rs11231   24863285    A        ADD      103  -0.004323  0.02566 -0.05462  0.04598      -0.1685       0.8666
   1                                rs7540973   24864576    A        ADD      103   0.005027  0.05949  -0.1116   0.1216      0.08451       0.9328
   1                                rs2776747   24876383    G        ADD      103    0.03232  0.02314 -0.01304  0.07768        1.397       0.1658
   1                               rs12065278   24877458    G        ADD       93   0.002375  0.02251 -0.04174  0.04649       0.1055       0.9162
   1                                rs6424099   24881126    A        ADD      103  0.0005629  0.01884 -0.03636  0.03749      0.02988       0.9762
   1                                rs3893315   24884460    G        ADD       93   -0.00826  0.01767 -0.04289  0.02637      -0.4675       0.6413
   1                               rs12122463   24886818    A        ADD      103 -0.0006676  0.02102 -0.04187  0.04054     -0.03175       0.9747
   1                                rs4610948   24888585    G        ADD       93  -0.007887  0.01953 -0.04616  0.03038      -0.4039       0.6873
   1                                rs1929301   24894997    A        ADD      103  0.0001812  0.02043 -0.03985  0.04021     0.008869       0.9929
   1                                rs6424106   24898453    A        ADD       93   -0.02163  0.02873 -0.07794  0.03468      -0.7529       0.4535
   1                                rs4648998   24901121    A        ADD      103   -0.01116  0.01656 -0.04362   0.0213      -0.6737       0.5021
   1                               rs11249138   24910319    G        ADD       93  -0.009535  0.01696 -0.04277   0.0237      -0.5623       0.5754
   1                               rs10903095   24922129    A        ADD      103    0.02487  0.01849 -0.01138  0.06111        1.345       0.1819
   1                                rs4425931   24927001    A        ADD       93    0.01702  0.01894 -0.02009  0.05413       0.8988       0.3713
   1                                rs4649002   24929676    G        ADD      102   0.006159  0.01787 -0.02886  0.04118       0.3447       0.7311
   1                               rs11249141   24932733    G        ADD      103   -0.01901  0.01823 -0.05474  0.01671       -1.043       0.2995
   1                                rs4649005   24947948    A        ADD      103   -0.02342  0.02275   -0.068  0.02117        -1.03       0.3058
   1                                rs6691770   25012493    A        ADD       93  -0.006476  0.05164  -0.1077  0.09474      -0.1254       0.9005
[truncated: 39,509,964 more chars]
